# Supplementary material for: Cell type-specific in vivo proteomes with a multicopy mutant methionyl tRNA synthetase mouse line
Source: Lab Anim (NY). 2025 Aug 13;54(9):228–37. doi: 10.1038/s41684-025-01589-2 (PMC12404990; doi:10.1038/s41684-025-01589-2)
Supplement: Supplementary file 3 — All the identified protein candidates by MS. [file 41684_2025_1589_MOESM3_ESM.xlsx]

## Sheet: Legend
Legend
This workbook contains nine data sheets.
a and d, contain all quantitative information of the overall protein abundances identified in the MS experiment, highlighting the enriched and unique proteins.
b, e, and g inform about the differential abundance analysis (dea) comparing the ANL-labelled samples ('enriched') group versus the no-ANL control ('neg') group. i shows the dea for the temporal comparison.
c, f, and h contain the cell-type specific proteomes
Sheet: a) All quantified prot. DA
Columns A-C describe the protein metadata: Uniprot ProteinID, description of the FASTA header, and gene symbol(s) as provided in the FASTA file (uniprotKB).
Columns D-N contain the log2-transformed protein intensities of the global input data for both groups (DAT-OB/ enriched or no-ANL/ negative control).
Columns O-P contain the average log2-transformed protein intensities for both groups.
Columns R-S inform about the valid values for the labelled DAT-OB ('enriched') or no-ANL (neg) group. Used for the exclusivity analysis.
Columns T-U indicate whether the protein is part of the dopaminergic OB proteome, either by enrichment analysis (T) or exclusivity analysis (U).
Column V highlights all proteins that are part of the dopaminergic OB proteome (total).
Sheet: b) DA Enriched proteins
Contains the DEA analysis for enriched proteins in the DA-OB- ANL group compared to the no-ANL control group.
Columns A-D describe the protein metadata: Uniprot ProteinID, description of the FASTA header, and gene symbol(s) as provided in the FASTA file (uniprotKB).
Column E describes the average log2 fold change comparing protein abundances in the DAT-OB ANL group versus the no-ANL control group.
Column F describes the p-value of the msqrob analysis comparing protein abundances in the DAT-OB ANL group versus the no-ANL control group.
Column G describes the q-value (adjusted p-value) of the msqrob analysis comparing protein abundances in the 3h ANL group versus the no-ANL control group.
Column H indicates whether the protein meets the significance criteria/ FDR cut-off. When nothing is written, it means that the quantified protein was not enriched over the control.
Sheet: c) DA Proteome
Contains all filtered enriched and exclusive proteins IDs relative to negative control.
Sheet: d) 3h & 6h All quantified prot.
Columns A-C describe the protein metadata: Uniprot ProteinID, description of the FASTA header, and gene symbol(s) as provided in the FASTA file (uniprotKB).
Columns D-Q contain the log2-transformed protein intensities of the global input data for both groups (3h or 6h-ANL/ enriched or no-ANL/ negative control).
Columns R-S inform about the valid values for the labelled 3h or 6h group . Used for the exclusivity analysis.
Column T informs about the invalid values for the no-ANL (neg) group. Used for the exclusivity analysis.
Columns U-V indicates whether the protein is part of the excitatory neuronal proteome after 3h ANL labeling, either by enrichment analysis (U) or exclusivity analysis (V).
Columns W-X indicate whether the protein is part of the excitatory neuronal proteome after 6h ANL labeling, either by enrichment analysis (W) or exclusivity analysis (X).
Columns Y-Z indicate the overlap of the proteins ('both') defined as excitatory neuronal (independently of the time of labeling) for the individual proteins as defined in columns U-X.
Column AA highlights all proteins that are part of the excitatory neuronal proteome after 3h ANL labeling (total).
Column AB highlights all proteins that are part of the excitatory neuronal proteome after 6h ANL labeling (total).
Sheet: e) 3h Excitatory enriched proteome
Contains the DEA analysis for enriched proteins in the 3h-ANL group compared to the no-ANL control group.
Columns A-D describe the protein metadata: Uniprot ProteinID, description of the FASTA header, and gene symbol(s) as provided in the FASTA file (uniprotKB).
Column E describes the average log2 fold change comparing protein abundances in the 3h ANL group versus the no-ANL control group.
Column F describes the p-value of the msqrob analysis comparing protein abundances in the 3h ANL group versus the no-ANL control group.
Column G describes the q-value (adjusted p-value) of the msqrob analysis comparing protein abundances in the 3h ANL group versus the no-ANL control group.
Column H indicates whether the protein meets the significance criteria/ FDR cut-off. When nothing is written, it means that the quantified protein was not enriched over the control.
Sheet: f) 3h Excitatory Proteome
Contains filtered enriched and exclusive proteins IDs relative to negative control.
Sheet: g) 6h Excitatory enriched proteome
Contains the DEA analysis for enriched proteins in the 6h-ANL group compared to the no-ANL control group.
Columns A-D describe the protein metadata: Uniprot ProteinID, description of the FASTA header, and gene symbol(s) as provided in the FASTA file (uniprotKB).
Column E describes the average log2 fold change comparing protein abundances in the 6h ANL group versus the no-ANL control group.
Column F describes the p-value of the msqrob analysis comparing protein abundances in the 6h ANL group versus the no-ANL control group.
Column G describes the q-value (adjusted p-value) of the msqrob analysis comparing protein abundances in the 6h ANL group versus the no-ANL control group.
Column H indicates whether the protein meets the significance criteria/ FDR cut-off. When nothing is written, it means that the quantified protein was not enriched over the control.
Sheet: h) 6h Excitatory Proteome
Contains filtered enriched and exclusive proteins IDs relative to negative control.
Sheet: i) 3h vs 6h comparison
Contains the DEA analysis comparing abundances of proteins of the 3h proteome and the 6h proteome against one another.
Columns A-D describe the protein metadata: Uniprot ProteinID, description of the FASTA header, and gene symbol(s) as provided in the FASTA file (uniprotKB).
Column E describes the average log2 fold change comparing protein abundances in the 3h ANL group versus the 6h ANL group.
Column F describes the p-value of the msqrob analysis comparing protein abundances in the 3h ANL group versus the 6h ANL group.
Column G describes the q-value (adjusted p-value) of the msqrob analysis comparing protein abundances in the 3h ANL group versus the 6h ANL group.
Column H indicates whether the protein meets the significance criteria/ FDR cut-off. When nothing is written, it means that the quantified protein was not enriched over the control.
Columns I and J indicate whether the protein is significantly more abundant after 3h labeling (I) or 6h labeling (J).

## Sheet: a) DA-All Quantified proteins
FASTA	Gene.ID	Protein.ID	enriched_1	enriched_2	enriched_3	enriched_4	enriched_5	enriched_6	enriched_7	control_1	control_2	control_3	control_4	control_5	mean_enr	mean_ctrl	counter.vv.enriched	counter.vv.neg	significant	exclusive	dopaminergic
>tr|F8WIU1|F8WIU1_MOUSE RIKEN cDNA 1700037H04 gene OS=Mus musculus OX=10090 GN=1700037H04Rik PE=1 SV=1;>tr|H7BXB9|H7BXB9_MOUSE RIKEN cDNA 1700037H04 gene (Fragment) OS=Mus musculus OX=10090 GN=1700037H04Rik PE=1 SV=1	1700037H04RIK	F8WIU1;H7BXB9	14.1368	14.342	14.1034	14.9556	14.3146	14.4489	15.4038	13.5033	13.439	12.9375	12.3249	14.2325	14.5293	13.2875	7	5	enriched		dopaminergic
>tr|G3X8U3|G3X8U3_MOUSE Queuosine salvage protein OS=Mus musculus OX=10090 GN=2210016F16Rik PE=1 SV=1	2210016F16RIK	G3X8U3	14.2424	14.5632	14.5413	15.1414	14.8676	14.6919	15.0053						14.7219		7	0		exclusive	dopaminergic
>tr|A0A1B0GR85|A0A1B0GR85_MOUSE RIKEN cDNA 2900026A02 gene OS=Mus musculus OX=10090 GN=2900026A02Rik PE=1 SV=1	2900026A02RIK	A0A1B0GR85			13.7886	13.6535		13.1753	13.8185	12.0698	12.2232			12.6846	13.609	12.3259	4	3	enriched		dopaminergic
>tr|A0A1L1SSF8|A0A1L1SSF8_MOUSE RIKEN cDNA 4931406C07 gene OS=Mus musculus OX=10090 GN=4931406C07Rik PE=1 SV=1	4931406C07RIK	A0A1L1SSF8	14.2556	14.4834	14.181	14.8526	14.6353	14.6547	14.9274	13.7616	12.9236	13.039	12.6935	14.3482	14.57	13.3532	7	5	enriched		dopaminergic
>tr|B1APX2|B1APX2_MOUSE RIKEN cDNA 5031439G07 gene OS=Mus musculus OX=10090 GN=5031439G07Rik PE=1 SV=1	5031439G07RIK	B1APX2	13.9478	14.1013	13.8042	14.488	14.2863	14.0575	14.5614	12.96	12.7501	12.9722	12.8576	13.7972	14.1781	13.0674	7	5	enriched		dopaminergic
>tr|J3KMQ6|J3KMQ6_MOUSE RIKEN cDNA 5730455P16 gene OS=Mus musculus OX=10090 GN=5730455P16Rik PE=1 SV=1	5730455P16RIK	J3KMQ6		12.4558		12.6099	13.2986		13.2977						12.9155		4	0		exclusive	dopaminergic
>tr|A0A2I3BRJ4|A0A2I3BRJ4_MOUSE RIKEN cDNA 6030458C11 gene OS=Mus musculus OX=10090 GN=6030458C11Rik PE=1 SV=1	6030458C11RIK	A0A2I3BRJ4	12.2669	11.7495	11.8273	12.6424	11.8452	11.2622	12.5929			10.6402		11.1365	12.0266	10.8884	7	2	enriched		dopaminergic
>sp|P58742|AAAS_MOUSE Aladin OS=Mus musculus OX=10090 GN=Aaas PE=1 SV=1	AAAS	P58742	13.5541	13.8017	13.6818	13.4494	13.437	13.2225	13.7434	12.7359	11.8353	12.9556		12.7237	13.5557	12.5626	7	4	enriched		dopaminergic
>sp|Q9D2R0|AACS_MOUSE Acetoacetyl-CoA synthetase OS=Mus musculus OX=10090 GN=Aacs PE=1 SV=1	AACS	Q9D2R0	13.8483	13.9209	13.936	13.9628	13.7958	13.6229	14.4569	12.872	12.9957	12.7996	12.3396	13.3831	13.9348	12.878	7	5	enriched		dopaminergic
>sp|Q8R2R3|AAGAB_MOUSE Alpha- and gamma-adaptin-binding protein p34 OS=Mus musculus OX=10090 GN=Aagab PE=1 SV=2	AAGAB	Q8R2R3		12.6108		13.7085	13.6291	12.8364	14.3311						13.4232		5	0		exclusive	dopaminergic
>tr|A0A571BEI2|A0A571BEI2_MOUSE AP2 associated kinase 1 (Fragment) OS=Mus musculus OX=10090 GN=Aak1 PE=1 SV=1	AAK1	A0A571BEI2	13.6176	14.0501	14.0688	15.0193	14.6291	15.1368	14.9874	12.8942	11.391	12.9719	12.3042	15.3791	14.5013	12.9881	7	5	enriched		dopaminergic
>sp|Q3UHJ0|AAK1_MOUSE AP2-associated protein kinase 1 OS=Mus musculus OX=10090 GN=Aak1 PE=1 SV=2	AAK1	Q3UHJ0	15.1766	15.3663	15.2833	15.5784	15.4137	15.1901	15.8961	13.7353	13.3962	13.8298	14.0966	15.0761	15.4149	14.0268	7	5	enriched		dopaminergic
>tr|J3QN89|J3QN89_MOUSE Angio-associated migratory protein OS=Mus musculus OX=10090 GN=Aamp PE=1 SV=1;>tr|Q3TJ22|Q3TJ22_MOUSE Angio-associated migratory protein OS=Mus musculus OX=10090 GN=Aamp PE=1 SV=1	AAMP	J3QN89;Q3TJ22	13.4486	13.7608	13.6215	14.3024	13.9913	13.7832	14.4749	12.4671	12.4477	12.3979	12.2901	13.4101	13.9118	12.6026	7	5	enriched		dopaminergic
>sp|Q9D2V5|AAR2_MOUSE Protein AAR2 homolog OS=Mus musculus OX=10090 GN=Aar2 PE=1 SV=3	AAR2	Q9D2V5	13.0372	13.0708	13.2077	13.5116	13.5614	13.2683	13.7423					12.2864	13.3428	12.2864	7	1	enriched		dopaminergic
>sp|Q8BGQ7|SYAC_MOUSE Alanine--tRNA ligase, cytoplasmic OS=Mus musculus OX=10090 GN=Aars1 PE=1 SV=1	AARS1	Q8BGQ7	15.5425	15.6457	15.5373	15.946	15.6823	15.2954	16.1261	13.9292	13.471	13.8637	13.5995	15.0135	15.6822	13.9754	7	5	enriched		dopaminergic
>sp|Q3THG9|AASD1_MOUSE Alanyl-tRNA editing protein Aarsd1 OS=Mus musculus OX=10090 GN=Aarsd1 PE=1 SV=2	AARSD1	Q3THG9	13.9707	14.0456	13.7803	13.8485	13.7211	13.521	13.7195	12.4844	12.1581	12.736	12.4546	13.0901	13.8009	12.5847	7	5	enriched		dopaminergic
>sp|P61922|GABT_MOUSE 4-aminobutyrate aminotransferase, mitochondrial OS=Mus musculus OX=10090 GN=Abat PE=1 SV=1	ABAT	P61922	15.9524	16.1345	16.1228	16.4969	16.4584	16.0169	16.6448	14.0144	13.2506	14.1732	13.5626	15.5069	16.2609	14.1015	7	5	enriched		dopaminergic
>sp|P41233|ABCA1_MOUSE Phospholipid-transporting ATPase ABCA1 OS=Mus musculus OX=10090 GN=Abca1 PE=1 SV=4	ABCA1	P41233	13.3969	13.6369	13.4198	13.5858	13.613	13.2852	13.7506	12.2278	11.8222	12.3281		12.637	13.5269	12.2538	7	4	enriched		dopaminergic
>tr|E9PWH4|E9PWH4_MOUSE ATP-binding cassette, sub-family A (ABC1), member 15 OS=Mus musculus OX=10090 GN=Abca15 PE=4 SV=1;>tr|Q6XBG2|Q6XBG2_MOUSE ATP-binding cassette transporter sub-family A member 15 OS=Mus musculus OX=10090 GN=Abca15 PE=2 SV=1	ABCA15	E9PWH4;Q6XBG2	14.9538	15.0525	15.5327	15.2466	15.6307	14.9527	14.7366			13.4764			15.158	13.4764	7	1	enriched		dopaminergic
>sp|E9PX95|ABCAH_MOUSE ATP-binding cassette sub-family A member 17 OS=Mus musculus OX=10090 GN=Abca17 PE=1 SV=1	ABCA17	E9PX95	15.0099		14.7655	15.381	15.329	14.5449			12.8503	13.7688			15.006	13.3095	5	2	enriched		dopaminergic
>sp|Q8R420|ABCA3_MOUSE Phospholipid-transporting ATPase ABCA3 OS=Mus musculus OX=10090 GN=Abca3 PE=1 SV=3	ABCA3	Q8R420	14.2581	14.1321	14.1839	14.3711	14.6033	13.688	14.6226	12.4501	12.8164				14.2656	12.6333	7	2	enriched		dopaminergic
>sp|Q8K448|ABCA5_MOUSE Cholesterol transporter ABCA5 OS=Mus musculus OX=10090 GN=Abca5 PE=1 SV=2	ABCA5	Q8K448	13.7553	14.1185	13.7582	14.2336	13.9806	13.1305	14.3285	12.7715	12.6476	12.6032	12.1805	13.3506	13.9007	12.7107	7	5	enriched		dopaminergic
>sp|Q8K441|ABCA6_MOUSE ATP-binding cassette sub-family A member 6 OS=Mus musculus OX=10090 GN=Abca6 PE=1 SV=2;>sp|Q8K449|ABCA9_MOUSE ATP-binding cassette sub-family A member 9 OS=Mus musculus OX=10090 GN=Abca9 PE=1 SV=2	ABCA6;ABCA9	Q8K441;Q8K449	12.4083	12.6231	12.5483	12.7025	12.6034	12.4546	12.4	11.3072	10.3868	11.5345		12.4977	12.5343	11.4316	7	4	enriched		dopaminergic
>sp|Q91V24|ABCA7_MOUSE ATP-binding cassette sub-family A member 7 OS=Mus musculus OX=10090 GN=Abca7 PE=1 SV=1	ABCA7	Q91V24	11.9931	11.9946	11.9925	12.8993	12.7251	12.8284	13.0241		11.3089	10.814	10.4196	12.2143	12.4939	11.1892	7	4	enriched		dopaminergic
>sp|Q9JI39|ABCBA_MOUSE ATP-binding cassette sub-family B member 10, mitochondrial OS=Mus musculus OX=10090 GN=Abcb10 PE=1 SV=1	ABCB10	Q9JI39	12.9268	13.0627	12.8896	12.9182	13.0011	12.2939	12.9875	11.9055	12.3686	11.6102	11.5658	12.5416	12.8685	11.9984	7	5	enriched		dopaminergic
>sp|P21447|MDR1A_MOUSE ATP-dependent translocase ABCB1 OS=Mus musculus OX=10090 GN=Abcb1a PE=1 SV=3	ABCB1A	P21447	14.4734	14.6188	14.3566	14.8267	14.6467	14.2977	14.813	13.6163	12.9247	13.1298	12.9347	13.967	14.5761	13.3145	7	5	enriched		dopaminergic
>sp|Q9DC29|ABCB6_MOUSE ATP-binding cassette sub-family B member 6 OS=Mus musculus OX=10090 GN=Abcb6 PE=1 SV=1	ABCB6	Q9DC29	13.0144	13.32	13.1915	13.2786	13.3842	13.2392	13.3413	12.3084		12.1097		12.7253	13.2527	12.3811	7	3	enriched		dopaminergic
>sp|Q61102|ABCB7_MOUSE Iron-sulfur clusters transporter ABCB7, mitochondrial OS=Mus musculus OX=10090 GN=Abcb7 PE=1 SV=3	ABCB7	Q61102	14.1684	14.1793	14.1543	14.7274	14.4591	14.3328	14.8477	12.7826	12.803	12.3308	12.4081	13.7397	14.4099	12.8128	7	5	enriched		dopaminergic
>sp|Q9CXJ4|MITOS_MOUSE Mitochondrial potassium channel ATP-binding subunit OS=Mus musculus OX=10090 GN=Abcb8 PE=1 SV=1	ABCB8	Q9CXJ4	14.4054	14.5536	14.3587	14.6629	14.6183	14.1128	15.2825	13.4442	13.3181	13.3437	13.0755	14.1126	14.5706	13.4588	7	5	enriched		dopaminergic
>sp|Q9JJ59|ABCB9_MOUSE ABC-type oligopeptide transporter ABCB9 OS=Mus musculus OX=10090 GN=Abcb9 PE=1 SV=1	ABCB9	Q9JJ59	12.9869	12.9218	12.5536	13.2044	13.2883	12.7004	13.5577			11.1864		12.1595	13.0304	11.6729	7	2	enriched		dopaminergic
>sp|B2RX12|MRP3_MOUSE ATP-binding cassette sub-family C member 3 OS=Mus musculus OX=10090 GN=Abcc3 PE=1 SV=2;>sp|O35379|MRP1_MOUSE Multidrug resistance-associated protein 1 OS=Mus musculus OX=10090 GN=Abcc1 PE=1 SV=1	ABCC3;ABCC1	B2RX12;O35379		12.7772	12.493	12.8848	13.3039	12.9621	13.2604						12.9469		6	0		exclusive	dopaminergic
>sp|E9Q236|MRP4_MOUSE ATP-binding cassette sub-family C member 4 OS=Mus musculus OX=10090 GN=Abcc4 PE=1 SV=1	ABCC4	E9Q236	13.3086	13.8089	13.4186	14.2759	13.9679	13.4677	14.1132	12.5133	11.2369	11.6115	11.2878	12.9886	13.7658	11.9276	7	5	enriched		dopaminergic
>tr|A0A1B0GT25|A0A1B0GT25_MOUSE ATP-binding cassette, sub-family C (CFTR/MRP), member 8 (Fragment) OS=Mus musculus OX=10090 GN=Abcc8 PE=1 SV=1;>tr|B2RUS7|B2RUS7_MOUSE ATP-binding cassette, sub-family C (CFTR/MRP), member 8 OS=Mus musculus OX=10090 GN=Abcc8 PE=1 SV=1	ABCC8	A0A1B0GT25;B2RUS7	11.4464	11.2834		11.8907	12.2846	12.2747	12.5385						11.953		6	0		exclusive	dopaminergic
>sp|Q61285|ABCD2_MOUSE ATP-binding cassette sub-family D member 2 OS=Mus musculus OX=10090 GN=Abcd2 PE=1 SV=2	ABCD2	Q61285	13.792	14.1834	13.6922	14.5526	13.9727	13.4444	14.4879	12.524	11.1232			13.303	14.0179	12.3167	7	3	enriched		dopaminergic
>sp|P55096|ABCD3_MOUSE ATP-binding cassette sub-family D member 3 OS=Mus musculus OX=10090 GN=Abcd3 PE=1 SV=2	ABCD3	P55096	14.6124	14.7121	14.4294	15.2157	14.9563	14.6502	15.2442	13.3167	12.5077	12.7232	12.195	14.3405	14.8315	13.0166	7	5	enriched		dopaminergic
>sp|P61222|ABCE1_MOUSE ATP-binding cassette sub-family E member 1 OS=Mus musculus OX=10090 GN=Abce1 PE=1 SV=1	ABCE1	P61222	14.4535	14.7062	14.4472	14.9065	14.5576	14.4313	15.1138	13.0577	12.934	13.0168	12.8857	14.1456	14.6594	13.208	7	5	enriched		dopaminergic
>sp|Q6P542|ABCF1_MOUSE ATP-binding cassette sub-family F member 1 OS=Mus musculus OX=10090 GN=Abcf1 PE=1 SV=1	ABCF1	Q6P542	14.7151	14.6919	14.5093	14.8051	14.7159	14.5729	15.2721	13.4707	13.3289	13.4841	13.3542	14.3985	14.7546	13.6073	7	5	enriched		dopaminergic
>sp|Q99LE6|ABCF2_MOUSE ATP-binding cassette sub-family F member 2 OS=Mus musculus OX=10090 GN=Abcf2 PE=1 SV=1	ABCF2	Q99LE6	14.385	14.4031	14.4365	14.8863	14.7024	14.3	15.1629	13.0605	12.5069	12.7719	12.5421	13.9243	14.6109	12.9612	7	5	enriched		dopaminergic
>sp|Q8K268|ABCF3_MOUSE ATP-binding cassette sub-family F member 3 OS=Mus musculus OX=10090 GN=Abcf3 PE=1 SV=1	ABCF3	Q8K268	13.4788	13.8076	13.724	14.2665	13.7343	13.6546	14.3963	12.2248	12.5348	12.2989		13.5395	13.866	12.6495	7	4	enriched		dopaminergic
>sp|Q64343|ABCG1_MOUSE ATP-binding cassette sub-family G member 1 OS=Mus musculus OX=10090 GN=Abcg1 PE=1 SV=1	ABCG1	Q64343	13.5423	13.6353	13.4757	14.3155	14.1029	13.8512	14.3347	12.6438	12.1828			13.0313	13.8939	12.6193	7	3	enriched		dopaminergic
>sp|Q7TMS5|ABCG2_MOUSE Broad substrate specificity ATP-binding cassette transporter ABCG2 OS=Mus musculus OX=10090 GN=Abcg2 PE=1 SV=1	ABCG2	Q7TMS5	15.9781	15.8899	15.4476	15.6824	15.4427	14.7997	15.2592	13.9049		13.7678	13.6594	14.9731	15.4999	14.0763	7	4	enriched		dopaminergic
>sp|Q99LR1|ABD12_MOUSE Lysophosphatidylserine lipase ABHD12 OS=Mus musculus OX=10090 GN=Abhd12 PE=1 SV=2	ABHD12	Q99LR1	13.3876	13.9294	13.5607	14.2887	14.1241	13.9198	15.0137	12.5912	12.3962	12.3137	12.6046	13.6071	14.032	12.7026	7	5	enriched		dopaminergic
>sp|Q9Z1Q2|ABHGA_MOUSE Phosphatidylserine lipase ABHD16A OS=Mus musculus OX=10090 GN=Abhd16a PE=1 SV=3	ABHD16A	Q9Z1Q2	15.2789	15.4979	15.3846	15.788	15.5698	15.0561	15.7526	14.1049	13.3642	13.7605	13.5249	14.6835	15.4754	13.8876	7	5	enriched		dopaminergic
>sp|Q91ZH7|ABHD3_MOUSE Phospholipase ABHD3 OS=Mus musculus OX=10090 GN=Abhd3 PE=1 SV=1	ABHD3	Q91ZH7	14.2825	14.429	14.336	14.7646	14.7358	14.4684	14.8492	13.1562	12.8775	12.8298	12.9502	14.0082	14.5522	13.1644	7	5	enriched		dopaminergic
>sp|Q8VD66|ABHD4_MOUSE (Lyso)-N-acylphosphatidylethanolamine lipase OS=Mus musculus OX=10090 GN=Abhd4 PE=1 SV=1	ABHD4	Q8VD66	13.9538	14.1834	14.2712	14.8274	14.4032	13.9624	15.0869	12.9552	12.4636	12.9291	12.5242	14.2525	14.384	13.0249	7	5	enriched		dopaminergic
>sp|Q8R2Y0|ABHD6_MOUSE Monoacylglycerol lipase ABHD6 OS=Mus musculus OX=10090 GN=Abhd6 PE=1 SV=1	ABHD6	Q8R2Y0	14.353	14.496	14.3532	14.8987	14.803	14.4546	14.9419	13.0743	12.8103	12.7711	12.5221	13.8481	14.6143	13.0052	7	5	enriched		dopaminergic
>sp|Q8CBW3|ABI1_MOUSE Abl interactor 1 OS=Mus musculus OX=10090 GN=Abi1 PE=1 SV=3	ABI1	Q8CBW3	13.7831	14.1757	14.1246	14.0398	13.7331	14.0729	14.05	12.4981	13.0178	12.7509	12.6512	13.5022	13.997	12.884	7	5	enriched		dopaminergic
>sp|P62484|ABI2_MOUSE Abl interactor 2 OS=Mus musculus OX=10090 GN=Abi2 PE=1 SV=1	ABI2	P62484	14.1547	14.5297	14.6144	14.7114	14.3957	14.304	14.9328	12.4554	13.489	12.2674	11.7697	13.7342	14.5204	12.7431	7	5	enriched		dopaminergic
>sp|Q4JIM5|ABL2_MOUSE Tyrosine-protein kinase ABL2 OS=Mus musculus OX=10090 GN=Abl2 PE=1 SV=1	ABL2	Q4JIM5	13.73	13.6527	13.9142	14.0804	13.8221	13.9125	14.2338	12.0352	11.8751	12.1963	12.2434	13.2043	13.9065	12.3108	7	5	enriched		dopaminergic
>sp|Q69ZX8|ABLM3_MOUSE Actin-binding LIM protein 3 OS=Mus musculus OX=10090 GN=Ablim3 PE=1 SV=2	ABLIM3	Q69ZX8	13.9235	14.0446	13.9605	14.7081	14.4157	14.4267	14.6713	12.7686	12.2685	12.3869	11.908	13.874	14.3072	12.6412	7	5	enriched		dopaminergic
>sp|Q5SSL4|ABR_MOUSE Active breakpoint cluster region-related protein OS=Mus musculus OX=10090 GN=Abr PE=1 SV=1	ABR	Q5SSL4	15.0265	15.2556	15.072	15.5161	15.2791	14.9779	15.4967	13.6697	13.2888	13.3256	13.053	14.5129	15.232	13.57	7	5	enriched		dopaminergic
>sp|Q3TCJ1|ABRX2_MOUSE BRISC complex subunit Abraxas 2 OS=Mus musculus OX=10090 GN=Abraxas2 PE=1 SV=1	ABRAXAS2	Q3TCJ1	14.4703	14.2806	14.4002	14.8108	14.4737	14.3487	14.9546	12.9267	13.0152	12.7116	12.9338	14.0782	14.5341	13.1331	7	5	enriched		dopaminergic
>sp|Q921H8|THIKA_MOUSE 3-ketoacyl-CoA thiolase A, peroxisomal OS=Mus musculus OX=10090 GN=Acaa1a PE=1 SV=1	ACAA1A	Q921H8	12.8545	13.1963	13.1598	13.6774	13.4555	13.2199	14.1025	11.4006	10.7685	11.433	11.4564	12.5164	13.3808	11.515	7	5	enriched		dopaminergic
>sp|Q5SWU9|ACACA_MOUSE Acetyl-CoA carboxylase 1 OS=Mus musculus OX=10090 GN=Acaca PE=1 SV=1	ACACA	Q5SWU9	14.5073	14.6165	14.3776	14.8271	14.7152	14.1281	14.8527	13.391	13.2051	13.0908	12.6089	13.9738	14.5749	13.2539	7	5	enriched		dopaminergic
>sp|Q80XL6|ACD11_MOUSE Acyl-CoA dehydrogenase family member 11 OS=Mus musculus OX=10090 GN=Acad11 PE=1 SV=2	ACAD11	Q80XL6	13.1552	13.3467	13.5639	13.9149	13.7982	13.0475	13.7306	12.6829			12.321		13.5081	12.5019	7	2	enriched		dopaminergic
>sp|Q9D7B6|ACAD8_MOUSE Isobutyryl-CoA dehydrogenase, mitochondrial OS=Mus musculus OX=10090 GN=Acad8 PE=1 SV=2	ACAD8	Q9D7B6	14.747	14.9997	14.7668	15.3713	15.0495	14.771	15.6377	14.051	13.8472	13.7489	13.4452	14.589	15.049	13.9362	7	5	enriched		dopaminergic
>sp|Q9DBL1|ACDSB_MOUSE Short/branched chain specific acyl-CoA dehydrogenase, mitochondrial OS=Mus musculus OX=10090 GN=Acadsb PE=1 SV=1	ACADSB	Q9DBL1	14.9734	15.1864	14.9651	15.5077	15.3067	14.857	15.9247	13.8574	13.7108	13.9706	13.7879	15.1763	15.2458	14.1006	7	5	enriched		dopaminergic
>sp|P50544|ACADV_MOUSE Very long-chain specific acyl-CoA dehydrogenase, mitochondrial OS=Mus musculus OX=10090 GN=Acadvl PE=1 SV=3	ACADVL	P50544	13.9409	14.1039	13.7806	14.2045	14.0826	13.8193	14.6927	12.9582	12.8564	12.9137	12.7691	14.2509	14.0892	13.1497	7	5	enriched		dopaminergic
>sp|Q6ZQK5|ACAP2_MOUSE Arf-GAP with coiled-coil, ANK repeat and PH domain-containing protein 2 OS=Mus musculus OX=10090 GN=Acap2 PE=1 SV=2	ACAP2	Q6ZQK5	14.2725	14.3652	14.1747	14.6639	14.6226	14.2173	15.2484	13.403	13.0935	13.2399	13.0329	14.1736	14.5092	13.3886	7	5	enriched		dopaminergic
>sp|Q8CAY6|THIC_MOUSE Acetyl-CoA acetyltransferase, cytosolic OS=Mus musculus OX=10090 GN=Acat2 PE=1 SV=2	ACAT2	Q8CAY6	13.723	13.6115	13.47	13.7984	13.7123	14.0594	14.0491	12.5923	11.6365	12.2439	12.2693	13.3023	13.7748	12.4088	7	5	enriched		dopaminergic
>sp|Q8BMP6|GCP60_MOUSE Golgi resident protein GCP60 OS=Mus musculus OX=10090 GN=Acbd3 PE=1 SV=3	ACBD3	Q8BMP6	14.3379	14.336	14.4298	14.6222	14.4499	14.3411	14.9327	12.7004	12.779	12.8598	12.5794	13.6315	14.4928	12.91	7	5	enriched		dopaminergic
>sp|Q9D061|ACBD6_MOUSE Acyl-CoA-binding domain-containing protein 6 OS=Mus musculus OX=10090 GN=Acbd6 PE=1 SV=2	ACBD6	Q9D061	12.5359	12.6386	13.289	13.5159	13.3384	13.0757	13.3616	10.817	11.5302			12.312	13.1079	11.5531	7	3	enriched		dopaminergic
>sp|P21836|ACES_MOUSE Acetylcholinesterase OS=Mus musculus OX=10090 GN=Ache PE=1 SV=1	ACHE	P21836	13.7973	13.6025	13.6542	14.378	14.1798	13.5512	14.3144	12.403	12.4153	12.0937	12.4802	13.3708	13.9253	12.5526	7	5	enriched		dopaminergic
>sp|Q9JIX8|ACINU_MOUSE Apoptotic chromatin condensation inducer in the nucleus OS=Mus musculus OX=10090 GN=Acin1 PE=1 SV=3	ACIN1	Q9JIX8	13.2329	13.5179	13.3252	13.2514	12.8616	12.826	12.9929	12.271	12.0435	12.6415	12.2614	12.7953	13.144	12.4025	7	5	enriched		dopaminergic
>sp|Q91V92|ACLY_MOUSE ATP-citrate synthase OS=Mus musculus OX=10090 GN=Acly PE=1 SV=1	ACLY	Q91V92	15.4214	15.3622	15.3169	15.724	15.6928	15.1679	15.9021	13.9206	13.3457	13.6177	13.2724	14.7571	15.5125	13.7827	7	5	enriched		dopaminergic
>sp|P28271|ACOHC_MOUSE Cytoplasmic aconitate hydratase OS=Mus musculus OX=10090 GN=Aco1 PE=1 SV=3	ACO1	P28271	14.6354	14.8971	14.8133	15.2758	15.0972	14.7843	15.5504	13.7385	13.5751	13.3642	13.4297	14.6143	15.0076	13.7444	7	5	enriched		dopaminergic
>sp|Q8VHQ9|ACO11_MOUSE Acyl-coenzyme A thioesterase 11 OS=Mus musculus OX=10090 GN=Acot11 PE=1 SV=1	ACOT11	Q8VHQ9	14.6653	14.8809	14.8267	15.0557	14.9813	14.6361	15.2533	13.6009	12.6482	13.2404	13.1368	14.5439	14.8999	13.4341	7	5	enriched		dopaminergic
>sp|Q9CQR4|ACO13_MOUSE Acyl-coenzyme A thioesterase 13 OS=Mus musculus OX=10090 GN=Acot13 PE=1 SV=1	ACOT13	Q9CQR4	16.1235	16.1638	15.7986	16.5635	16.2153	16.1053	16.8752	14.7797	14.6218	15.186	14.9518	16.3544	16.2636	15.1787	7	5	enriched		dopaminergic
>sp|Q9QYR9|ACOT2_MOUSE Acyl-coenzyme A thioesterase 2, mitochondrial OS=Mus musculus OX=10090 GN=Acot2 PE=1 SV=2	ACOT2	Q9QYR9	14.6447	14.7707	14.7047	15.0452	14.8867	14.6196	15.7409	13.7157	13.7553	14.1142	13.5559	15.0779	14.9161	14.0438	7	5	enriched		dopaminergic
>sp|Q91V12|BACH_MOUSE Cytosolic acyl coenzyme A thioester hydrolase OS=Mus musculus OX=10090 GN=Acot7 PE=1 SV=2	ACOT7	Q91V12	16.5915	16.5949	16.5041	16.4431	16.5678	16.4956	16.2859	15.3826	15.0572	15.1694	14.9911	15.8339	16.4976	15.2868	7	5	enriched		dopaminergic
>sp|P58137|ACOT8_MOUSE Acyl-coenzyme A thioesterase 8 OS=Mus musculus OX=10090 GN=Acot8 PE=1 SV=1	ACOT8	P58137	16.3255	16.4134	16.4456	16.036	15.8166		16.5388			14.1785		15.1342	16.2627	14.6563	6	2	enriched		dopaminergic
>sp|Q9R0X4|ACOT9_MOUSE Acyl-coenzyme A thioesterase 9, mitochondrial OS=Mus musculus OX=10090 GN=Acot9 PE=1 SV=1	ACOT9	Q9R0X4	14.5839	14.6569	14.3923	15.0073	14.7421	14.572	14.974	13.2842	13.245	12.9244	12.5326	14.049	14.7041	13.207	7	5	enriched		dopaminergic
>sp|Q9R0H0|ACOX1_MOUSE Peroxisomal acyl-coenzyme A oxidase 1 OS=Mus musculus OX=10090 GN=Acox1 PE=1 SV=5	ACOX1	Q9R0H0	13.7742	14.0203	13.8717	14.3782	14.0264	13.9639	14.6284	12.9574	12.3653	12.5052	12.427	13.7004	14.0947	12.7911	7	5	enriched		dopaminergic
>sp|Q9D358|PPAC_MOUSE Low molecular weight phosphotyrosine protein phosphatase OS=Mus musculus OX=10090 GN=Acp1 PE=1 SV=3	ACP1	Q9D358	15.0104	15.1873	15.102	15.6057	15.3022	15.0929	15.6808	13.7973	13.5352	13.9424	14.1498	14.7519	15.283	14.0353	7	5	enriched		dopaminergic
>sp|P24638|PPAL_MOUSE Lysosomal acid phosphatase OS=Mus musculus OX=10090 GN=Acp2 PE=1 SV=2	ACP2	P24638	12.6484	12.8478	12.5962	13.1786	13.3782	13.4158	13.6709			11.5207			13.1051	11.5207	7	1	enriched		dopaminergic
>sp|Q99PU5|ACBG1_MOUSE Long-chain-fatty-acid--CoA ligase ACSBG1 OS=Mus musculus OX=10090 GN=Acsbg1 PE=1 SV=1	ACSBG1	Q99PU5	15.5026	15.5978	15.4551	15.9763	15.7983	15.6055	16.2062	14.3741	13.5979	13.9927	13.8074	15.1017	15.7345	14.1747	7	5	enriched		dopaminergic
>sp|Q8VCW8|ACSF2_MOUSE Medium-chain acyl-CoA ligase ACSF2, mitochondrial OS=Mus musculus OX=10090 GN=Acsf2 PE=1 SV=1	ACSF2	Q8VCW8	14.5021	14.7302	14.5204	15.0832	14.8371	14.6007	15.4589	13.9299	13.447	13.5835	13.3788	14.7028	14.8189	13.8084	7	5	enriched		dopaminergic
>sp|Q3URE1|ACSF3_MOUSE Malonate--CoA ligase ACSF3, mitochondrial OS=Mus musculus OX=10090 GN=Acsf3 PE=1 SV=2	ACSF3	Q3URE1	13.2777	13.1439	12.9574	13.3568	13.2048	12.4986	13.8231	12.0201		12.2129		12.5907	13.1803	12.2746	7	3	enriched		dopaminergic
>sp|P41216|ACSL1_MOUSE Long-chain-fatty-acid--CoA ligase 1 OS=Mus musculus OX=10090 GN=Acsl1 PE=1 SV=2	ACSL1	P41216	14.1076	14.3493	14.207	14.6857	14.3714	14.1642	15.0711	13.1291	12.6196	13.0755	12.8383	14.1263	14.4223	13.1578	7	5	enriched		dopaminergic
>sp|Q9CZW4|ACSL3_MOUSE Fatty acid CoA ligase Acsl3 OS=Mus musculus OX=10090 GN=Acsl3 PE=1 SV=2	ACSL3	Q9CZW4	14.5993	14.747	14.7023	15.1948	14.9262	14.6779	15.2325	13.489	13.0912	13.0061	13.161	14.2368	14.8686	13.3968	7	5	enriched		dopaminergic
>sp|Q9QUJ7|ACSL4_MOUSE Long-chain-fatty-acid--CoA ligase 4 OS=Mus musculus OX=10090 GN=Acsl4 PE=1 SV=2	ACSL4	Q9QUJ7	14.1158	14.3313	14.0984	14.8648	14.5333	14.3802	14.9551	12.8398	12.2888	12.5174	12.1594	13.6547	14.4684	12.692	7	5	enriched		dopaminergic
>sp|Q80W40|ACSM4_MOUSE Acyl-coenzyme A synthetase ACSM4, mitochondrial OS=Mus musculus OX=10090 GN=Acsm4 PE=2 SV=1	ACSM4	Q80W40	14.0278	15.2114	14.3641	15.298	14.8877	14.6349	15.5071	14.1694	13.0701	13.0602	13.2546	14.7705	14.8473	13.665	7	5	enriched		dopaminergic
>sp|Q99NB1|ACS2L_MOUSE Acetyl-coenzyme A synthetase 2-like, mitochondrial OS=Mus musculus OX=10090 GN=Acss1 PE=1 SV=1	ACSS1	Q99NB1	14.6825	14.8814	14.5951	15.3396	15.1475	14.8709	15.6766	13.984	13.5602	13.5843	13.5111	14.773	15.0277	13.8825	7	5	enriched		dopaminergic
>sp|Q9QXG4|ACSA_MOUSE Acetyl-coenzyme A synthetase, cytoplasmic OS=Mus musculus OX=10090 GN=Acss2 PE=1 SV=2	ACSS2	Q9QXG4	13.8415	14.1	14.0528	14.3539	14.3861	13.6251	15.0057	12.9114	12.5409	12.9089	12.5764	13.8703	14.195	12.9616	7	5	enriched		dopaminergic
>sp|P62737|ACTA_MOUSE Actin, aortic smooth muscle OS=Mus musculus OX=10090 GN=Acta2 PE=1 SV=1;>sp|P63268|ACTH_MOUSE Actin, gamma-enteric smooth muscle OS=Mus musculus OX=10090 GN=Actg2 PE=1 SV=1;>sp|P68033|ACTC_MOUSE Actin, alpha cardiac muscle 1 OS=Mus musculus OX=10090 GN=Actc1 PE=1 SV=1;>sp|P68134|ACTS_MOUSE Actin, alpha skeletal muscle OS=Mus musculus OX=10090 GN=Acta1 PE=1 SV=1	ACTA2;ACTG2;ACTC1;ACTA1	P62737;P63268;P68033;P68134	16.5183	16.807	16.2463	16.9634	16.7612	16.3586	17.1213	15.5113	15.1428	15.5801	15.0895	15.847	16.6823	15.4341	7	5	enriched		dopaminergic
>sp|P60710|ACTB_MOUSE Actin, cytoplasmic 1 OS=Mus musculus OX=10090 GN=Actb PE=1 SV=1	ACTB	P60710	17.0639	17.0564	17.1686	17.3151	17.1617	16.9505	17.4345	15.7174	15.4927	15.5934	15.3239	16.8453	17.1644	15.7945	7	5	enriched		dopaminergic
>sp|Q8BFZ3|ACTBL_MOUSE Beta-actin-like protein 2 OS=Mus musculus OX=10090 GN=Actbl2 PE=1 SV=1	ACTBL2	Q8BFZ3	16.4988	16.0825	16.4751	16.7818	16.208	16.1125		15.1076	14.3979	14.5301	14.4968	16.2848	16.3598	14.9634	6	5	enriched		dopaminergic
>sp|P63260|ACTG_MOUSE Actin, cytoplasmic 2 OS=Mus musculus OX=10090 GN=Actg1 PE=1 SV=1	ACTG1	P63260	13.0518	13.3168	13.1523	14.5575	14.159	14.3229	14.8854			10.8208	11.3142	14.2452	13.9208	12.1267	7	3	enriched		dopaminergic
>sp|Q9Z2N8|ACL6A_MOUSE Actin-like protein 6A OS=Mus musculus OX=10090 GN=Actl6a PE=1 SV=2	ACTL6A	Q9Z2N8	13.684	13.9038	13.8278	14.5122	14.2008	13.8468	14.801	12.3683	12.3137	12.717	12.0693	13.6535	14.1109	12.6244	7	5	enriched		dopaminergic
>sp|Q99MR0|ACL6B_MOUSE Actin-like protein 6B OS=Mus musculus OX=10090 GN=Actl6b PE=1 SV=1	ACTL6B	Q99MR0	13.8383	13.7852	13.8221	14.3597	13.972	13.7457	14.5838	12.8216		12.6033	12.5859	13.4849	14.0153	12.8739	7	4	enriched		dopaminergic
>sp|Q7TPR4|ACTN1_MOUSE Alpha-actinin-1 OS=Mus musculus OX=10090 GN=Actn1 PE=1 SV=1	ACTN1	Q7TPR4	14.767	14.9911	14.7185	14.8927	14.9809	14.9629	15.0628	13.7903	13.1037	13.5215	13.1201	14.8779	14.9108	13.6827	7	5	enriched		dopaminergic
>sp|Q9JI91|ACTN2_MOUSE Alpha-actinin-2 OS=Mus musculus OX=10090 GN=Actn2 PE=1 SV=2	ACTN2	Q9JI91	15.135	15.3241	14.9864	14.8576	15.0787	14.6935	14.9889	13.6307	13.2796	13.5418	13.1706	15.268	15.0092	13.7781	7	5	enriched		dopaminergic
>tr|A0A1L1SV25|A0A1L1SV25_MOUSE Actinin alpha 4 OS=Mus musculus OX=10090 GN=Actn4 PE=1 SV=1;>tr|A0A1L1SVJ6|A0A1L1SVJ6_MOUSE Actinin alpha 4 (Fragment) OS=Mus musculus OX=10090 GN=Actn4 PE=1 SV=1	ACTN4	A0A1L1SV25;A0A1L1SVJ6	14.9708	15.0786	14.729	15.3691	15.2262	15.1586	15.5644	13.2097	13.1948	13.1684	13.2628	15.0089	15.1567	13.5689	7	5	enriched		dopaminergic
>sp|P57780|ACTN4_MOUSE Alpha-actinin-4 OS=Mus musculus OX=10090 GN=Actn4 PE=1 SV=1	ACTN4	P57780	15.33	15.588	15.2409	15.4852	15.5202	15.3552	15.6002	13.8177	12.9983	13.5863	13.0748	15.4141	15.4457	13.7782	7	5	enriched		dopaminergic
>sp|Q9QZB7|ARP10_MOUSE Actin-related protein 10 OS=Mus musculus OX=10090 GN=Actr10 PE=1 SV=2	ACTR10	Q9QZB7	14.7937	14.7503	15.0712	15.4689	15.2527	15.182	15.4226	13.4135		13.3001		14.6587	15.1345	13.7908	7	3	enriched		dopaminergic
>sp|P61164|ACTZ_MOUSE Alpha-centractin OS=Mus musculus OX=10090 GN=Actr1a PE=1 SV=1	ACTR1A	P61164	15.2553	15.3417	15.1332	15.3146	15.2609	13.6193	16.1019	12.959	12.3633	13.5865	12.7941	14.7634	15.1467	13.2933	7	5	enriched		dopaminergic
>sp|P61161|ARP2_MOUSE Actin-related protein 2 OS=Mus musculus OX=10090 GN=Actr2 PE=1 SV=1	ACTR2	P61161	15.0971	15.2827	15.1933	15.5685	15.4327	15.1196	15.9004	13.9236	13.501	14.0805	13.7326	15.0794	15.3706	14.0634	7	5	enriched		dopaminergic
>sp|Q99JY9|ARP3_MOUSE Actin-related protein 3 OS=Mus musculus OX=10090 GN=Actr3 PE=1 SV=3	ACTR3	Q99JY9	14.7862	14.8745	14.7079	14.8637	14.9358	14.6698	15.5869	13.6301	13.5913	13.9146	13.627	14.5623	14.9178	13.8651	7	5	enriched		dopaminergic
>sp|Q641P0|ARP3B_MOUSE Actin-related protein 3B OS=Mus musculus OX=10090 GN=Actr3b PE=1 SV=1	ACTR3B	Q641P0	13.5382	13.5729	13.5263	13.8192	13.8819	13.2492	14.4821	12.9059	12.3764	12.8501	12.5839	13.8352	13.7243	12.9103	7	5	enriched		dopaminergic
>sp|P37172|ACVR1_MOUSE Activin receptor type-1 OS=Mus musculus OX=10090 GN=Acvr1 PE=2 SV=2	ACVR1	P37172	14.7955	14.8912	14.8951	14.9858	14.8157	14.8883	15.0029	13.7697	13.0878	12.9384	13.1232	13.9869	14.8964	13.3812	7	5	enriched		dopaminergic
>sp|O35598|ADA10_MOUSE Disintegrin and metalloproteinase domain-containing protein 10 OS=Mus musculus OX=10090 GN=Adam10 PE=1 SV=2	ADAM10	O35598	13.2146	13.3761	13.2884	14.003	13.4774	13.6368	14.3381	12.3546	11.8809	12.4003	11.9564	13.5514	13.6192	12.4287	7	5	enriched		dopaminergic
>sp|Q9R1V6|ADA22_MOUSE Disintegrin and metalloproteinase domain-containing protein 22 OS=Mus musculus OX=10090 GN=Adam22 PE=1 SV=2	ADAM22	Q9R1V6	14.0667	14.0054	13.9216	14.5434	14.4592	13.9664	14.98	13.1115	13.2028	13.2719	13.0288	14.0729	14.2775	13.3376	7	5	enriched		dopaminergic
>sp|Q9R1V7|ADA23_MOUSE Disintegrin and metalloproteinase domain-containing protein 23 OS=Mus musculus OX=10090 GN=Adam23 PE=1 SV=1	ADAM23	Q9R1V7	14.7128	14.4684	14.3988	15.0827	15.0269	14.9232	15.4333	13.5909	13.2808	13.8921	13.2865	14.6305	14.8637	13.7361	7	5	enriched		dopaminergic
>sp|Q61072|ADAM9_MOUSE Disintegrin and metalloproteinase domain-containing protein 9 OS=Mus musculus OX=10090 GN=Adam9 PE=1 SV=2	ADAM9	Q61072	13.929	14.0039	13.8792	14.1342	13.8382	13.4058	14.3553	12.6419	12.1619	12.1509	12.0077	13.3723	13.9351	12.4669	7	5	enriched		dopaminergic
>tr|E9PY16|E9PY16_MOUSE ArfGAP with dual PH domains 1 OS=Mus musculus OX=10090 GN=Adap1 PE=1 SV=1	ADAP1	E9PY16	13.6998	13.4526	13.159	14.003	13.9569	13.5675	14.6479	12.6575	12.778	11.9917	12.616	13.7259	13.7838	12.7538	7	5	enriched		dopaminergic
>sp|Q99MU3|DSRAD_MOUSE Double-stranded RNA-specific adenosine deaminase OS=Mus musculus OX=10090 GN=Adar PE=1 SV=2	ADAR	Q99MU3	13.2473	13.4299	13.4641	14.1747	13.8431	13.5753	14.3041	11.7673		11.481	11.9526	13.2355	13.7198	12.1091	7	4	enriched		dopaminergic
>sp|Q91ZS8|RED1_MOUSE Double-stranded RNA-specific editase 1 OS=Mus musculus OX=10090 GN=Adarb1 PE=1 SV=1	ADARB1	Q91ZS8	13.6441	13.5374	13.4877	14.0451	13.8469	13.4591	14.1185	12.6068	12.1586	12.2538	12.4428	13.3546	13.7341	12.5633	7	5	enriched		dopaminergic
>sp|Q9D0L4|ADCK1_MOUSE AarF domain-containing protein kinase 1 OS=Mus musculus OX=10090 GN=Adck1 PE=1 SV=1	ADCK1	Q9D0L4	13.7981	13.8461	13.8854	14.1939	14.1	13.8435	14.6945	12.5773	12.4776	12.6727	12.246	13.6082	14.0516	12.7164	7	5	enriched		dopaminergic
>sp|O88444|ADCY1_MOUSE Adenylate cyclase type 1 OS=Mus musculus OX=10090 GN=Adcy1 PE=1 SV=2	ADCY1	O88444	13.331	13.3794	13.1638	13.9017	13.996	13.5233	14.0731	11.8764		12.214	11.2268	12.625	13.6241	11.9856	7	4	enriched		dopaminergic
>sp|Q80TL1|ADCY2_MOUSE Adenylate cyclase type 2 OS=Mus musculus OX=10090 GN=Adcy2 PE=1 SV=2	ADCY2	Q80TL1	14.0718	14.414	13.9037	14.084	14.3044	13.8747	14.2861	12.9673	12.445	12.3543	11.8944	13.6797	14.1341	12.6681	7	5	enriched		dopaminergic
>sp|Q8VHH7|ADCY3_MOUSE Adenylate cyclase type 3 OS=Mus musculus OX=10090 GN=Adcy3 PE=1 SV=2	ADCY3	Q8VHH7	13.8942	13.9596	13.8211	14.296	13.965	13.8189	14.0871	12.3281	11.6872	12.638	12.0422	13.4699	13.9774	12.4331	7	5	enriched		dopaminergic
>sp|P84309|ADCY5_MOUSE Adenylate cyclase type 5 OS=Mus musculus OX=10090 GN=Adcy5 PE=1 SV=2	ADCY5	P84309	13.1808	13.6038	13.6786	13.7478	13.6887	13.7699	13.7565	12.0775	11.857	11.7674	12.3214	13.0665	13.6323	12.218	7	5	enriched		dopaminergic
>sp|P97490|ADCY8_MOUSE Adenylate cyclase type 8 OS=Mus musculus OX=10090 GN=Adcy8 PE=1 SV=2	ADCY8	P97490	14.8684	15.0061	14.8642	15.0069	14.9176	14.2139	15.0035	12.9548	12.2341	12.7786	12.5926	13.5425	14.8401	12.8205	7	5	enriched		dopaminergic
>sp|P51830|ADCY9_MOUSE Adenylate cyclase type 9 OS=Mus musculus OX=10090 GN=Adcy9 PE=1 SV=1	ADCY9	P51830	14.3138	14.1028	14.1139	14.392	14.4239	13.982	14.3708	12.8798	13.0234	12.9355	12.7117	13.7945	14.2427	13.069	7	5	enriched		dopaminergic
>sp|P70205|PACR_MOUSE Pituitary adenylate cyclase-activating polypeptide type I receptor OS=Mus musculus OX=10090 GN=Adcyap1r1 PE=1 SV=1	ADCYAP1R1	P70205	15.262	15.2597	15.2749	15.122	15.1664	14.9225	15.6471	13.4211	13.2908	13.4025	13.091	14.4457	15.2364	13.5302	7	5	enriched		dopaminergic
>sp|Q9QYC0|ADDA_MOUSE Alpha-adducin OS=Mus musculus OX=10090 GN=Add1 PE=1 SV=2	ADD1	Q9QYC0	15.6101	15.5218	15.5112	15.9957	15.6992	15.7846	16.6678	14.3789	14.433	14.6805	14.5237	15.7975	15.8272	14.7627	7	5	enriched		dopaminergic
>sp|Q9QYB8|ADDB_MOUSE Beta-adducin OS=Mus musculus OX=10090 GN=Add2 PE=1 SV=4	ADD2	Q9QYB8	15.1592	15.2012	15.1573	15.6682	15.3656	15.1887	16.0841	13.9778	13.7317	14.1892	14.1458	15.2464	15.4035	14.2582	7	5	enriched		dopaminergic
>sp|Q9QYB5|ADDG_MOUSE Gamma-adducin OS=Mus musculus OX=10090 GN=Add3 PE=1 SV=2	ADD3	Q9QYB5	15.3168	15.4141	15.2591	15.6044	15.4132	15.1418	15.673	13.9867	13.481	13.7482	13.5241	14.8107	15.4032	13.9101	7	5	enriched		dopaminergic
>sp|Q3UHD1|AGRB1_MOUSE Adhesion G protein-coupled receptor B1 OS=Mus musculus OX=10090 GN=Adgrb1 PE=1 SV=1	ADGRB1	Q3UHD1	13.8153	13.9093	13.8502	14.1539	13.9658	13.9008	14.5311	12.8646	11.9256	12.5473	12.4536	13.7247	14.0181	12.7031	7	5	enriched		dopaminergic
>sp|Q8CGM1|AGRB2_MOUSE Adhesion G protein-coupled receptor B2 OS=Mus musculus OX=10090 GN=Adgrb2 PE=1 SV=2	ADGRB2	Q8CGM1	13.7557	13.6554	13.5775	14.0383	13.875	13.6175	14.0531	12.3407	12.1888	12.0064	11.7952	13.2657	13.7961	12.3194	7	5	enriched		dopaminergic
>sp|Q80ZF8|AGRB3_MOUSE Adhesion G protein-coupled receptor B3 OS=Mus musculus OX=10090 GN=Adgrb3 PE=1 SV=2	ADGRB3	Q80ZF8	14.1071	14.3557	14.2791	14.3098	14.2307	14.2758	14.5284	12.6135	12.2391	12.6549	12.6753	13.9552	14.2981	12.8276	7	5	enriched		dopaminergic
>sp|Q8K209|AGRG1_MOUSE Adhesion G-protein coupled receptor G1 OS=Mus musculus OX=10090 GN=Adgrg1 PE=1 SV=1	ADGRG1	Q8K209	14.9784	15.0614	15.0345	15.5336	15.2034	15.2527	15.0088	13.096	12.5343	12.9915	12.9751	14.4564	15.1533	13.2107	7	5	enriched		dopaminergic
>tr|E9Q3V9|E9Q3V9_MOUSE Adhesion G protein-coupled receptor L1 OS=Mus musculus OX=10090 GN=Adgrl1 PE=1 SV=1;>tr|H7BX15|H7BX15_MOUSE Adhesion G protein-coupled receptor L1 OS=Mus musculus OX=10090 GN=Adgrl1 PE=1 SV=1	ADGRL1	E9Q3V9;H7BX15	15.0351	15.2484	15.2381	14.2532	14.1448	14.7299	15.7489	13.726	12.7362	13.7972	13.6324	13.8629	14.914	13.5509	7	5	enriched		dopaminergic
>sp|Q80TR1|AGRL1_MOUSE Adhesion G protein-coupled receptor L1 OS=Mus musculus OX=10090 GN=Adgrl1 PE=1 SV=2	ADGRL1	Q80TR1	13.5481	13.5164	13.4614	13.8319	13.6654	13.5293	14.1827	12.1989	12.0039	11.8846	11.9708	13.1264	13.6765	12.2369	7	5	enriched		dopaminergic
>sp|Q8JZZ7|AGRL2_MOUSE Adhesion G protein-coupled receptor L2 OS=Mus musculus OX=10090 GN=Adgrl2 PE=1 SV=3	ADGRL2	Q8JZZ7	13.4865	13.7641	13.5834	13.9779	13.8202	13.1724	14.3116	12.5781	10.7366	12.5075	12.138	13.2868	13.7309	12.2494	7	5	enriched		dopaminergic
>tr|D3YU23|D3YU23_MOUSE Adhesion G protein-coupled receptor L3 OS=Mus musculus OX=10090 GN=Adgrl3 PE=1 SV=1;>tr|D3YWB1|D3YWB1_MOUSE Adhesion G protein-coupled receptor L3 OS=Mus musculus OX=10090 GN=Adgrl3 PE=1 SV=1;>tr|D3Z3X6|D3Z3X6_MOUSE Adhesion G protein-coupled receptor L3 OS=Mus musculus OX=10090 GN=Adgrl3 PE=1 SV=1;>tr|D3Z4V0|D3Z4V0_MOUSE Adhesion G protein-coupled receptor L3 OS=Mus muscu…	ADGRL3	D3YU23;D3YWB1;D3Z3X6;D3Z4V0;D3Z6H7;D3Z6H9;D3Z6J2		12.7609		12.2946	12.1974	11.9008		10.4447					12.2884	10.4447	4	1	enriched		dopaminergic
>sp|Q80TS3|AGRL3_MOUSE Adhesion G protein-coupled receptor L3 OS=Mus musculus OX=10090 GN=Adgrl3 PE=1 SV=3	ADGRL3	Q80TS3	14.052	14.1589	14.1428	14.6206	14.3031	14.003	14.845	13.1227	12.8128	13.0078	12.9798	13.846	14.3036	13.1538	7	5	enriched		dopaminergic
>sp|P28474|ADHX_MOUSE Alcohol dehydrogenase class-3 OS=Mus musculus OX=10090 GN=Adh5 PE=1 SV=3	ADH5	P28474	15.5234	15.671	15.5144	15.8398	15.7089	14.9385	16.1308	14.41	14.5346	14.371	13.7908	15.2902	15.6181	14.4793	7	5	enriched		dopaminergic
>sp|P55264|ADK_MOUSE Adenosine kinase OS=Mus musculus OX=10090 GN=Adk PE=1 SV=2	ADK	P55264	14.0994	14.1325	14.3635	14.7037	14.4646	14.3525	15.2691	13.2837	12.8647	13.2755	13.199	14.2664	14.4836	13.3779	7	5	enriched		dopaminergic
>sp|Q9Z103|ADNP_MOUSE Activity-dependent neuroprotector homeobox protein OS=Mus musculus OX=10090 GN=Adnp PE=1 SV=2	ADNP	Q9Z103	14.1233	14.0357	14.1242	14.4958	14.1068	13.9997	14.2769	12.74	12.1419	12.5727	12.455	13.4529	14.1661	12.6725	7	5	enriched		dopaminergic
>sp|Q6PDY2|AEDO_MOUSE 2-aminoethanethiol dioxygenase OS=Mus musculus OX=10090 GN=Ado PE=1 SV=2	ADO	Q6PDY2	13.8287	14.0257	13.8845	14.3126	14.0661	14.0273	14.7333	12.9018	12.8468	12.9407	12.9748	14.1614	14.1255	13.1651	7	5	enriched		dopaminergic
>sp|P54923|ADPRH_MOUSE ADP-ribosylhydrolase ARH1 OS=Mus musculus OX=10090 GN=Adprh PE=1 SV=1	ADPRH	P54923	13.8889	13.9785	13.8615	14.3115	14.1939	13.4121	14.6621	13.0348	12.8255	12.9197	12.6056	13.5543	14.0441	12.988	7	5	enriched		dopaminergic
>sp|Q8CG72|ADPRS_MOUSE ADP-ribosylhydrolase ARH3 OS=Mus musculus OX=10090 GN=Adprs PE=1 SV=1	ADPRS	Q8CG72	14.36	14.4085	14.1546	14.4544	13.8564	13.5537	15.2792	13.421	12.7528	13.1848	13.2444	14.3436	14.2953	13.3893	7	5	enriched		dopaminergic
>sp|Q01338|ADA2A_MOUSE Alpha-2A adrenergic receptor OS=Mus musculus OX=10090 GN=Adra2a PE=1 SV=2	ADRA2A	Q01338	11.1998	11.5399	11.5469	11.204	11.4895	11.9936		10.4515				10.7885	11.4956	10.62	6	2	enriched		dopaminergic
>sp|Q9JKV1|ADRM1_MOUSE Proteasomal ubiquitin receptor ADRM1 OS=Mus musculus OX=10090 GN=Adrm1 PE=1 SV=2	ADRM1	Q9JKV1	14.6453	14.4657	14.536	15.3385	14.671	14.9333	15.3612	12.7858	12.9381	12.6625	12.8138	14.371	14.8501	13.1142	7	5	enriched		dopaminergic
>sp|P54822|PUR8_MOUSE Adenylosuccinate lyase OS=Mus musculus OX=10090 GN=Adsl PE=1 SV=2	ADSL	P54822	14.1682	14.5456	14.2569	14.7837	14.7388	14.4545	15.104	12.7012	12.2918	12.6992	12.7204	14.1299	14.5788	12.9085	7	5	enriched		dopaminergic
>sp|P28650|PURA1_MOUSE Adenylosuccinate synthetase isozyme 1 OS=Mus musculus OX=10090 GN=Adss1 PE=1 SV=2	ADSS1	P28650	14.5471	14.6283	14.4661	15.4335	15.1579	14.9163	15.4309	13.0911	11.37	11.6268	13.1033	14.1016	14.94	12.6586	7	5	enriched		dopaminergic
>sp|P46664|PURA2_MOUSE Adenylosuccinate synthetase isozyme 2 OS=Mus musculus OX=10090 GN=Adss2 PE=1 SV=2	ADSS2	P46664	13.6883	13.5727	13.9093	14.1393	13.8557	13.272	14.5277	12.4622	11.8858	12.5887	12.4124	13.7471	13.8521	12.6193	7	5	enriched		dopaminergic
>sp|Q9QZQ1|AFAD_MOUSE Afadin OS=Mus musculus OX=10090 GN=Afdn PE=1 SV=3	AFDN	Q9QZQ1	14.0489	14.1125	14.0516	14.3297	14.0815	13.9663	14.3194	12.9981	12.5198	12.8313	12.7117	13.5442	14.13	12.921	7	5	enriched		dopaminergic
>sp|Q8JZQ2|AFG32_MOUSE AFG3-like protein 2 OS=Mus musculus OX=10090 GN=Afg3l2 PE=1 SV=1	AFG3L2	Q8JZQ2	14.0631	14.1162	14.2378	14.3538	14.329	14.128	14.6194	12.6201	12.1968	12.4967	12.0429	13.6404	14.2639	12.5994	7	5	enriched		dopaminergic
>sp|Q8BXK8|AGAP1_MOUSE Arf-GAP with GTPase, ANK repeat and PH domain-containing protein 1 OS=Mus musculus OX=10090 GN=Agap1 PE=1 SV=1	AGAP1	Q8BXK8	14.5234	14.6803	14.4496	15.06	14.7903	14.3935	15.2617	13.3145	13.0003	13.0573	12.9548	14.0998	14.737	13.2854	7	5	enriched		dopaminergic
>sp|Q3UHD9|AGAP2_MOUSE Arf-GAP with GTPase, ANK repeat and PH domain-containing protein 2 OS=Mus musculus OX=10090 GN=Agap2 PE=1 SV=1	AGAP2	Q3UHD9	14.139	13.9215	13.9183	14.2312	14.0319	13.7775	14.6048	12.9008	12.9972	12.8895	13.0011	13.8992	14.0892	13.1375	7	5	enriched		dopaminergic
>sp|Q8VHH5|AGAP3_MOUSE Arf-GAP with GTPase, ANK repeat and PH domain-containing protein 3 OS=Mus musculus OX=10090 GN=Agap3 PE=1 SV=1	AGAP3	Q8VHH5	14.154	14.0457	14.092	14.6532	14.4489	14.1935	15.076	13.1418	13.084	13.3241	13.1676	14.346	14.3805	13.4127	7	5	enriched		dopaminergic
>sp|Q8K2K6|AGFG1_MOUSE Arf-GAP domain and FG repeat-containing protein 1 OS=Mus musculus OX=10090 GN=Agfg1 PE=1 SV=2	AGFG1	Q8K2K6	13.9484	13.9338	13.8413	14.5077	14.1035	13.9611	14.9106	12.6114	12.7655	13.3038	13.2422	14.2803	14.1723	13.2406	7	5	enriched		dopaminergic
>sp|Q9ESW4|AGK_MOUSE Acylglycerol kinase, mitochondrial OS=Mus musculus OX=10090 GN=Agk PE=1 SV=1	AGK	Q9ESW4	14.7104	14.7117	14.6528	15.1981	14.8852	14.3742	15.6334	13.6852	12.987	13.9389	13.4788	14.8148	14.8808	13.781	7	5	enriched		dopaminergic
>tr|F8VPN4|F8VPN4_MOUSE Glycogen debranching enzyme OS=Mus musculus OX=10090 GN=Agl PE=1 SV=1	AGL	F8VPN4	13.8977	13.9774	13.8564	14.0717	14.0311	13.795	14.3746	13.4132	12.7211	13.1841	13.0303	13.961	14.0005	13.2619	7	5	enriched		dopaminergic
>sp|Q8CJG1|AGO1_MOUSE Protein argonaute-1 OS=Mus musculus OX=10090 GN=Ago1 PE=1 SV=2	AGO1	Q8CJG1	14.1261	14.3724	14.0252	14.5288	14.4463	13.9974	14.6049	12.9176	12.4547	12.7109	12.4556	13.7295	14.3002	12.8536	7	5	enriched		dopaminergic
>sp|Q8CJG0|AGO2_MOUSE Protein argonaute-2 OS=Mus musculus OX=10090 GN=Ago2 PE=1 SV=3	AGO2	Q8CJG0	14.8812	14.9742	14.8381	15.38	15.1317	14.856	15.4607	13.5387	12.7988	13.1148	12.872	14.3734	15.0746	13.3396	7	5	enriched		dopaminergic
>sp|O35083|PLCA_MOUSE 1-acyl-sn-glycerol-3-phosphate acyltransferase alpha OS=Mus musculus OX=10090 GN=Agpat1 PE=1 SV=1	AGPAT1	O35083	15.1506	15.4414	14.7918	15.1617	15.1022	14.5722	15.7083	13.4909	13.9187	13.1813	13.2559	14.2296	15.1326	13.6153	7	5	enriched		dopaminergic
>sp|Q9D517|PLCC_MOUSE 1-acyl-sn-glycerol-3-phosphate acyltransferase gamma OS=Mus musculus OX=10090 GN=Agpat3 PE=1 SV=2	AGPAT3	Q9D517	14.4006	14.6184	14.3704	15.0365	14.9347	14.7601	15.0772	13.6236	12.6224	13.1281	12.7736	14.0326	14.7426	13.2361	7	5	enriched		dopaminergic
>sp|Q8K4X7|PLCD_MOUSE 1-acyl-sn-glycerol-3-phosphate acyltransferase delta OS=Mus musculus OX=10090 GN=Agpat4 PE=1 SV=1	AGPAT4	Q8K4X7	14.4396	14.5468	14.4949	15.0769	14.9183	14.5922	14.8959	13.3038	12.8463	12.6884	12.2931	13.8967	14.7092	13.0056	7	5	enriched		dopaminergic
>sp|Q9D1E8|PLCE_MOUSE 1-acyl-sn-glycerol-3-phosphate acyltransferase epsilon OS=Mus musculus OX=10090 GN=Agpat5 PE=1 SV=2	AGPAT5	Q9D1E8	14.6639	14.9462	14.7805	15.3258	15.1011	14.9278	15.405	13.4196	12.562	12.7478	12.9253	14.3282	15.0215	13.1966	7	5	enriched		dopaminergic
>sp|Q8C0I1|ADAS_MOUSE Alkyldihydroxyacetonephosphate synthase, peroxisomal OS=Mus musculus OX=10090 GN=Agps PE=1 SV=1	AGPS	Q8C0I1	13.6553	13.7676	13.81	14.5362	14.2446	14.1903	14.5507	13.2846	13.3047	12.5645	12.2332	13.3622	14.1078	12.9498	7	5	enriched		dopaminergic
>sp|A2ASQ1|AGRIN_MOUSE Agrin OS=Mus musculus OX=10090 GN=Agrn PE=1 SV=1	AGRN	A2ASQ1	12.799	12.5818	12.5462	13.2872	12.5712	12.917	13.6333	11.3495	11.9675	11.5689	11.7898	12.5543	12.9051	11.846	7	5	enriched		dopaminergic
>sp|Q641K1|CBPC1_MOUSE Cytosolic carboxypeptidase 1 OS=Mus musculus OX=10090 GN=Agtpbp1 PE=1 SV=2	AGTPBP1	Q641K1	13.06	13.154	13.1004	13.8717	13.5764	13.3929	13.8799	12.0679	10.8908	11.3744	11.2109	12.8695	13.4336	11.6827	7	5	enriched		dopaminergic
>sp|P50247|SAHH_MOUSE Adenosylhomocysteinase OS=Mus musculus OX=10090 GN=Ahcy PE=1 SV=3	AHCY	P50247	15.87	15.9017	15.7851	16.4432	16.2464	15.8218	16.5807	14.9792	14.3351	14.8047	14.4224	15.5795	16.0927	14.8242	7	5	enriched		dopaminergic
>sp|Q80SW1|SAHH2_MOUSE S-adenosylhomocysteine hydrolase-like protein 1 OS=Mus musculus OX=10090 GN=Ahcyl1 PE=1 SV=1	AHCYL1	Q80SW1	16.091	16.1196	16.0299	16.5275	16.3368	16.254	16.4926	14.8429	14.2888	14.3971	14.489	15.6461	16.2645	14.7328	7	5	enriched		dopaminergic
>tr|F8WGT1|F8WGT1_MOUSE S-adenosylhomocysteine hydrolase-like 2 OS=Mus musculus OX=10090 GN=Ahcyl2 PE=1 SV=1	AHCYL2	F8WGT1	13.1088	12.9844	14.0166				12.9843		11.8803		12.1223		13.2735	12.0013	4	2	enriched		dopaminergic
>sp|Q68FL4|SAHH3_MOUSE Putative adenosylhomocysteinase 3 OS=Mus musculus OX=10090 GN=Ahcyl2 PE=1 SV=1	AHCYL2	Q68FL4	14.2618	14.4077	14.262	15.0017	14.7505	14.6223	15.3039	13.3279	12.6463	13.0365	13.0598	14.4888	14.6586	13.3119	7	5	enriched		dopaminergic
>sp|Q8K3E5|AHI1_MOUSE Jouberin OS=Mus musculus OX=10090 GN=Ahi1 PE=1 SV=2	AHI1	Q8K3E5	13.9759	14.0274	14.0633	14.4776	14.2707	14.1494	14.355	12.1685	11.9048	11.9224	12.0282	13.1946	14.1885	12.2437	7	5	enriched		dopaminergic
>tr|E9Q616|E9Q616_MOUSE AHNAK nucleoprotein (desmoyokin) OS=Mus musculus OX=10090 GN=Ahnak PE=1 SV=1	AHNAK	E9Q616	14.5497	14.9249	14.2672	14.9204	14.6241	14.7036	14.9534	14.1405	12.0698	12.9173	12.4039	14.8286	14.7062	13.272	7	5	enriched		dopaminergic
>sp|Q8BK64|AHSA1_MOUSE Activator of 90 kDa heat shock protein ATPase homolog 1 OS=Mus musculus OX=10090 GN=Ahsa1 PE=1 SV=2	AHSA1	Q8BK64	14.8138	14.8368	14.8051	15.1834	15.0602	14.6324	15.3792	13.6288	13.2992	13.5279	13.2181	14.4437	14.9587	13.6235	7	5	enriched		dopaminergic
>sp|Q8N9S3|AHSA2_MOUSE Activator of 90 kDa heat shock protein ATPase homolog 2 OS=Mus musculus OX=10090 GN=Ahsa2 PE=1 SV=2	AHSA2	Q8N9S3	14.0128	14.3042	14.0283	14.304	14.4956	13.8995	14.7297	12.8758	12.9581	12.3467	12.8957	13.8518	14.2535	12.9856	7	5	enriched		dopaminergic
>sp|P29699|FETUA_MOUSE Alpha-2-HS-glycoprotein OS=Mus musculus OX=10090 GN=Ahsg PE=1 SV=1	AHSG	P29699	14.9917	14.9933	14.9373	14.1713	14.3605		14.5907			13.491	13.1993		14.6741	13.3451	6	2	enriched		dopaminergic
>sp|Q8C4Q6|AIDA_MOUSE Axin interactor, dorsalization-associated protein OS=Mus musculus OX=10090 GN=Aida PE=1 SV=1	AIDA	Q8C4Q6	13.7482	14.0485	13.7835	14.3632	14.1175	13.6777	15.075	13.0137	12.1618	13.0578	12.5582	14.0854	14.1162	12.9754	7	5	enriched		dopaminergic
>sp|Q9Z0X1|AIFM1_MOUSE Apoptosis-inducing factor 1, mitochondrial OS=Mus musculus OX=10090 GN=Aifm1 PE=1 SV=1	AIFM1	Q9Z0X1	15.1265	15.2462	15.1873	15.4402	15.3129	14.836	15.576	13.9698	13.2983	13.6129	13.399	14.6013	15.2465	13.7762	7	5	enriched		dopaminergic
>sp|Q8BUE4|FSP1_MOUSE Ferroptosis suppressor protein 1 OS=Mus musculus OX=10090 GN=Aifm2 PE=1 SV=1	AIFM2	Q8BUE4	13.0498	12.8976	12.7679	13.2242	12.7486	11.8602	13.5574						12.8723		7	0		exclusive	dopaminergic
>sp|Q3TY86|AIFM3_MOUSE Apoptosis-inducing factor 3 OS=Mus musculus OX=10090 GN=Aifm3 PE=1 SV=1	AIFM3	Q3TY86	13.7572	13.9626	13.5615	14.6089	14.5491	14.2192	14.7061	12.7486	12.5178	12.5928	12.5713	14.1481	14.1949	12.9157	7	5	enriched		dopaminergic
>sp|Q9D8B1|AIG1_MOUSE Androgen-induced gene 1 protein OS=Mus musculus OX=10090 GN=Aig1 PE=2 SV=2	AIG1	Q9D8B1	14.9489	15.5392	15.2254	15.3525	15.4138		14.8898		13.4814	13.4638		14.2093	15.2283	13.7182	6	3	enriched		dopaminergic
>sp|P31230|AIMP1_MOUSE Aminoacyl tRNA synthase complex-interacting multifunctional protein 1 OS=Mus musculus OX=10090 GN=Aimp1 PE=1 SV=2	AIMP1	P31230	13.3966	13.8657	13.8085	14.2653	14.0058	13.7457	14.3395	11.4246	10.8736			13.0841	13.9182	11.7941	7	3	enriched		dopaminergic
>sp|O08915|AIP_MOUSE AH receptor-interacting protein OS=Mus musculus OX=10090 GN=Aip PE=1 SV=1	AIP	O08915	14.3733	14.7939	14.8901	14.9245	14.7667	14.5189	14.9388	12.522	10.748	12.504	12.6	13.6927	14.7437	12.4133	7	5	enriched		dopaminergic
>sp|A2ALI5|AJAP1_MOUSE Adherens junction-associated protein 1 OS=Mus musculus OX=10090 GN=Ajap1 PE=2 SV=1	AJAP1	A2ALI5	12.6935	12.847	12.8318	13.1628	12.9665		13.4043						12.9843		6	0		exclusive	dopaminergic
>sp|A2AJA9|AJM1_MOUSE Apical junction component 1 homolog OS=Mus musculus OX=10090 GN=Ajm1 PE=1 SV=1	AJM1	A2AJA9	13.7074	13.8857	13.8599	13.9312	13.7772	13.566	14.2297	12.6346	12.43	12.4931	12.3977	13.5886	13.851	12.7088	7	5	enriched		dopaminergic
>sp|Q9R0Y5|KAD1_MOUSE Adenylate kinase isoenzyme 1 OS=Mus musculus OX=10090 GN=Ak1 PE=1 SV=1	AK1	Q9R0Y5	14.7076	14.8657	14.9702	15.1287	14.9595	14.8549	15.377	13.1156	12.4324	12.9432	12.6803	14.4336	14.9805	13.121	7	5	enriched		dopaminergic
>sp|Q9WTP6|KAD2_MOUSE Adenylate kinase 2, mitochondrial OS=Mus musculus OX=10090 GN=Ak2 PE=1 SV=5	AK2	Q9WTP6	12.9518	13.2492	13.1327	13.2857	13.329	13.0788	13.8452	11.5721	12.8785	11.1983	12.002	13.2533	13.2675	12.1808	7	5	enriched		dopaminergic
>sp|Q9WTP7|KAD3_MOUSE GTP:AMP phosphotransferase AK3, mitochondrial OS=Mus musculus OX=10090 GN=Ak3 PE=1 SV=3	AK3	Q9WTP7	13.8561	14.25	14.4241	13.9822	14.1777	13.9419	14.2474	12.7159	12.8114	12.2996	12.0359	13.8665	14.1256	12.7459	7	5	enriched		dopaminergic
>sp|Q920P5|KAD5_MOUSE Adenylate kinase isoenzyme 5 OS=Mus musculus OX=10090 GN=Ak5 PE=1 SV=2	AK5	Q920P5	13.0409	13.0024	13.2687	13.6247	13.0934	12.8434	13.741	11.9109		12.4762	12.1101	12.7005	13.2306	12.2994	7	4	enriched		dopaminergic
>sp|O88845|AKA10_MOUSE A-kinase anchor protein 10, mitochondrial OS=Mus musculus OX=10090 GN=Akap10 PE=1 SV=3	AKAP10	O88845	13.0948	13.2849	13.2902	13.6453	13.5339	13.4412	14.1321	11.913	12.0012	12.3774	12.2965	13.6551	13.4889	12.4486	7	5	enriched		dopaminergic
>sp|Q9DBR0|AKAP8_MOUSE A-kinase anchor protein 8 OS=Mus musculus OX=10090 GN=Akap8 PE=1 SV=1	AKAP8	Q9DBR0	14.1527	14.1121	14.2701	14.6458	14.0298	14.1351	14.6346			12.3147	12.5825	13.5838	14.2829	12.827	7	3	enriched		dopaminergic
>sp|Q70FJ1|AKAP9_MOUSE A-kinase anchor protein 9 OS=Mus musculus OX=10090 GN=Akap9 PE=1 SV=2	AKAP9	Q70FJ1	12.8682	13.3404	13.0987	13.4752	13.1835	13.2636	13.627			11.6941	11.2018	12.8331	13.2652	11.9097	7	3	enriched		dopaminergic
>sp|Q9JII6|AK1A1_MOUSE Aldo-keto reductase family 1 member A1 OS=Mus musculus OX=10090 GN=Akr1a1 PE=1 SV=3	AKR1A1	Q9JII6	14.0904	14.8419	14.3417	14.7196	14.4214	14.1156	15.5443	13.1714	11.2882	13.2465	12.9467	14.2323	14.5821	12.977	7	5	enriched		dopaminergic
>sp|P45376|ALDR_MOUSE Aldo-keto reductase family 1 member B1 OS=Mus musculus OX=10090 GN=Akr1b1 PE=1 SV=3	AKR1B1	P45376	15.4261	15.4651	15.4577	15.767	15.7374	15.5299	16.5895	14.294	14.5064	14.8554	14.4931	15.8885	15.7104	14.8075	7	5	enriched		dopaminergic
>sp|Q8CG76|ARK72_MOUSE Aflatoxin B1 aldehyde reductase member 2 OS=Mus musculus OX=10090 GN=Akr7a2 PE=1 SV=3	AKR7A2	Q8CG76	13.7214	13.9633	13.7659	14.312	14.2087	13.6256	14.5466	12.8791	11.6007	12.5289	12.3376	13.4467	14.0205	12.5586	7	5	enriched		dopaminergic
>sp|Q60823|AKT2_MOUSE RAC-beta serine/threonine-protein kinase OS=Mus musculus OX=10090 GN=Akt2 PE=1 SV=1	AKT2	Q60823	12.8461	12.6929		12.8793	12.4811	12.6019	12.9216				11.4832	12.1876	12.7371	11.8354	6	2	enriched		dopaminergic
>sp|Q9WUA6|AKT3_MOUSE RAC-gamma serine/threonine-protein kinase OS=Mus musculus OX=10090 GN=Akt3 PE=1 SV=1	AKT3	Q9WUA6	13.95	13.7988	13.8462	14.0891	14.1034	14.0361	14.6315	12.6909	12.6969	12.8211	12.6567	13.6017	14.065	12.8934	7	5	enriched		dopaminergic
>sp|P10518|HEM2_MOUSE Delta-aminolevulinic acid dehydratase OS=Mus musculus OX=10090 GN=Alad PE=1 SV=1	ALAD	P10518	13.7339	13.9246	13.5157	13.91	13.7888	13.391	14.1143	12.5511	12.1326	12.7131	12.5691	13.4939	13.7683	12.692	7	5	enriched		dopaminergic
>sp|P07724|ALBU_MOUSE Albumin OS=Mus musculus OX=10090 GN=Alb PE=1 SV=3	ALB	P07724	16.0595	16.6414	16.2478	16.8537	16.4455	16.457	16.8291	15.7733	15.4036	15.5235	15.2234	16.3469	16.5048	15.6541	7	5	enriched		dopaminergic
>sp|Q61490|CD166_MOUSE CD166 antigen OS=Mus musculus OX=10090 GN=Alcam PE=1 SV=3	ALCAM	Q61490	15.0444	14.7963	14.809	15.1707	15.1476	14.8051	15.5532	14.1818	13.6608	14.1757	13.8736	14.6301	15.0466	14.1044	7	5	enriched		dopaminergic
>sp|Q9Z110|P5CS_MOUSE Delta-1-pyrroline-5-carboxylate synthase OS=Mus musculus OX=10090 GN=Aldh18a1 PE=1 SV=2	ALDH18A1	Q9Z110	14.4323	14.5417	14.4317	14.9136	14.6764	14.2614	15.1037	13.1642	12.6942	13.0416	12.9345	14.1095	14.623	13.1888	7	5	enriched		dopaminergic
>sp|P24549|AL1A1_MOUSE Aldehyde dehydrogenase 1A1 OS=Mus musculus OX=10090 GN=Aldh1a1 PE=1 SV=5	ALDH1A1	P24549	13.7579	15.8514	14.3651	14.8635	14.2949	13.8846	15.1706	13.4395	12.0197	13.5357	13.0233	14.1302	14.5983	13.2297	7	5	enriched		dopaminergic
>sp|Q9CZS1|AL1B1_MOUSE Aldehyde dehydrogenase X, mitochondrial OS=Mus musculus OX=10090 GN=Aldh1b1 PE=1 SV=1	ALDH1B1	Q9CZS1	13.6442	14.2377	14.4973	14.8753	14.3661	14.2294	14.6063	13.8918	12.6179	13.3512	13.0343	14.0649	14.3509	13.392	7	5	enriched		dopaminergic
>sp|P47738|ALDH2_MOUSE Aldehyde dehydrogenase, mitochondrial OS=Mus musculus OX=10090 GN=Aldh2 PE=1 SV=1	ALDH2	P47738	15.4287	17.1035	16.0238	16.3953	15.839	15.6224	16.3704	15.3437	13.8125	14.7634	14.3199	16.0224	16.1119	14.8524	7	5	enriched		dopaminergic
>sp|P47740|AL3A2_MOUSE Aldehyde dehydrogenase family 3 member A2 OS=Mus musculus OX=10090 GN=Aldh3a2 PE=1 SV=2	ALDH3A2	P47740	14.5968	14.8646	14.964	15.0217	14.8728	14.7808	14.7241	14.4405	13.8118	13.4237	13.2458	13.6949	14.8321	13.7234	7	5	enriched		dopaminergic
>sp|Q80VQ0|AL3B1_MOUSE Aldehyde dehydrogenase family 3 member B1 OS=Mus musculus OX=10090 GN=Aldh3b1 PE=1 SV=1	ALDH3B1	Q80VQ0	13.6807	13.6785	13.7147	14.3299	13.9637	13.8734	14.6685	13.1538	12.6607	13.1607	12.8452	14.0293	13.987	13.1699	7	5	enriched		dopaminergic
>sp|Q8CHT0|AL4A1_MOUSE Delta-1-pyrroline-5-carboxylate dehydrogenase, mitochondrial OS=Mus musculus OX=10090 GN=Aldh4a1 PE=1 SV=3	ALDH4A1	Q8CHT0	14.0343	14.5492	14.1758	14.2872	14.0902	14.1733	14.5257	13.2048	13.0112	13.2918	13.1663	14.1746	14.2622	13.3697	7	5	enriched		dopaminergic
>sp|Q8BWF0|SSDH_MOUSE Succinate-semialdehyde dehydrogenase, mitochondrial OS=Mus musculus OX=10090 GN=Aldh5a1 PE=1 SV=1	ALDH5A1	Q8BWF0	15.4789	15.6775	15.6334	15.8101	15.6197	15.5707	16.1177	14.0213	13.7737	14.0772	13.9796	15.2367	15.7012	14.2177	7	5	enriched		dopaminergic
>sp|Q9EQ20|MMSA_MOUSE Methylmalonate-semialdehyde dehydrogenase [acylating], mitochondrial OS=Mus musculus OX=10090 GN=Aldh6a1 PE=1 SV=1	ALDH6A1	Q9EQ20	14.8915	15.3422	14.8415	14.9835	15.0491	14.8332	15.1907	14.0245	13.4017	14.1366	13.7394	14.9396	15.0188	14.0484	7	5	enriched		dopaminergic
>sp|Q9DBF1|AL7A1_MOUSE Alpha-aminoadipic semialdehyde dehydrogenase OS=Mus musculus OX=10090 GN=Aldh7a1 PE=1 SV=4	ALDH7A1	Q9DBF1	14.221	14.3273	14.2723	14.5513	14.5176	14.3481	15.1941	13.5847	13.0288	13.2506	13.1464	14.6346	14.4902	13.529	7	5	enriched		dopaminergic
>sp|P05064|ALDOA_MOUSE Fructose-bisphosphate aldolase A OS=Mus musculus OX=10090 GN=Aldoa PE=1 SV=2	ALDOA	P05064	16.3029	16.3383	16.4205	16.794	16.6253	16.5019	17.2943	15.3161	15.2672	15.6133	15.2714	16.4774	16.611	15.5891	7	5	enriched		dopaminergic
>sp|Q3UGP8|AG10B_MOUSE Putative Dol-P-Glc:Glc(2)Man(9)GlcNAc(2)-PP-Dol alpha-1,2-glucosyltransferase OS=Mus musculus OX=10090 GN=Alg10b PE=1 SV=1	ALG10B	Q3UGP8	14.029	14.3415	13.8553	14.5455	14.5682	13.6922	14.5359	12.6344	11.557	12.3856		13.3485	14.224	12.4814	7	4	enriched		dopaminergic
>sp|Q9DBE8|ALG2_MOUSE Alpha-1,3/1,6-mannosyltransferase ALG2 OS=Mus musculus OX=10090 GN=Alg2 PE=1 SV=2	ALG2	Q9DBE8	14.2762	14.2958	14.1804	14.9547	14.9541	14.6988	15.4126	13.2578	13.0205	13.0831	12.2651	14.539	14.6818	13.2331	7	5	enriched		dopaminergic
>sp|Q9DB25|ALG5_MOUSE Dolichyl-phosphate beta-glucosyltransferase OS=Mus musculus OX=10090 GN=Alg5 PE=1 SV=1	ALG5	Q9DB25	14.6573	14.7707	14.6579	15.1062	14.5471	14.6116	15.0107	13.4078	13.2518	13.179		14.3933	14.7659	13.558	7	4	enriched		dopaminergic
>sp|Q8VDI9|ALG9_MOUSE Alpha-1,2-mannosyltransferase ALG9 OS=Mus musculus OX=10090 GN=Alg9 PE=2 SV=1	ALG9	Q8VDI9	14.1636	14.5508	14.0949	13.79	13.6788		14.6151	12.5808		12.984	12.3039	12.868	14.1489	12.6842	6	4	enriched		dopaminergic
>sp|Q3TSG4|ALKB5_MOUSE RNA demethylase ALKBH5 OS=Mus musculus OX=10090 GN=Alkbh5 PE=1 SV=2	ALKBH5	Q3TSG4	12.7774	13.0286	13.0783	13.4742	13.381	12.6884	13.3372	11.6346	11.7878	11.855	11.7723	12.7302	13.1093	11.956	7	5	enriched		dopaminergic
>sp|Q920R0|ALS2_MOUSE Alsin OS=Mus musculus OX=10090 GN=Als2 PE=1 SV=3	ALS2	Q920R0	13.3563	13.3541	13.3219	13.8044	13.7353	13.4647	13.8338	12.8114	12.1479	12.1811		12.9814	13.5529	12.5305	7	4	enriched		dopaminergic
>sp|Q60I26|AL2CL_MOUSE ALS2 C-terminal-like protein OS=Mus musculus OX=10090 GN=Als2cl PE=1 SV=1	ALS2CL	Q60I26	14.8243	14.8226	15.0068		14.6637	14.3203		13.1142					14.7276	13.1142	5	1	enriched		dopaminergic
>sp|Q9JJW6|ALRF2_MOUSE Aly/REF export factor 2 OS=Mus musculus OX=10090 GN=Alyref2 PE=1 SV=1	ALYREF2	Q9JJW6	13.0338	13.0304	12.8091		13.6996	13.4327	14.0841		11.0878	12.2989	12.2972		13.3483	11.8946	6	3	enriched		dopaminergic
>sp|Q8CCJ4|AMER2_MOUSE APC membrane recruitment protein 2 OS=Mus musculus OX=10090 GN=Amer2 PE=1 SV=2	AMER2	Q8CCJ4	12.6736	12.7916	13.5543	13.4082	12.7388	13.4109	13.1681			11.964	12.1429	12.6532	13.1065	12.2534	7	3	enriched		dopaminergic
>sp|Q9R049|AMFR_MOUSE E3 ubiquitin-protein ligase AMFR OS=Mus musculus OX=10090 GN=Amfr PE=1 SV=2	AMFR	Q9R049	13.6916	13.4003	13.4049	13.8789	13.7184	13.5553	13.6524	12.2632				13.1861	13.6145	12.7247	7	2	enriched		dopaminergic
>sp|Q9DBT5|AMPD2_MOUSE AMP deaminase 2 OS=Mus musculus OX=10090 GN=Ampd2 PE=1 SV=1	AMPD2	Q9DBT5	15.7807	15.8422	15.7209	16.0777	15.8111	15.513	16.0113	14.2324	13.8187	14.1666	14.0341	15.2939	15.8224	14.3091	7	5	enriched		dopaminergic
>sp|O08739|AMPD3_MOUSE AMP deaminase 3 OS=Mus musculus OX=10090 GN=Ampd3 PE=1 SV=2	AMPD3	O08739	14.1014	14.1795	14.1208	14.5489	14.456	14.0326	14.9126	12.7046	12.5123	12.6944	12.2773	13.9043	14.336	12.8186	7	5	enriched		dopaminergic
>sp|Q7TQF7|AMPH_MOUSE Amphiphysin OS=Mus musculus OX=10090 GN=Amph PE=1 SV=1	AMPH	Q7TQF7	15.627	16.1858	15.9417	15.6845	15.6637	15.8455	16.0973	13.2464	12.9145	13.252	13.6584	14.6964	15.8636	13.5535	7	5	enriched		dopaminergic
>sp|Q8CFA2|GCST_MOUSE Aminomethyltransferase, mitochondrial OS=Mus musculus OX=10090 GN=Amt PE=1 SV=1	AMT	Q8CFA2	15.0444	15.1559	14.9216	15.7184	15.3714	15.1784	15.5793	13.3473	13.5551	13.1634	14.0013	14.7968	15.2813	13.7728	7	5	enriched		dopaminergic
>sp|P53995|APC1_MOUSE Anaphase-promoting complex subunit 1 OS=Mus musculus OX=10090 GN=Anapc1 PE=1 SV=2	ANAPC1	P53995	13.8172	13.7908	13.8423	14.1992	14.2456	13.9002	14.3537	12.8653	11.7959	12.3506	11.8086	13.4389	14.0213	12.4518	7	5	enriched		dopaminergic
>sp|Q8BZQ7|ANC2_MOUSE Anaphase-promoting complex subunit 2 OS=Mus musculus OX=10090 GN=Anapc2 PE=1 SV=2	ANAPC2	Q8BZQ7	11.5018	12.0436	11.9777	12.0339	12.1775	12.0856	12.0768	10.0635				11.3782	11.9852	10.7209	7	2	enriched		dopaminergic
>sp|Q91W96|APC4_MOUSE Anaphase-promoting complex subunit 4 OS=Mus musculus OX=10090 GN=Anapc4 PE=1 SV=1	ANAPC4	Q91W96	13.9167	14.0835	13.9721	14.1771	14.1276	13.8158	14.3809	12.719	12.1804	12.3371	12.2158	13.5247	14.0677	12.5954	7	5	enriched		dopaminergic
>sp|Q8BTZ4|APC5_MOUSE Anaphase-promoting complex subunit 5 OS=Mus musculus OX=10090 GN=Anapc5 PE=1 SV=1	ANAPC5	Q8BTZ4	14.7079	15.1563	14.4995	15.2123	14.9222		15.148			13.3938			14.941	13.3938	6	1	enriched		dopaminergic
>sp|Q02357|ANK1_MOUSE Ankyrin-1 OS=Mus musculus OX=10090 GN=Ank1 PE=1 SV=2	ANK1	Q02357	14.3146	14.4125	14.2012	14.7098	14.4437	14.3275	14.8542	13.1891	12.5976	13.2303	12.8272	14.233	14.4662	13.2154	7	5	enriched		dopaminergic
>sp|Q8C8R3|ANK2_MOUSE Ankyrin-2 OS=Mus musculus OX=10090 GN=Ank2 PE=1 SV=2	ANK2	Q8C8R3	14.6403	14.6701	14.4961	15.0534	14.7339	14.6808	15.523	13.68	13.4593	13.7972	13.6882	14.6322	14.8282	13.8514	7	5	enriched		dopaminergic
>tr|S4R2T7|S4R2T7_MOUSE Ankyrin 2, brain (Fragment) OS=Mus musculus OX=10090 GN=Ank2 PE=1 SV=2	ANK2	S4R2T7	15.8015	15.8156	15.9685	16.2267	15.9254	15.8373	16.4495	15.0594	14.8298	15.0603	14.71	15.8527	16.0035	15.1024	7	5	enriched		dopaminergic
>tr|A0A087WNU5|A0A087WNU5_MOUSE Ankyrin 3, epithelial (Fragment) OS=Mus musculus OX=10090 GN=Ank3 PE=1 SV=1	ANK3	A0A087WNU5	14.0601	14.1324	14.1004	14.2421	14.0645	14.0094	14.5876	12.3008	12.3034	12.4711	12.7834	13.8918	14.1709	12.7501	7	5	enriched		dopaminergic
>sp|G5E8K5|ANK3_MOUSE Ankyrin-3 OS=Mus musculus OX=10090 GN=Ank3 PE=1 SV=1	ANK3	G5E8K5	14.5547	14.5463	14.4655	15.061	14.7937	14.5808	15.0867	13.3819	12.9064	13.4793	13.1147	14.4082	14.727	13.4581	7	5	enriched		dopaminergic
>tr|S4R2K9|S4R2K9_MOUSE Ankyrin 3, epithelial (Fragment) OS=Mus musculus OX=10090 GN=Ank3 PE=1 SV=1	ANK3	S4R2K9			13.5163	14.3557	13.7891		14.3229						13.996		4	0		exclusive	dopaminergic
>sp|Q810B6|ANFY1_MOUSE Rabankyrin-5 OS=Mus musculus OX=10090 GN=Ankfy1 PE=1 SV=2	ANKFY1	Q810B6	14.3386	14.5807	14.4118	14.8418	14.7796	14.4128	15.1123	13.8901	12.745	12.7746	12.7294	13.619	14.6397	13.1517	7	5	enriched		dopaminergic
>sp|Q9JHZ2|ANKH_MOUSE Progressive ankylosis protein OS=Mus musculus OX=10090 GN=Ankh PE=2 SV=1	ANKH	Q9JHZ2	13.2057	13.4426	13.2746	13.5925	13.5854	13.2986	13.4197	12.0324	11.9835	11.5308		12.3358	13.4027	11.9706	7	4	enriched		dopaminergic
>tr|E9PUR0|E9PUR0_MOUSE Ankyrin repeat and KH domain containing 1 OS=Mus musculus OX=10090 GN=Ankhd1 PE=1 SV=1;>tr|E9Q1M6|E9Q1M6_MOUSE Ankyrin repeat and KH domain containing 1 OS=Mus musculus OX=10090 GN=Ankhd1 PE=1 SV=1	ANKHD1	E9PUR0;E9Q1M6	14.2396	14.3826	14.146	14.804	14.5681	14.4976	14.6322	13.0146	13.0371	12.7084	12.343	14.2041	14.4672	13.0615	7	5	enriched		dopaminergic
>sp|Q3TPE9|ANKY2_MOUSE Ankyrin repeat and MYND domain-containing protein 2 OS=Mus musculus OX=10090 GN=Ankmy2 PE=1 SV=1	ANKMY2	Q3TPE9	13.9943	14.0896	14.0851	14.6124	14.4637	14.0365	14.7145	13.0094	12.7938	12.5053	12.7661	13.6815	14.2852	12.9512	7	5	enriched		dopaminergic
>sp|Q80UP5|AN13A_MOUSE Ankyrin repeat domain-containing protein 13A OS=Mus musculus OX=10090 GN=Ankrd13a PE=1 SV=2	ANKRD13A	Q80UP5	12.6733	12.8999	12.7037	13.3756	13.1471	13.0235	13.7355	11.6717	11.9552	11.564		12.7052	13.0798	11.974	7	4	enriched		dopaminergic
>sp|Q6PD24|AN13D_MOUSE Ankyrin repeat domain-containing protein 13D OS=Mus musculus OX=10090 GN=Ankrd13d PE=1 SV=2	ANKRD13D	Q6PD24	13.8259	13.7653	13.4769	13.8665	13.7599	13.4772	13.7167	12.5977	11.3722	12.518	12.1533	13.3334	13.6983	12.3949	7	5	enriched		dopaminergic
>sp|Q99NH0|ANR17_MOUSE Ankyrin repeat domain-containing protein 17 OS=Mus musculus OX=10090 GN=Ankrd17 PE=1 SV=2	ANKRD17	Q99NH0	13.9188	13.7199	13.8665	14.229	14.1445	13.8167	14.5485	12.6005	12.2697	12.3323	12.1415	13.1629	14.0349	12.5014	7	5	enriched		dopaminergic
>sp|Q3UMR0|ANR27_MOUSE Ankyrin repeat domain-containing protein 27 OS=Mus musculus OX=10090 GN=Ankrd27 PE=1 SV=2	ANKRD27	Q3UMR0	12.6097	11.9391	12.4159	12.711	12.4379	12.2672	13.1664	11.7041		11.5391	11.6402	11.7544	12.5067	11.6594	7	4	enriched		dopaminergic
>sp|Q505D1|ANR28_MOUSE Serine/threonine-protein phosphatase 6 regulatory ankyrin repeat subunit A OS=Mus musculus OX=10090 GN=Ankrd28 PE=1 SV=1	ANKRD28	Q505D1	13.6785	13.607	13.3094	14.1859	14.1497	13.9349	14.3107	12.9414	12.7281	12.4488	12.5562	13.6893	13.8823	12.8728	7	5	enriched		dopaminergic
>tr|D3YTU5|D3YTU5_MOUSE Ankyrin repeat domain 29 OS=Mus musculus OX=10090 GN=Ankrd29 PE=1 SV=1;>tr|D3YVV3|D3YVV3_MOUSE Ankyrin repeat domain 29 OS=Mus musculus OX=10090 GN=Ankrd29 PE=1 SV=1	ANKRD29	D3YTU5;D3YVV3	13.8431	13.5179	13.2469	13.5864	13.7522	12.8968	14.3345	12.7006	12.4473	12.8297	12.4298	13.6003	13.5968	12.8015	7	5	enriched		dopaminergic
>tr|D3Z4K0|D3Z4K0_MOUSE Ankyrin repeat domain 36 OS=Mus musculus OX=10090 GN=Ankrd36 PE=1 SV=1;>tr|Q5QNR3|Q5QNR3_MOUSE Ankyrin repeat domain 36 (Fragment) OS=Mus musculus OX=10090 GN=Ankrd36 PE=1 SV=2;>tr|Q9EQ29|Q9EQ29_MOUSE Ankrd36 protein OS=Mus musculus OX=10090 GN=Ankrd36 PE=2 SV=1	ANKRD36	D3Z4K0;Q5QNR3;Q9EQ29	15.6712	15.4061	15.3628				14.749		14.1992				15.2972	14.1992	4	1	enriched		dopaminergic
>sp|B2RXR6|ANR44_MOUSE Serine/threonine-protein phosphatase 6 regulatory ankyrin repeat subunit B OS=Mus musculus OX=10090 GN=Ankrd44 PE=1 SV=1	ANKRD44	B2RXR6	13.0844	13.439	12.9857	13.6206	13.0809	13.3445	13.7831			11.263	11.7157		13.334	11.4894	7	2	enriched		dopaminergic
>tr|F7BE84|F7BE84_MOUSE Ankyrin repeat domain 50 (Fragment) OS=Mus musculus OX=10090 GN=Ankrd50 PE=1 SV=1	ANKRD50	F7BE84	13.468	13.5818	13.417	13.8326	13.8078	13.4133	13.9961	12.1165	12.6843	11.6403	12.305	13.1916	13.6452	12.3875	7	5	enriched		dopaminergic
>sp|P59672|ANS1A_MOUSE Ankyrin repeat and SAM domain-containing protein 1A OS=Mus musculus OX=10090 GN=Anks1a PE=1 SV=3	ANKS1A	P59672	13.6081	13.9315	13.9831	14.3907	14.0962	14.1637	14.9223	12.6673	11.2093	12.8929	12.894	14.2587	14.1565	12.7844	7	5	enriched		dopaminergic
>sp|Q8K298|ANLN_MOUSE Anillin OS=Mus musculus OX=10090 GN=Anln PE=1 SV=2	ANLN	Q8K298	14.6889	14.7386	14.6697	14.7904	14.7605	14.4827	14.9895	13.831	13.3537	13.6679	13.2808	14.3931	14.7315	13.7053	7	5	enriched		dopaminergic
>sp|Q8BH79|ANO10_MOUSE Anoctamin-10 OS=Mus musculus OX=10090 GN=Ano10 PE=1 SV=1	ANO10	Q8BH79	14.5184	14.4754	14.5709	14.9692	14.9255	14.6509	14.692	13.3041	10.2489	12.9883	12.6334	13.6415	14.686	12.5632	7	5	enriched		dopaminergic
>sp|Q6P9J9|ANO6_MOUSE Anoctamin-6 OS=Mus musculus OX=10090 GN=Ano6 PE=1 SV=1	ANO6	Q6P9J9	13.1133	13.2497	13.1162	13.7707	13.8345	13.9324	14.1234	12.6025			11.9342		13.5914	12.2683	7	2	enriched		dopaminergic
>sp|Q6PB70|ANO8_MOUSE Anoctamin-8 OS=Mus musculus OX=10090 GN=Ano8 PE=1 SV=3	ANO8	Q6PB70	16.726	16.6724	16.3164	16.8171	16.5191	16.4191	16.7063	15.4428				16.0409	16.5966	15.7419	7	2	enriched		dopaminergic
>sp|P86044|ANO9_MOUSE Anoctamin-9 OS=Mus musculus OX=10090 GN=Ano9 PE=1 SV=1	ANO9	P86044	12.9949	13.4557	13.3765	13.9707		13.9614	13.7449		11.6584		11.1228		13.584	11.3906	6	2	enriched		dopaminergic
>sp|O35381|AN32A_MOUSE Acidic leucine-rich nuclear phosphoprotein 32 family member A OS=Mus musculus OX=10090 GN=Anp32a PE=1 SV=1	ANP32A	O35381	15.3838	15.356	15.2487	16.0427	15.7135	15.6467	16.2772	13.3067	11.9718	13.6772	12.4491	15.2822	15.6669	13.3374	7	5	enriched		dopaminergic
>sp|Q9EST5|AN32B_MOUSE Acidic leucine-rich nuclear phosphoprotein 32 family member B OS=Mus musculus OX=10090 GN=Anp32b PE=1 SV=1	ANP32B	Q9EST5	13.9307	14.2918	14.2103	14.3621	13.9585	13.7393	14.1926			11.909	11.5476	13.3813	14.0979	12.2793	7	3	enriched		dopaminergic
>sp|P97822|AN32E_MOUSE Acidic leucine-rich nuclear phosphoprotein 32 family member E OS=Mus musculus OX=10090 GN=Anp32e PE=1 SV=2	ANP32E	P97822	15.0939	15.0236	14.8898	15.3144	14.9359		15.136		12.3288				15.0656	12.3288	6	1	enriched		dopaminergic
>sp|P97449|AMPN_MOUSE Aminopeptidase N OS=Mus musculus OX=10090 GN=Anpep PE=1 SV=4	ANPEP	P97449	14.517	14.7551	14.6711	15.3293	15.0783	15.0207	14.7551	14.4854	13.8745	13.1079	13.4998	13.1717	14.8752	13.6278	7	5	enriched		dopaminergic
>sp|P97384|ANX11_MOUSE Annexin A11 OS=Mus musculus OX=10090 GN=Anxa11 PE=1 SV=2	ANXA11	P97384	13.3615	13.2108	13.213	13.6018	13.4879	12.894	13.5049	11.8459	10.2557			12.8389	13.3248	11.6468	7	3	enriched		dopaminergic
>sp|P48036|ANXA5_MOUSE Annexin A5 OS=Mus musculus OX=10090 GN=Anxa5 PE=1 SV=1	ANXA5	P48036	14.2855	14.5363	14.3904	14.2986	14.3492	14.4426	14.3929	13.1962	12.8283	13.1337	12.5478	14.9602	14.3851	13.3332	7	5	enriched		dopaminergic
>sp|P14824|ANXA6_MOUSE Annexin A6 OS=Mus musculus OX=10090 GN=Anxa6 PE=1 SV=3	ANXA6	P14824	14.675	14.6923	14.4507	14.7543	14.7474	14.5238	14.793	13.2735	12.5998	13.0827	12.8033	14.7033	14.6624	13.2925	7	5	enriched		dopaminergic
>sp|Q07076|ANXA7_MOUSE Annexin A7 OS=Mus musculus OX=10090 GN=Anxa7 PE=1 SV=2	ANXA7	Q07076	14.9502	15.0817	14.8703	15.1219	15.133	14.7846	15.1066	13.4814	13.2341	12.9352	12.8004	14.4247	15.0069	13.3752	7	5	enriched		dopaminergic
>sp|O35643|AP1B1_MOUSE AP-1 complex subunit beta-1 OS=Mus musculus OX=10090 GN=Ap1b1 PE=1 SV=2	AP1B1	O35643	15.8567	15.9953	15.8492	16.2447	16.0814	15.7109	16.5834	14.5695	14.2463	14.4916	14.425	15.7848	16.046	14.7035	7	5	enriched		dopaminergic
>sp|P22892|AP1G1_MOUSE AP-1 complex subunit gamma-1 OS=Mus musculus OX=10090 GN=Ap1g1 PE=1 SV=3	AP1G1	P22892	15.0068	15.2178	14.9683	15.3272	15.2459	14.5639	15.5587	13.5378	13.2195	13.6865	13.4515	14.6149	15.1269	13.7021	7	5	enriched		dopaminergic
>sp|P35585|AP1M1_MOUSE AP-1 complex subunit mu-1 OS=Mus musculus OX=10090 GN=Ap1m1 PE=1 SV=3	AP1M1	P35585	15.2222	15.3422	15.2717	15.7097	15.6184	15.3083	15.7371	13.963	13.1516	13.4218	13.5006	14.7543	15.4585	13.7583	7	5	enriched		dopaminergic
>sp|Q9WVP1|AP1M2_MOUSE AP-1 complex subunit mu-2 OS=Mus musculus OX=10090 GN=Ap1m2 PE=1 SV=3	AP1M2	Q9WVP1	14.3692	14.62	14.4329	15.1934	14.7363	14.4492	15.0429	13.3018	12.9917	12.8379	12.8827	13.9866	14.692	13.2001	7	5	enriched		dopaminergic
>sp|P61967|AP1S1_MOUSE AP-1 complex subunit sigma-1A OS=Mus musculus OX=10090 GN=Ap1s1 PE=1 SV=1	AP1S1	P61967	14.7975	15.1375	14.6402	15.5852	15.2735	13.9923	15.533	13.6228	12.3494	13.2723	13.0975	14.5327	14.9942	13.3749	7	5	enriched		dopaminergic
>sp|Q9DB50|AP1S2_MOUSE AP-1 complex subunit sigma-2 OS=Mus musculus OX=10090 GN=Ap1s2 PE=1 SV=1	AP1S2	Q9DB50	13.7141	13.8787	13.5869	13.8395	13.8372	12.8969	13.7564	12.7573	12.7589	12.2123	12.5114	12.9908	13.6442	12.6461	7	5	enriched		dopaminergic
>sp|Q7TN05|AP1S3_MOUSE AP-1 complex subunit sigma-3 OS=Mus musculus OX=10090 GN=Ap1s3 PE=1 SV=1	AP1S3	Q7TN05		14.6576	13.8008	14.8247			14.3338			12.0589		13.2074	14.4042	12.6332	4	2	enriched		dopaminergic
>sp|P17426|AP2A1_MOUSE AP-2 complex subunit alpha-1 OS=Mus musculus OX=10090 GN=Ap2a1 PE=1 SV=1	AP2A1	P17426	16.1032	16.0875	16.0435	16.4816	16.27	16.0125	16.9552	14.6772	14.6344	15.0469	14.6435	16.0945	16.2791	15.0193	7	5	enriched		dopaminergic
>sp|P17427|AP2A2_MOUSE AP-2 complex subunit alpha-2 OS=Mus musculus OX=10090 GN=Ap2a2 PE=1 SV=2	AP2A2	P17427	15.9322	16.0517	16.0172	16.4151	16.2115	15.7947	16.8913	14.4225	14.2044	14.8964	14.2975	15.9071	16.1877	14.7456	7	5	enriched		dopaminergic
>sp|Q9DBG3|AP2B1_MOUSE AP-2 complex subunit beta OS=Mus musculus OX=10090 GN=Ap2b1 PE=1 SV=1	AP2B1	Q9DBG3	15.8744	16.0047	15.7399	16.2955	16.1123	15.7487	16.4772	14.5171	14.039	14.4463	14.0712	15.4918	16.0361	14.5131	7	5	enriched		dopaminergic
>sp|P84091|AP2M1_MOUSE AP-2 complex subunit mu OS=Mus musculus OX=10090 GN=Ap2m1 PE=1 SV=1	AP2M1	P84091	16.0268	16.0963	15.982	16.4593	16.3631	16.0674	16.5477	14.7364	14.2317	14.4365	14.0663	15.5826	16.2204	14.6107	7	5	enriched		dopaminergic
>sp|P62743|AP2S1_MOUSE AP-2 complex subunit sigma OS=Mus musculus OX=10090 GN=Ap2s1 PE=1 SV=1	AP2S1	P62743	15.1101	15.1085	14.7293	15.8284	15.6028	15.2177	15.8795	13.5861	13.1204	13.0898	12.8548	14.6728	15.3538	13.4648	7	5	enriched		dopaminergic
>sp|Q9Z1T1|AP3B1_MOUSE AP-3 complex subunit beta-1 OS=Mus musculus OX=10090 GN=Ap3b1 PE=1 SV=2	AP3B1	Q9Z1T1	13.9889	14.0654	13.9339	14.1188	14.0476	13.6509	14.2099	12.7352	12.3535	12.5619	12.5919	13.1598	14.0022	12.6805	7	5	enriched		dopaminergic
>sp|Q9JME5|AP3B2_MOUSE AP-3 complex subunit beta-2 OS=Mus musculus OX=10090 GN=Ap3b2 PE=1 SV=2	AP3B2	Q9JME5	15.2303	15.2936	15.1883	15.5474	15.4588	15.1574	15.8357	13.6033	13.3937	13.2994	13.3685	14.4465	15.3873	13.6223	7	5	enriched		dopaminergic
>sp|O54774|AP3D1_MOUSE AP-3 complex subunit delta-1 OS=Mus musculus OX=10090 GN=Ap3d1 PE=1 SV=1	AP3D1	O54774	15.0493	15.1121	14.9317	15.536	15.3819	15.0181	15.6096	13.925	12.7563	13.6252	13.1021	14.3867	15.2341	13.5591	7	5	enriched		dopaminergic
>sp|Q9JKC8|AP3M1_MOUSE AP-3 complex subunit mu-1 OS=Mus musculus OX=10090 GN=Ap3m1 PE=1 SV=1	AP3M1	Q9JKC8	14.0217	14.2523	14.0735	14.9817	14.834	14.024	14.9472	12.6433	12.3726	12.682	12.7531	13.8957	14.4478	12.8693	7	5	enriched		dopaminergic
>sp|Q8R2R9|AP3M2_MOUSE AP-3 complex subunit mu-2 OS=Mus musculus OX=10090 GN=Ap3m2 PE=1 SV=1	AP3M2	Q8R2R9	15.0966	15.1519	15.0186	15.6761	15.4964	15.1299	15.8363	13.6332	12.4531	13.4299	12.9912	14.4237	15.3437	13.3862	7	5	enriched		dopaminergic
>tr|A0A286YDU3|A0A286YDU3_MOUSE AP complex subunit sigma OS=Mus musculus OX=10090 GN=Ap3s1 PE=1 SV=1	AP3S1	A0A286YDU3	15.0729	15.0846	15.1221	13.745	14.4923	14.2379	14.5781	13.7059	13.5262		13.9263		14.619	13.7195	7	3	enriched		dopaminergic
>sp|Q9DCR2|AP3S1_MOUSE AP-3 complex subunit sigma-1 OS=Mus musculus OX=10090 GN=Ap3s1 PE=1 SV=2	AP3S1	Q9DCR2	15.23	15.2312	15.2484	15.6646	15.3841	15.0156	15.9533	13.9825	13.2564	13.7137	13.5702	14.9854	15.3896	13.9016	7	5	enriched		dopaminergic
>sp|Q8BSZ2|AP3S2_MOUSE AP-3 complex subunit sigma-2 OS=Mus musculus OX=10090 GN=Ap3s2 PE=1 SV=1	AP3S2	Q8BSZ2	15.5319	15.7516	15.5095	15.9743	15.5858	15.3201	16.1219	14.1719	13.5212	14.1039	13.9105	14.9815	15.685	14.1378	7	5	enriched		dopaminergic
>sp|Q80V94|AP4E1_MOUSE AP-4 complex subunit epsilon-1 OS=Mus musculus OX=10090 GN=Ap4e1 PE=1 SV=3	AP4E1	Q80V94	11.7543	12.0386	11.8891	12.6843	12.4654	11.8309	12.59						12.179		7	0		exclusive	dopaminergic
>sp|Q9JKC7|AP4M1_MOUSE AP-4 complex subunit mu-1 OS=Mus musculus OX=10090 GN=Ap4m1 PE=1 SV=1	AP4M1	Q9JKC7	13.1737	13.5744	13.1904	13.7867	13.5149	13.1152	13.9867	12.3659		11.7617		13.0321	13.4775	12.3866	7	3	enriched		dopaminergic
>sp|Q9WVL1|AP4S1_MOUSE AP-4 complex subunit sigma-1 OS=Mus musculus OX=10090 GN=Ap4s1 PE=2 SV=1	AP4S1	Q9WVL1	13.6795	13.6409	13.3174	14.3102	14.006	13.684	14.3026	11.6831				12.5405	13.8486	12.1118	7	2	enriched		dopaminergic
>sp|B2RUJ5|APBA1_MOUSE Amyloid-beta A4 precursor protein-binding family A member 1 OS=Mus musculus OX=10090 GN=Apba1 PE=1 SV=2	APBA1	B2RUJ5	15.0454	15.004	15.1203	15.4873	15.2387	15.1866	15.524	14.0569	13.4155	13.9914	13.7994	14.9118	15.2295	14.035	7	5	enriched		dopaminergic
>sp|P98084|APBA2_MOUSE Amyloid-beta A4 precursor protein-binding family A member 2 OS=Mus musculus OX=10090 GN=Apba2 PE=1 SV=2	APBA2	P98084	13.1803	13.2817	13.2872	13.3012	13.6094	13.333	13.8207	12.4518	10.3731	12.4842	12.2289	13.5868	13.4019	12.225	7	5	enriched		dopaminergic
>sp|Q9QXJ1|APBB1_MOUSE Amyloid beta precursor protein binding family B member 1 OS=Mus musculus OX=10090 GN=Apbb1 PE=1 SV=3	APBB1	Q9QXJ1	13.8974	13.8614	13.8745	14.3767	14.0996	14.0552	14.6513	12.7193	11.879	12.1885	12.4814	13.6623	14.1166	12.5861	7	5	enriched		dopaminergic
>sp|Q8R5A3|AB1IP_MOUSE Amyloid beta A4 precursor protein-binding family B member 1-interacting protein OS=Mus musculus OX=10090 GN=Apbb1ip PE=1 SV=2	APBB1IP	Q8R5A3	13.0314	13.633	13.517	13.4772	13.7375		13.9323	12.6749		12.2663			13.5547	12.4706	6	2	enriched		dopaminergic
>sp|Q61315|APC_MOUSE Adenomatous polyposis coli protein OS=Mus musculus OX=10090 GN=Apc PE=1 SV=1	APC	Q61315	13.2752	13.1213	13.3198	13.9141	13.7718	13.6734	14.0304	11.5708		13.1135	12.6039	12.6758	13.5866	12.491	7	4	enriched		dopaminergic
>sp|Q8R146|ACPH_MOUSE Acylamino-acid-releasing enzyme OS=Mus musculus OX=10090 GN=Apeh PE=1 SV=3	APEH	Q8R146	14.2727	14.1739	14.2052	14.5732	14.4905	14.2546	14.9317	13.1278	12.6099	13.1053	12.7857	14.11	14.4145	13.1477	7	5	enriched		dopaminergic
>sp|P28352|APEX1_MOUSE DNA-(apurinic or apyrimidinic site) endonuclease OS=Mus musculus OX=10090 GN=Apex1 PE=1 SV=2	APEX1	P28352	14.9121	15.2384	15.2576	15.7091	15.3414	15.1015	16.1023	13.9302	13.8685	13.8598	13.5686	15.1956	15.3804	14.0845	7	5	enriched		dopaminergic
>sp|O35841|API5_MOUSE Apoptosis inhibitor 5 OS=Mus musculus OX=10090 GN=Api5 PE=1 SV=2	API5	O35841	15.5399	15.7515	15.791	16.004	15.4154	14.9069	16.0205	13.2031	12.5279	13.3769	12.1894	14.6046	15.6327	13.1804	7	5	enriched		dopaminergic
>sp|Q9WVQ5|MTNB_MOUSE Methylthioribulose-1-phosphate dehydratase OS=Mus musculus OX=10090 GN=Apip PE=1 SV=1	APIP	Q9WVQ5	13.9633	13.5772	13.622	14.528	14.4364	14.1242	15.0017	13.0225	12.9352	13.087	12.7242	13.9727	14.179	13.1483	7	5	enriched		dopaminergic
>sp|Q03157|APLP1_MOUSE Amyloid beta precursor like protein 1 OS=Mus musculus OX=10090 GN=Aplp1 PE=1 SV=2	APLP1	Q03157	13.441	13.4019	13.2709	13.6968	13.7047	13.3273	13.9108	11.7464	12.1665	11.7149	11.591	13.084	13.5362	12.0605	7	5	enriched		dopaminergic
>tr|A0A1L1SS44|A0A1L1SS44_MOUSE Amyloid beta (A4) precursor-like protein 2 (Fragment) OS=Mus musculus OX=10090 GN=Aplp2 PE=1 SV=1;>tr|Q60709|Q60709_MOUSE Amyloid beta (A4) precursor-like protein 2 OS=Mus musculus OX=10090 GN=Aplp2 PE=1 SV=1	APLP2	A0A1L1SS44;Q60709	13.9149	13.9756	13.8685	14.1394	13.9849	14.0025	14.628	11.8505	10.9709	12.0178	11.693	13.754	14.0734	12.0572	7	5	enriched		dopaminergic
>sp|Q06335|APLP2_MOUSE Amyloid beta precursor like protein 2 OS=Mus musculus OX=10090 GN=Aplp2 PE=1 SV=4	APLP2	Q06335	14.7436	14.5489	14.6714	14.7936	14.4648	14.159	15.0004	13.0428	12.6713	12.6821	12.8452	14.5946	14.626	13.1672	7	5	enriched		dopaminergic
>sp|Q9D7N9|APMAP_MOUSE Adipocyte plasma membrane-associated protein OS=Mus musculus OX=10090 GN=Apmap PE=1 SV=1	APMAP	Q9D7N9	15.0593	15.1005	15.0182	15.456	15.1988	14.8994	15.6414	13.7281	13.8567	13.8334	13.5581	14.8451	15.1962	13.9643	7	5	enriched		dopaminergic
>sp|Q00623|APOA1_MOUSE Apolipoprotein A-I OS=Mus musculus OX=10090 GN=Apoa1 PE=1 SV=2	APOA1	Q00623	14.4193	15.1274	14.4743	14.2303	13.6787	13.9338		12.6587	14.0332	13.5055	12.8104	14.0783	14.3106	13.4172	6	5	enriched		dopaminergic
>sp|P51910|APOD_MOUSE Apolipoprotein D OS=Mus musculus OX=10090 GN=Apod PE=1 SV=1	APOD	P51910	14.918	15.2649	15.0679	15.6076	14.9672	15.0786	15.4911	13.8231	13.681	13.1875	12.6351	13.7317	15.1993	13.4117	7	5	enriched		dopaminergic
>sp|Q9DCZ4|MIC26_MOUSE MICOS complex subunit Mic26 OS=Mus musculus OX=10090 GN=Apoo PE=1 SV=2	APOO	Q9DCZ4	14.5856	14.8085	14.8001	15.3394	15.1936	14.9646	16.2391	13.6254	13.5893	13.8528	13.8693	15.0493	15.133	13.9972	7	5	enriched		dopaminergic
>sp|Q78IK4|MIC27_MOUSE MICOS complex subunit Mic27 OS=Mus musculus OX=10090 GN=Apool PE=1 SV=1	APOOL	Q78IK4	13.9488	13.9922	14.0792	14.5838	14.2815	14.1909	15.0476	13.3693	13.2238	13.143	13.1409	14.1181	14.3034	13.399	7	5	enriched		dopaminergic
>sp|P12023|A4_MOUSE Amyloid-beta precursor protein OS=Mus musculus OX=10090 GN=App PE=1 SV=3	APP	P12023	15.0481	15.182	15.0825	15.3602	15.1921	15.225	15.5453	12.5863	12.5643	12.6928	12.323	14.5008	15.2336	12.9334	7	5	enriched		dopaminergic
>sp|Q8K3H0|DP13A_MOUSE DCC-interacting protein 13-alpha OS=Mus musculus OX=10090 GN=Appl1 PE=1 SV=1	APPL1	Q8K3H0	14.8986	15.0244	14.9343	15.4396	15.168	15.1066	15.703	13.7627	13.0975	13.7234	13.5096	14.8778	15.1821	13.7942	7	5	enriched		dopaminergic
>sp|Q8K3G9|DP13B_MOUSE DCC-interacting protein 13-beta OS=Mus musculus OX=10090 GN=Appl2 PE=1 SV=1	APPL2	Q8K3G9	14.0037	14.0215	14.0044	14.5548	14.2484	14.0361	14.8496	13.0814	12.4705	12.9206	12.793	14.1026	14.2455	13.0736	7	5	enriched		dopaminergic
>sp|Q02013|AQP1_MOUSE Aquaporin-1 OS=Mus musculus OX=10090 GN=Aqp1 PE=1 SV=3	AQP1	Q02013	14.8827	15.4671	14.5258	15.7367	15.3742	14.7462	15.4711	13.4739	14.1142	13.5204	12.9873	14.6048	15.172	13.7401	7	5	enriched		dopaminergic
>sp|P55088|AQP4_MOUSE Aquaporin-4 OS=Mus musculus OX=10090 GN=Aqp4 PE=1 SV=2	AQP4	P55088	16.6647	16.9876	16.7441	17.274	17.1528	16.8625	17.3475	15.2826	14.8347	14.99	15.0678	16.2441	17.0048	15.2839	7	5	enriched		dopaminergic
>sp|Q8CFQ3|AQR_MOUSE RNA helicase aquarius OS=Mus musculus OX=10090 GN=Aqr PE=1 SV=2	AQR	Q8CFQ3	14.3112	14.25	14.1492	14.5198	14.2577	14.0143	14.5286	12.8704	12.8839	13.0024		13.7536	14.2901	13.1276	7	4	enriched		dopaminergic
>tr|E9Q0P8|E9Q0P8_MOUSE non-specific serine/threonine protein kinase OS=Mus musculus OX=10090 GN=Araf PE=1 SV=1	ARAF	E9Q0P8	15.2011	15.4975	15.1108	15.6736	15.3858	15.1735	15.9867	14.2509	12.696	13.8273	13.7731	14.3118	15.4327	13.7718	7	5	enriched		dopaminergic
>sp|P04627|ARAF_MOUSE Serine/threonine-protein kinase A-Raf OS=Mus musculus OX=10090 GN=Araf PE=1 SV=2	ARAF	P04627	15.0122	15.0431	14.9292	15.4163	15.2079	14.9967	15.423	13.8894	13.4175	13.5263	13.4142	14.6594	15.1469	13.7814	7	5	enriched		dopaminergic
>sp|Q8BZ05|ARAP2_MOUSE Arf-GAP with Rho-GAP domain, ANK repeat and PH domain-containing protein 2 OS=Mus musculus OX=10090 GN=Arap2 PE=1 SV=2	ARAP2	Q8BZ05	13.5643	13.2699	13.4276	13.1379	13.0462	12.7667	13.0875	11.9615	11.4519	12.3744	11.7192	12.0146	13.1857	11.9043	7	5	enriched		dopaminergic
>sp|Q5XJY5|COPD_MOUSE Coatomer subunit delta OS=Mus musculus OX=10090 GN=Arcn1 PE=1 SV=2	ARCN1	Q5XJY5	15.1542	15.0377	14.9976	15.5542	15.2997	14.9361	15.6199	13.4211	13.2281	13.3255	12.9602	14.5271	15.2285	13.4924	7	5	enriched		dopaminergic
>sp|Q8BSL7|ARF2_MOUSE ADP-ribosylation factor 2 OS=Mus musculus OX=10090 GN=Arf2 PE=1 SV=2	ARF2	Q8BSL7	17.0758	17.2575	17.061	17.4388	17.4573	16.8604	17.6327	15.7952	15.5031	15.4732	15.3688	16.5681	17.2548	15.7417	7	5	enriched		dopaminergic
>sp|P61750|ARF4_MOUSE ADP-ribosylation factor 4 OS=Mus musculus OX=10090 GN=Arf4 PE=1 SV=2	ARF4	P61750	16.2682	16.377	16.2863	16.8525	16.6071	16.0163	16.962	14.9608	14.9856	14.5235	14.5827	15.7315	16.4814	14.9568	7	5	enriched		dopaminergic
>sp|P84084|ARF5_MOUSE ADP-ribosylation factor 5 OS=Mus musculus OX=10090 GN=Arf5 PE=1 SV=2	ARF5	P84084	16.2884	16.3337	16.0409	16.9071	16.58	16.204	16.6648	15.0937	14.4707	14.595	14.3541	15.3829	16.4313	14.7793	7	5	enriched		dopaminergic
>sp|P62331|ARF6_MOUSE ADP-ribosylation factor 6 OS=Mus musculus OX=10090 GN=Arf6 PE=1 SV=2	ARF6	P62331	15.3572	15.4559	15.2748	16.0983	15.7284	15.4093	16.0696	13.9961	13.7498	13.501	13.5098	14.8376	15.6276	13.9189	7	5	enriched		dopaminergic
>sp|Q9EPJ9|ARFG1_MOUSE ADP-ribosylation factor GTPase-activating protein 1 OS=Mus musculus OX=10090 GN=Arfgap1 PE=1 SV=2	ARFGAP1	Q9EPJ9	14.345	14.516	14.2895	14.9303	14.6274	14.6681	15.3059	13.3106	13.232	13.2772	13.2975	14.505	14.6689	13.5244	7	5	enriched		dopaminergic
>tr|V9GWV1|V9GWV1_MOUSE ADP-ribosylation factor GTPase activating protein 1 OS=Mus musculus OX=10090 GN=Arfgap1 PE=1 SV=1;>tr|V9GXM1|V9GXM1_MOUSE ADP-ribosylation factor GTPase activating protein 1 OS=Mus musculus OX=10090 GN=Arfgap1 PE=1 SV=1	ARFGAP1	V9GWV1;V9GXM1	15.0649	15.6434	15.5734	15.8224	15.3485	15.3773	16.2634	14.4821	12.8573	14.7753	14.401	15.2529	15.5848	14.3537	7	5	enriched		dopaminergic
>sp|Q99K28|ARFG2_MOUSE ADP-ribosylation factor GTPase-activating protein 2 OS=Mus musculus OX=10090 GN=Arfgap2 PE=1 SV=1	ARFGAP2	Q99K28	14.1481	14.3099	14.2384	14.6733	14.4148	14.1791	14.8431	13.0776	12.8664	12.8597	12.4764	13.7319	14.401	13.0024	7	5	enriched		dopaminergic
>sp|Q9D8S3|ARFG3_MOUSE ADP-ribosylation factor GTPase-activating protein 3 OS=Mus musculus OX=10090 GN=Arfgap3 PE=1 SV=2	ARFGAP3	Q9D8S3	13.2546	13.8468	13.7261	13.7857	13.5527	13.495	14.0801	11.1617		11.7638	12.0573	13.1974	13.6773	12.045	7	4	enriched		dopaminergic
>sp|G3X9K3|BIG1_MOUSE Brefeldin A-inhibited guanine nucleotide-exchange protein 1 OS=Mus musculus OX=10090 GN=Arfgef1 PE=1 SV=1	ARFGEF1	G3X9K3	13.9119	14.1239	14.0511	14.3628	14.1964	13.857	14.745	13.1361	12.7815	12.8455	12.7911	13.2521	14.1783	12.9613	7	5	enriched		dopaminergic
>sp|A2A5R2|BIG2_MOUSE Brefeldin A-inhibited guanine nucleotide-exchange protein 2 OS=Mus musculus OX=10090 GN=Arfgef2 PE=1 SV=1	ARFGEF2	A2A5R2	14.369	14.4542	14.3163	14.669	14.7359	14.4659	14.9754	13.5397	12.7941	12.902	12.6705	13.5063	14.5694	13.0825	7	5	enriched		dopaminergic
>sp|Q3UGY8|BIG3_MOUSE Brefeldin A-inhibited guanine nucleotide-exchange protein 3 OS=Mus musculus OX=10090 GN=Arfgef3 PE=1 SV=1	ARFGEF3	Q3UGY8	14.1337	14.3363	14.0039	14.4877	14.3928	13.9948	14.8546	12.6689	12.2432	12.5792	11.9773	13.4644	14.3148	12.5866	7	5	enriched		dopaminergic
>sp|G5E8V9|ARFP1_MOUSE Arfaptin-1 OS=Mus musculus OX=10090 GN=Arfip1 PE=1 SV=1	ARFIP1	G5E8V9	13.6356	13.5989	13.6289	13.8695	13.6029	13.4464	13.9989					12.6814	13.683	12.6814	7	1	enriched		dopaminergic
>sp|Q8K221|ARFP2_MOUSE Arfaptin-2 OS=Mus musculus OX=10090 GN=Arfip2 PE=1 SV=2	ARFIP2	Q8K221	14.3151	14.7234	14.4119	15.1001	14.3179		15.0617	12.9686				13.7135	14.655	13.3411	6	2	enriched		dopaminergic
>sp|Q61176|ARGI1_MOUSE Arginase-1 OS=Mus musculus OX=10090 GN=Arg1 PE=1 SV=1	ARG1	Q61176	13.8003	14.2335		14.2184		13.9825	14.2102	13.4241	13.1783	12.9596	13.1057	13.8768	14.089	13.3089	5	5	enriched		dopaminergic
>sp|Q3UL36|ARGL1_MOUSE Arginine and glutamate-rich protein 1 OS=Mus musculus OX=10090 GN=Arglu1 PE=1 SV=2	ARGLU1	Q3UL36	13.784	14.4337	14.5844	15.1032	14.9848	14.3963	15.6227	13.9779		13.5533	12.6943	13.8313	14.7013	13.5142	7	4	enriched		dopaminergic
>sp|Q5FWK3|RHG01_MOUSE Rho GTPase-activating protein 1 OS=Mus musculus OX=10090 GN=Arhgap1 PE=1 SV=1	ARHGAP1	Q5FWK3	14.7861	14.9795	14.8303	15.2946	15.0662	14.6412	15.411	13.2581	13.0927	13.3888	13.3103	14.5587	15.0013	13.5217	7	5	enriched		dopaminergic
>sp|Q8C0D4|RHG12_MOUSE Rho GTPase-activating protein 12 OS=Mus musculus OX=10090 GN=Arhgap12 PE=1 SV=2	ARHGAP12	Q8C0D4	12.9539	12.9321	12.9377	13.2476	13.2316	12.9379	13.0248	12.052	11.231	11.921	11.6971	12.6998	13.038	11.9202	7	5	enriched		dopaminergic
>sp|Q3UIA2|RHG17_MOUSE Rho GTPase-activating protein 17 OS=Mus musculus OX=10090 GN=Arhgap17 PE=1 SV=1	ARHGAP17	Q3UIA2	12.2481	12.1256	12.1277	12.4799	12.8162	12.5336	12.54		10.7967	11.3904		12.8248	12.4102	11.6706	7	3	enriched		dopaminergic
>sp|Q8BL80|RHG22_MOUSE Rho GTPase-activating protein 22 OS=Mus musculus OX=10090 GN=Arhgap22 PE=1 SV=2	ARHGAP22	Q8BL80	13.0463	13.2667	12.6991	12.868	12.8179	12.7239	12.9954	11.7632		11.6484	11.327	12.041	12.9168	11.6949	7	4	enriched		dopaminergic
>sp|Q69ZH9|RHG23_MOUSE Rho GTPase-activating protein 23 OS=Mus musculus OX=10090 GN=Arhgap23 PE=1 SV=2	ARHGAP23	Q69ZH9	12.9009	12.528	13.1026	13.3639	13.0463	12.5649	13.142			11.8509	10.9844	12.5991	12.9498	11.8115	7	3	enriched		dopaminergic
>sp|Q811P8|RHG32_MOUSE Rho GTPase-activating protein 32 OS=Mus musculus OX=10090 GN=Arhgap32 PE=1 SV=2	ARHGAP32	Q811P8	13.8589	13.826	13.9106	14.0318	13.8842	13.5806	14.4311	12.4086	12.4948	12.7307	12.4732	13.6274	13.9319	12.7469	7	5	enriched		dopaminergic
>sp|Q91YM2|RHG35_MOUSE Rho GTPase-activating protein 35 OS=Mus musculus OX=10090 GN=Arhgap35 PE=1 SV=3	ARHGAP35	Q91YM2	13.9628	13.9168	13.875	14.4358	14.2528	14.039	14.577	12.9197	12.4733	12.5323	12.3884	13.592	14.1513	12.7811	7	5	enriched		dopaminergic
>sp|Q5SSM3|RHG44_MOUSE Rho GTPase-activating protein 44 OS=Mus musculus OX=10090 GN=Arhgap44 PE=1 SV=1	ARHGAP44	Q5SSM3	13.9943	14.0091	13.6831	14.2662	14.3074	14.0148	14.1186	12.4973	12.0536	12.4857	11.4381	13.6285	14.0562	12.4207	7	5	enriched		dopaminergic
>sp|P97393|RHG05_MOUSE Rho GTPase-activating protein 5 OS=Mus musculus OX=10090 GN=Arhgap5 PE=1 SV=3	ARHGAP5	P97393	13.9556	13.9702	13.7879	14.5721	14.1082	13.9146	14.5949	12.779	11.9617	12.3129	12.1482	13.3223	14.1291	12.5048	7	5	enriched		dopaminergic
>sp|Q99PT1|GDIR1_MOUSE Rho GDP-dissociation inhibitor 1 OS=Mus musculus OX=10090 GN=Arhgdia PE=1 SV=3	ARHGDIA	Q99PT1	16.1687	16.2298	16.1162	16.2053	16.0587	16.2004	16.5525	14.7995	14.4597	14.4147	14.4205	15.3619	16.2188	14.6912	7	5	enriched		dopaminergic
>sp|Q61599|GDIR2_MOUSE Rho GDP-dissociation inhibitor 2 OS=Mus musculus OX=10090 GN=Arhgdib PE=1 SV=3	ARHGDIB	Q61599	13.8735	13.8443	13.9797	14.6657	13.9892	14.1114	15.1777	12.7605	12.4231	11.7513	12.9229	14.0275	14.2345	12.777	7	5	enriched		dopaminergic
>sp|Q61210|ARHG1_MOUSE Rho guanine nucleotide exchange factor 1 OS=Mus musculus OX=10090 GN=Arhgef1 PE=1 SV=2	ARHGEF1	Q61210	13.0723	13.2983	13.3583	14.0228	14.0055	13.3923	14.1493	13.1233		12.0744	11.6205	13.0949	13.6141	12.4783	7	4	enriched		dopaminergic
>sp|A2AWP8|ARGAL_MOUSE Rho guanine nucleotide exchange factor 10-like protein OS=Mus musculus OX=10090 GN=Arhgef10l PE=1 SV=1	ARHGEF10L	A2AWP8	11.7377	11.8014	11.427			10.6962	12.7065						11.6738		5	0		exclusive	dopaminergic
>tr|E9Q0A3|E9Q0A3_MOUSE Rho guanine nucleotide exchange factor (GEF) 11 (Fragment) OS=Mus musculus OX=10090 GN=Arhgef11 PE=1 SV=8;>tr|Q68FM7|Q68FM7_MOUSE Rho guanine nucleotide exchange factor (GEF) 11 OS=Mus musculus OX=10090 GN=Arhgef11 PE=1 SV=1	ARHGEF11	E9Q0A3;Q68FM7	13.7067	13.7381	13.5602	14.1977	14.1048	13.8792	14.3321	12.3751	11.0312	11.824	11.7303	13.5637	13.9313	12.1049	7	5	enriched		dopaminergic
>sp|Q8R4H2|ARHGC_MOUSE Rho guanine nucleotide exchange factor 12 OS=Mus musculus OX=10090 GN=Arhgef12 PE=1 SV=2	ARHGEF12	Q8R4H2	13.8599	13.9335	13.8637	14.1993	13.9915	13.7276	14.3307	12.623	12.0441	12.7094	12.521	13.823	13.9866	12.7441	7	5	enriched		dopaminergic
>sp|Q80U35|ARHGH_MOUSE Rho guanine nucleotide exchange factor 17 OS=Mus musculus OX=10090 GN=Arhgef17 PE=1 SV=2	ARHGEF17	Q80U35	13.3834	13.6068	13.5146	13.8545	13.4746	13.6815	13.9528	12.6336	11.4973	12.6845	11.9276	13.1132	13.6383	12.3712	7	5	enriched		dopaminergic
>sp|Q60875|ARHG2_MOUSE Rho guanine nucleotide exchange factor 2 OS=Mus musculus OX=10090 GN=Arhgef2 PE=1 SV=4	ARHGEF2	Q60875	14.2522	14.2974	14.1982	14.6629	14.3623	13.8801	14.9528	13.227	12.6148	13.3926	13.1088	14.3977	14.3723	13.3482	7	5	enriched		dopaminergic
>sp|Q8K4I3|ARHG6_MOUSE Rho guanine nucleotide exchange factor 6 OS=Mus musculus OX=10090 GN=Arhgef6 PE=1 SV=1	ARHGEF6	Q8K4I3	14.5625	14.2812	14.4085	14.5584	14.1558	13.9297	14.9684	12.8283	11.9307		13.2147	14.1202	14.4092	13.0235	7	4	enriched		dopaminergic
>sp|Q9ES28|ARHG7_MOUSE Rho guanine nucleotide exchange factor 7 OS=Mus musculus OX=10090 GN=Arhgef7 PE=1 SV=2	ARHGEF7	Q9ES28	14.642	14.5667	14.6396	15.0155	15.0201	14.6406	15.1647	13.3198	13.08	13.3392	13.0327	14.287	14.8127	13.4118	7	5	enriched		dopaminergic
>sp|Q3UTH8|ARHG9_MOUSE Rho guanine nucleotide exchange factor 9 OS=Mus musculus OX=10090 GN=Arhgef9 PE=1 SV=1	ARHGEF9	Q3UTH8	13.8919	14.1312	14.0238	14.4741	14.2495	14.0833	14.8485	12.8953	11.1098	12.9787	12.719	13.7965	14.2432	12.6999	7	5	enriched		dopaminergic
>sp|A2BH40|ARI1A_MOUSE AT-rich interactive domain-containing protein 1A OS=Mus musculus OX=10090 GN=Arid1a PE=1 SV=1	ARID1A	A2BH40	13.7963	13.9577	13.9991	14.4136	14.0975	13.5865	14.0945	11.8574		11.3963		13.2525	13.9922	12.1687	7	3	enriched		dopaminergic
>sp|E9Q4N7|ARI1B_MOUSE AT-rich interactive domain-containing protein 1B OS=Mus musculus OX=10090 GN=Arid1b PE=1 SV=2	ARID1B	E9Q4N7	14.3531	14.5092	14.548	14.4221	14.3335	14.1377	14.6137	12.2052			12.5956	13.8039	14.4168	12.8682	7	3	enriched		dopaminergic
>sp|E9Q7E2|ARID2_MOUSE AT-rich interactive domain-containing protein 2 OS=Mus musculus OX=10090 GN=Arid2 PE=1 SV=1	ARID2	E9Q7E2	14.9728	15.1183	15.1697	15.4226	15.4203	14.8766	15.0912	14.1635					15.1531	14.1635	7	1	enriched		dopaminergic
>sp|Q9Z1K5|ARI1_MOUSE E3 ubiquitin-protein ligase ARIH1 OS=Mus musculus OX=10090 GN=Arih1 PE=1 SV=3	ARIH1	Q9Z1K5	14.5779	14.6758	14.6068	15.1197	14.8489	14.4827	15.1863	13.2821	12.8799	13.2441	12.9791	14.0691	14.7855	13.2909	7	5	enriched		dopaminergic
>sp|Q9Z1K6|ARI2_MOUSE E3 ubiquitin-protein ligase ARIH2 OS=Mus musculus OX=10090 GN=Arih2 PE=1 SV=1	ARIH2	Q9Z1K6	12.8392	13.2574	12.9534	13.5205	13.3032	12.967	13.3497	11.7673	11.6653	11.9645	11.5092	12.8376	13.1701	11.9488	7	5	enriched		dopaminergic
>sp|P61211|ARL1_MOUSE ADP-ribosylation factor-like protein 1 OS=Mus musculus OX=10090 GN=Arl1 PE=1 SV=1	ARL1	P61211	14.6198	14.9239	14.5182	14.9554	14.9355	14.4419	14.6067	13.3933	13.2167	13.1431	13.1158	13.745	14.7145	13.3228	7	5	enriched		dopaminergic
>sp|Q80ZU0|ARL5A_MOUSE ADP-ribosylation factor-like protein 5A OS=Mus musculus OX=10090 GN=Arl5a PE=1 SV=1	ARL5A	Q80ZU0	12.4156	11.8342	12.2198	13.7426	13.4378	12.6889	12.9618						12.7572		7	0		exclusive	dopaminergic
>sp|O88848|ARL6_MOUSE ADP-ribosylation factor-like protein 6 OS=Mus musculus OX=10090 GN=Arl6 PE=1 SV=1	ARL6	O88848	14.0654	13.9634	14.1146	14.8584	14.4722	14.0856	15.4292	13.4838	12.0741	13.4794	12.9565	14.289	14.427	13.2566	7	5	enriched		dopaminergic
>sp|Q8R5J9|PRAF3_MOUSE PRA1 family protein 3 OS=Mus musculus OX=10090 GN=Arl6ip5 PE=1 SV=2	ARL6IP5	Q8R5J9	15.3254	15.1219	14.9779	15.2178	15.093	14.5865	15.7711	13.9138	12.7753	13.2777	12.896	14.4003	15.1562	13.4526	7	5	enriched		dopaminergic
>sp|Q9CQW2|ARL8B_MOUSE ADP-ribosylation factor-like protein 8B OS=Mus musculus OX=10090 GN=Arl8b PE=1 SV=1	ARL8B	Q9CQW2	15.8358	15.7248	15.6352	16.0906	15.9873	15.8725	16.3576	14.241	14.0158	13.9813	13.7657	15.3353	15.9291	14.2678	7	5	enriched		dopaminergic
>sp|Q9D7A8|ARMC1_MOUSE Armadillo repeat-containing protein 1 OS=Mus musculus OX=10090 GN=Armc1 PE=1 SV=1	ARMC1	Q9D7A8	14.0618	14.2371	14.1369	14.0613	13.9333	14.9947	14.9983	12.4451	12.8754	13.5215	13.0017	14.0352	14.3462	13.1758	7	5	enriched		dopaminergic
>sp|Q9D0L7|ARM10_MOUSE Armadillo repeat-containing protein 10 OS=Mus musculus OX=10090 GN=Armc10 PE=1 SV=1	ARMC10	Q9D0L7	14.709	14.8332	14.8942	15.0239	15.1846	14.8952	15.2122	14.2957	12.9489	13.6429	13.4609	13.7341	14.9646	13.6165	7	5	enriched		dopaminergic
>tr|G3X920|G3X920_MOUSE Armadillo repeat-containing protein 8 OS=Mus musculus OX=10090 GN=Armc8 PE=1 SV=1	ARMC8	G3X920	14.5273	14.4736	13.9615		14.5674	14.4121	14.0899	13.2494	12.9161		13.1956	13.5568	14.3386	13.2295	6	4	enriched		dopaminergic
>sp|Q9DBR3|ARMC8_MOUSE Armadillo repeat-containing protein 8 OS=Mus musculus OX=10090 GN=Armc8 PE=1 SV=2	ARMC8	Q9DBR3	13.7333	14.0994	13.7152	14.0998	14.2611	13.8552	13.9673	12.9938	12.1843	12.6504		13.3021	13.9616	12.7827	7	4	enriched		dopaminergic
>sp|Q8BHS6|ARMX3_MOUSE Armadillo repeat-containing X-linked protein 3 OS=Mus musculus OX=10090 GN=Armcx3 PE=1 SV=1	ARMCX3	Q8BHS6	13.2894	13.376	13.7598	13.9768	13.9856	13.7152	13.9168	12.089	12.0147	11.7541	11.7114	12.2325	13.7171	11.9603	7	5	enriched		dopaminergic
>sp|Q6PD19|ARMD3_MOUSE Armadillo-like helical domain-containing protein 3 OS=Mus musculus OX=10090 GN=Armh3 PE=1 SV=2	ARMH3	Q6PD19	13.2182	13.3147	13.3601	13.9786	14.1923	14.5575	13.7515	12.9825	12.4704	12.534		12.1864	13.7676	12.5433	7	4	enriched		dopaminergic
>sp|A6H630|ARMT1_MOUSE Damage-control phosphatase ARMT1 OS=Mus musculus OX=10090 GN=Armt1 PE=1 SV=1	ARMT1	A6H630	13.2294	13.0187	13.0959	13.6146	13.5438	12.9579	14.0866	12.6236	12.5841	12.3676	12.1931	13.4822	13.3638	12.6501	7	5	enriched		dopaminergic
>sp|Q61324|ARNT2_MOUSE Aryl hydrocarbon receptor nuclear translocator 2 OS=Mus musculus OX=10090 GN=Arnt2 PE=1 SV=2	ARNT2	Q61324	13.0015	12.8193		12.9839	12.7361	12.2024	13.1711				11.1374		12.819	11.1374	6	1	enriched		dopaminergic
>sp|Q9R0Q6|ARC1A_MOUSE Actin-related protein 2/3 complex subunit 1A OS=Mus musculus OX=10090 GN=Arpc1a PE=1 SV=1	ARPC1A	Q9R0Q6	15.5866	15.5391	15.4668	16.0404	15.9343	15.8614	16.2367	14.2427	13.3749	13.8922	13.7004	15.1208	15.8093	14.0662	7	5	enriched		dopaminergic
>sp|Q9WV32|ARC1B_MOUSE Actin-related protein 2/3 complex subunit 1B OS=Mus musculus OX=10090 GN=Arpc1b PE=1 SV=4	ARPC1B	Q9WV32	14.4987	14.955	14.3754	14.896	14.633	14.4728	14.9004	13.0845	13.2146	13.0539	13.3228	14.1536	14.6759	13.3659	7	5	enriched		dopaminergic
>sp|Q9CVB6|ARPC2_MOUSE Actin-related protein 2/3 complex subunit 2 OS=Mus musculus OX=10090 GN=Arpc2 PE=1 SV=3	ARPC2	Q9CVB6	15.6646	15.4469	15.4355	15.9941	15.8847	15.5275	16.2032	14.3728	14.7036	14.3661	14.263	15.2915	15.7366	14.5994	7	5	enriched		dopaminergic
>sp|P59999|ARPC4_MOUSE Actin-related protein 2/3 complex subunit 4 OS=Mus musculus OX=10090 GN=Arpc4 PE=1 SV=3	ARPC4	P59999	15.5818	15.1893	15.1907	15.7143	15.6141	15.0835	16.2545	14.4788	13.8734	14.5428	14.201	15.2596	15.5183	14.4711	7	5	enriched		dopaminergic
>sp|Q8BWG8|ARRB1_MOUSE Beta-arrestin-1 OS=Mus musculus OX=10090 GN=Arrb1 PE=1 SV=1	ARRB1	Q8BWG8	14.8385	14.9531	14.8296	15.2759	15.1111	14.6721	15.3186	13.7012	12.9171	13.4044	13.2241	14.6406	14.9998	13.5775	7	5	enriched		dopaminergic
>sp|Q91YI4|ARRB2_MOUSE Beta-arrestin-2 OS=Mus musculus OX=10090 GN=Arrb2 PE=1 SV=1	ARRB2	Q91YI4	14.1514	14.0511	14.0123	14.4265	14.0669	13.7946	14.453	12.8745	12.4177	12.645	12.3551	13.5289	14.1365	12.7642	7	5	enriched		dopaminergic
>sp|Q99KN1|ARRD1_MOUSE Arrestin domain-containing protein 1 OS=Mus musculus OX=10090 GN=Arrdc1 PE=1 SV=2	ARRDC1	Q99KN1	11.8125	12.1238	11.8361		11.7731		11.8331						11.8757		5	0		exclusive	dopaminergic
>sp|C0HK79|ARXS1_MOUSE Adipocyte-related X-chromosome expressed sequence 1 OS=Mus musculus OX=10090 GN=Arxes1 PE=1 SV=1;>sp|C0HK80|ARXS2_MOUSE Adipocyte-related X-chromosome expressed sequence 2 OS=Mus musculus OX=10090 GN=Arxes2 PE=1 SV=1	ARXES1;ARXES2	C0HK79;C0HK80	14.2906	14.693	14.7182	14.8177	14.7646	13.4243	15.5978	13.6018			13.3854	14.0195	14.6152	13.6689	7	3	enriched		dopaminergic
>sp|Q91WU5|AS3MT_MOUSE Arsenite methyltransferase OS=Mus musculus OX=10090 GN=As3mt PE=1 SV=2	AS3MT	Q91WU5	12.971	13.1067	13.239	13.5519	13.3404	13.5164	14.0899	12.6721	12.387	12.4578	12.8224	13.3198	13.4022	12.7318	7	5	enriched		dopaminergic
>sp|Q9QWY8|ASAP1_MOUSE Arf-GAP with SH3 domain, ANK repeat and PH domain-containing protein 1 OS=Mus musculus OX=10090 GN=Asap1 PE=1 SV=2	ASAP1	Q9QWY8	13.8716	14.0659	14.0204	14.1428	14.2171	13.9647	14.3628	12.6219	11.8782	12.8074	12.4144	13.5572	14.0922	12.6558	7	5	enriched		dopaminergic
>sp|Q7SIG6|ASAP2_MOUSE Arf-GAP with SH3 domain, ANK repeat and PH domain-containing protein 2 OS=Mus musculus OX=10090 GN=Asap2 PE=1 SV=3	ASAP2	Q7SIG6	11.8325	12.0397	12.1766	12.3033	12.067	12.4372	12.7747			11.1057	11.1353	11.8991	12.233	11.38	7	3	enriched		dopaminergic
>sp|Q91ZU1|ASB6_MOUSE Ankyrin repeat and SOCS box protein 6 OS=Mus musculus OX=10090 GN=Asb6 PE=1 SV=1	ASB6	Q91ZU1	14.1751	13.7964	13.6291	14.0431	13.9692	13.1865	14.5219						13.9031		7	0		exclusive	dopaminergic
>sp|Q9D8Z1|ASCC1_MOUSE Activating signal cointegrator 1 complex subunit 1 OS=Mus musculus OX=10090 GN=Ascc1 PE=1 SV=1	ASCC1	Q9D8Z1		13.3391	13.5613	14.0048	13.7748	13.4095	13.8664	12.2916					13.6593	12.2916	6	1	enriched		dopaminergic
>sp|Q91X20|ASH2L_MOUSE Set1/Ash2 histone methyltransferase complex subunit ASH2 OS=Mus musculus OX=10090 GN=Ash2l PE=1 SV=1	ASH2L	Q91X20	14.2817	14.7388	14.5877	14.7558	14.5161	14.0254	14.5788				12.7765		14.4978	12.7765	7	1	enriched		dopaminergic
>sp|Q6NXK8|ASIC1_MOUSE Acid-sensing ion channel 1 OS=Mus musculus OX=10090 GN=Asic1 PE=1 SV=1	ASIC1	Q6NXK8	13.5669	13.7787	13.8951	14.1882	14.1523	13.7099	14.3471	12.3725	12.2717	12.4214	12.0292	13.2844	13.9483	12.4758	7	5	enriched		dopaminergic
>sp|Q7TNS7|ASIC4_MOUSE Acid-sensing ion channel 4 OS=Mus musculus OX=10090 GN=Asic4 PE=2 SV=1	ASIC4	Q7TNS7	13.6332	13.7253	13.6466	14.1013	13.7599	13.5151	14.2646	11.8885				12.8353	13.8066	12.3619	7	2	enriched		dopaminergic
>sp|Q91YI0|ARLY_MOUSE Argininosuccinate lyase OS=Mus musculus OX=10090 GN=Asl PE=1 SV=1	ASL	Q91YI0	14.8525	15.1465	14.6888	14.7275	15.2207	15.0927	15.126	14.0696	13.8142	13.8476	13.9908	13.9766	14.9793	13.9398	7	5	enriched		dopaminergic
>sp|Q61024|ASNS_MOUSE Asparagine synthetase [glutamine-hydrolyzing] OS=Mus musculus OX=10090 GN=Asns PE=1 SV=3	ASNS	Q61024	14.8	14.9192	15.0356	15.4877	15.4555	14.8463	15.4156	14.4483	12.5439	13.1963	12.8934	14.139	15.1371	13.4442	7	5	enriched		dopaminergic
>sp|Q80VP9|ASPH2_MOUSE Aspartate beta-hydroxylase domain-containing protein 2 OS=Mus musculus OX=10090 GN=Asphd2 PE=1 SV=1	ASPHD2	Q80VP9	13.4541	13.4794	13.5639	13.2239	13.6075	13.48	13.4857	12.9931	11.7799	12.7029	11.6897	12.7834	13.4706	12.3898	7	5	enriched		dopaminergic
>sp|Q8VBT9|ASPC1_MOUSE Tether containing UBX domain for GLUT4 OS=Mus musculus OX=10090 GN=Aspscr1 PE=1 SV=1	ASPSCR1	Q8VBT9	13.2956	13.3671	13.2797	13.8415	13.5455	13.3565	14.3322	12.4812	12.4077	12.5502	12.3537	13.5637	13.574	12.6713	7	5	enriched		dopaminergic
>sp|Q8C0M9|ASGL1_MOUSE Isoaspartyl peptidase/L-asparaginase OS=Mus musculus OX=10090 GN=Asrgl1 PE=1 SV=1	ASRGL1	Q8C0M9	15.5497	15.7793	15.5143	15.9127	15.8945	15.6994	16.3926	14.8749	14.6745	14.9984	15.2867	15.4913	15.8203	15.0652	7	5	enriched		dopaminergic
>sp|P16460|ASSY_MOUSE Argininosuccinate synthase OS=Mus musculus OX=10090 GN=Ass1 PE=1 SV=1	ASS1	P16460	15.4319	15.4854	15.2425	15.6357	15.5906	15.021	15.8738	13.7081	13.7113	13.6611	13.1685	14.8205	15.4687	13.8139	7	5	enriched		dopaminergic
>sp|Q61137|ASTN1_MOUSE Astrotactin-1 OS=Mus musculus OX=10090 GN=Astn1 PE=1 SV=4	ASTN1	Q61137	13.8512	13.7524	13.8813	13.9915	14.0435	13.9634	14.104	12.9857	12.708	12.785	12.5401	13.1942	13.9411	12.8426	7	5	enriched		dopaminergic
>sp|Q80Z10|ASTN2_MOUSE Astrotactin-2 OS=Mus musculus OX=10090 GN=Astn2 PE=1 SV=2	ASTN2	Q80Z10	13.681	13.4134	13.4987	14.162	13.7183	13.4885	14.3142	12.4879	11.0014	12.4471	12.2706	13.2592	13.7537	12.2932	7	5	enriched		dopaminergic
>sp|Q9D5T0|ATAD1_MOUSE Outer mitochondrial transmembrane helix translocase OS=Mus musculus OX=10090 GN=Atad1 PE=1 SV=1	ATAD1	Q9D5T0	14.7919	14.7338	14.913	14.8227	14.691	13.9006	14.4346	12.7003	12.5095	12.7962	12.4796	13.264	14.6125	12.7499	7	5	enriched		dopaminergic
>sp|Q925I1|ATAD3_MOUSE ATPase family AAA domain-containing protein 3 OS=Mus musculus OX=10090 GN=Atad3 PE=1 SV=1	ATAD3	Q925I1	14.604	14.8812	14.8201	14.9192	14.8939	14.0061	14.8927	13.0104	12.6853	12.8556	13.0142	14.7004	14.7168	13.2532	7	5	enriched		dopaminergic
>sp|Q8K341|ATAT_MOUSE Alpha-tubulin N-acetyltransferase 1 OS=Mus musculus OX=10090 GN=Atat1 PE=1 SV=1	ATAT1	Q8K341	13.3821	13.4826	13.6041	13.9888	13.8035	13.4843	14.5431	12.114	11.9798	12.5213	12.3916	13.6568	13.7555	12.5327	7	5	enriched		dopaminergic
>tr|A0A1L1SQ41|A0A1L1SQ41_MOUSE Arginyl-tRNA--protein transferase 1 OS=Mus musculus OX=10090 GN=Ate1 PE=1 SV=1;>tr|J3QNU1|J3QNU1_MOUSE Arginyl-tRNA--protein transferase 1 OS=Mus musculus OX=10090 GN=Ate1 PE=1 SV=1	ATE1	A0A1L1SQ41;J3QNU1	13.4489	13.7804	13.4897	14.2296	13.6794		13.9489	10.8607		12.2816	12.1672	12.1497	13.7628	11.8648	6	4	enriched		dopaminergic
>sp|Q9Z2A5|ATE1_MOUSE Arginyl-tRNA--protein transferase 1 OS=Mus musculus OX=10090 GN=Ate1 PE=1 SV=2	ATE1	Q9Z2A5	14.0268	14.0397	14.0676	14.6543	14.213	14.3373	14.4792	12.9654	12.4267	12.2839	12.4799	13.7794	14.2597	12.7871	7	5	enriched		dopaminergic
>sp|P16951|ATF2_MOUSE Cyclic AMP-dependent transcription factor ATF-2 OS=Mus musculus OX=10090 GN=Atf2 PE=1 SV=2	ATF2	P16951	11.8581	12.0494	12.1335	12.1029	11.9087	11.8373	12.3322						12.0317		7	0		exclusive	dopaminergic
>sp|Q91YI1|ATG13_MOUSE Autophagy-related protein 13 OS=Mus musculus OX=10090 GN=Atg13 PE=1 SV=2	ATG13	Q91YI1	13.0701	12.7549	12.7461	13.1277	13.0066	12.6591	13.0349	11.9348		11.4804	11.2999	12.4349	12.9142	11.7875	7	4	enriched		dopaminergic
>sp|Q8C0J2|A16L1_MOUSE Autophagy-related protein 16-1 OS=Mus musculus OX=10090 GN=Atg16l1 PE=1 SV=1	ATG16L1	Q8C0J2	14.1944	14.1339	14.0247	14.3337	14.3178	13.5374	14.8791	13.1379	13.0706	13.1282	13.0152	14.0903	14.203	13.2884	7	5	enriched		dopaminergic
>sp|Q6P4T0|ATG2A_MOUSE Autophagy-related protein 2 homolog A OS=Mus musculus OX=10090 GN=Atg2a PE=1 SV=2	ATG2A	Q6P4T0	12.5825	12.6723	12.6014	13.019	12.512	12.1848	13.1873	11.5185	11.3238			12.2088	12.6799	11.6837	7	3	enriched		dopaminergic
>sp|Q80XK6|ATG2B_MOUSE Autophagy-related protein 2 homolog B OS=Mus musculus OX=10090 GN=Atg2b PE=1 SV=3	ATG2B	Q80XK6	14.0985	14.1386	14.0828	14.513	14.3279	13.8507	14.5355	12.6939	11.8067	12.2634	12.232	13.4477	14.221	12.4887	7	5	enriched		dopaminergic
>sp|Q9CPX6|ATG3_MOUSE Ubiquitin-like-conjugating enzyme ATG3 OS=Mus musculus OX=10090 GN=Atg3 PE=1 SV=1	ATG3	Q9CPX6	13.9214	13.8486	14.0923	14.6785	14.1564	14.0249	14.3581	13.0771	10.9464	12.7162	12.6616	13.8503	14.1543	12.6503	7	5	enriched		dopaminergic
>tr|A0A0R4J065|A0A0R4J065_MOUSE Cysteine protease OS=Mus musculus OX=10090 GN=Atg4b PE=1 SV=1	ATG4B	A0A0R4J065	14.2208	14.4664	14.4263	14.4874	14.598	14.3612	14.8438		12.2926	12.9745		13.8606	14.4863	13.0426	7	3	enriched		dopaminergic
>sp|Q9D906|ATG7_MOUSE Ubiquitin-like modifier-activating enzyme ATG7 OS=Mus musculus OX=10090 GN=Atg7 PE=1 SV=1	ATG7	Q9D906	14.0009	14.1002	13.9298	14.6243	14.3884	14.018	14.9443	12.8613	12.3184	12.6512	12.584	13.9196	14.2866	12.8669	7	5	enriched		dopaminergic
>sp|Q68FE2|ATG9A_MOUSE Autophagy-related protein 9A OS=Mus musculus OX=10090 GN=Atg9a PE=1 SV=2	ATG9A	Q68FE2	14.1586	14.1558	14.0928	14.4358	14.3462	14.2721	14.6024	12.7087	11.5656	12.8655	12.4623	13.5096	14.2948	12.6223	7	5	enriched		dopaminergic
>sp|Q9CWJ9|PUR9_MOUSE Bifunctional purine biosynthesis protein ATIC OS=Mus musculus OX=10090 GN=Atic PE=1 SV=2	ATIC	Q9CWJ9	14.4853	14.6881	14.6297	15.0477	14.7376	14.4371	15.6391	13.2814	13.2978	13.7129	13.3499	14.795	14.8093	13.6874	7	5	enriched		dopaminergic
>sp|Q8BH66|ATLA1_MOUSE Atlastin-1 OS=Mus musculus OX=10090 GN=Atl1 PE=1 SV=1	ATL1	Q8BH66	15.4568	15.5786	15.4952	15.2105	15.6734	15.5375	15.1639	14.6729	13.6319	13.8138	13.6296	14.2441	15.4451	13.9985	7	5	enriched		dopaminergic
>sp|Q6PA06|ATLA2_MOUSE Atlastin-2 OS=Mus musculus OX=10090 GN=Atl2 PE=1 SV=1	ATL2	Q6PA06	14.5549	14.8331	14.7361	14.9871	15.0364	14.8141	15.2718	13.8034	12.8391	13.1217	12.6969	13.9606	14.8905	13.2844	7	5	enriched		dopaminergic
>sp|Q91YH5|ATLA3_MOUSE Atlastin-3 OS=Mus musculus OX=10090 GN=Atl3 PE=1 SV=1	ATL3	Q91YH5	14.4874	14.7561	14.7295	14.91	15.1599	15.2074	16.3174			12.8211	13.1128	13.8985	15.0811	13.2774	7	3	enriched		dopaminergic
>sp|Q9EPE9|AT131_MOUSE Endoplasmic reticulum transmembrane helix translocase OS=Mus musculus OX=10090 GN=Atp13a1 PE=1 SV=2	ATP13A1	Q9EPE9	14.0416	13.9955	14.0877	14.5244	14.3685	14.0177	14.4575	12.7416	12.3422	12.2149	12.1729	13.6374	14.2133	12.6218	7	5	enriched		dopaminergic
>sp|Q8VDN2|AT1A1_MOUSE Sodium/potassium-transporting ATPase subunit alpha-1 OS=Mus musculus OX=10090 GN=Atp1a1 PE=1 SV=1	ATP1A1	Q8VDN2	17.3004	17.4873	17.3461	17.7424	17.5346	17.248	17.7452	16.518	15.8231	16.0845	15.8806	16.818	17.4863	16.2248	7	5	enriched		dopaminergic
>sp|Q6PIE5|AT1A2_MOUSE Sodium/potassium-transporting ATPase subunit alpha-2 OS=Mus musculus OX=10090 GN=Atp1a2 PE=1 SV=1	ATP1A2	Q6PIE5	16.3488	16.4072	16.3497	16.7126	16.6052	16.5857	16.8238	15.5843	15.2054	15.1603	14.9273	16.124	16.5476	15.4003	7	5	enriched		dopaminergic
>sp|Q6PIC6|AT1A3_MOUSE Sodium/potassium-transporting ATPase subunit alpha-3 OS=Mus musculus OX=10090 GN=Atp1a3 PE=1 SV=1	ATP1A3	Q6PIC6	17.657	17.6245	17.6836	17.8567	17.9825	17.6089	17.8381	16.5697	16.0961	16.2763	16.1538	17.0276	17.7502	16.4247	7	5	enriched		dopaminergic
>sp|Q9WV27|AT1A4_MOUSE Sodium/potassium-transporting ATPase subunit alpha-4 OS=Mus musculus OX=10090 GN=Atp1a4 PE=1 SV=3	ATP1A4	Q9WV27	14.8209	14.9275	14.3086	15.2721	14.8661	15.1765	15.4899	14.0908	13.2905	13.6975	13.0282	14.7331	14.9802	13.768	7	5	enriched		dopaminergic
>sp|P14094|AT1B1_MOUSE Sodium/potassium-transporting ATPase subunit beta-1 OS=Mus musculus OX=10090 GN=Atp1b1 PE=1 SV=1	ATP1B1	P14094	17.8092	17.8384	17.7128	18.459	18.1789	17.6902	18.7091	16.8299	16.7064	16.9759	16.7301	17.7506	18.0568	16.9986	7	5	enriched		dopaminergic
>sp|P14231|AT1B2_MOUSE Sodium/potassium-transporting ATPase subunit beta-2 OS=Mus musculus OX=10090 GN=Atp1b2 PE=1 SV=2	ATP1B2	P14231	16.3087	16.3175	16.1311	16.6828	16.6869	16.3425	17.053	15.2376	15.0907	15.2472	14.6416	16.2714	16.5032	15.2977	7	5	enriched		dopaminergic
>sp|P97370|AT1B3_MOUSE Sodium/potassium-transporting ATPase subunit beta-3 OS=Mus musculus OX=10090 GN=Atp1b3 PE=1 SV=1	ATP1B3	P97370	14.8437	15.086	15.1048	16.0792	16.0441	15.67	16.29	13.8	11.9392	13.4294	12.6067	14.9184	15.5882	13.3387	7	5	enriched		dopaminergic
>sp|O55143|AT2A2_MOUSE Sarcoplasmic/endoplasmic reticulum calcium ATPase 2 OS=Mus musculus OX=10090 GN=Atp2a2 PE=1 SV=2	ATP2A2	O55143	15.8251	15.8863	15.7589	16.1446	16.037	15.6647	16.2454	14.5226	14.2802	14.1927	13.9293	15.2113	15.9374	14.4272	7	5	enriched		dopaminergic
>sp|G5E829|AT2B1_MOUSE Plasma membrane calcium-transporting ATPase 1 OS=Mus musculus OX=10090 GN=Atp2b1 PE=1 SV=1	ATP2B1	G5E829	16.3153	16.3855	16.2922	16.7759	16.5489	16.2101	16.9206	15.0272	14.5231	14.7934	14.7739	15.8608	16.4926	14.9957	7	5	enriched		dopaminergic
>tr|A0A8I4SZH4|A0A8I4SZH4_MOUSE ATPase, Ca++ transporting, plasma membrane 2 (Fragment) OS=Mus musculus OX=10090 GN=Atp2b2 PE=1 SV=1;>tr|S4R1C4|S4R1C4_MOUSE Calcium-transporting ATPase OS=Mus musculus OX=10090 GN=Atp2b2 PE=1 SV=1	ATP2B2	A0A8I4SZH4;S4R1C4	14.3065	14.7685	14.5244	14.6873	14.5579	14.1753	14.9461	12.8238	12.7289	12.8633	12.6216	13.8606	14.5666	12.9796	7	5	enriched		dopaminergic
>sp|Q9R0K7|AT2B2_MOUSE Plasma membrane calcium-transporting ATPase 2 OS=Mus musculus OX=10090 GN=Atp2b2 PE=1 SV=2	ATP2B2	Q9R0K7	15.9529	16.0144	15.9584	16.2244	16.1253	15.9745	16.3268	14.7253	14.314	14.5557	14.4616	15.5136	16.0824	14.714	7	5	enriched		dopaminergic
>tr|A2ALL9|A2ALL9_MOUSE Calcium-transporting ATPase OS=Mus musculus OX=10090 GN=Atp2b3 PE=1 SV=1	ATP2B3	A2ALL9	15.0631	14.9911	14.9611	15.35	15.3628	14.9859	15.5481	13.6756	13.0525	13.6138	13.2192	14.64	15.1803	13.6402	7	5	enriched		dopaminergic
>tr|Q0VF55|Q0VF55_MOUSE Calcium-transporting ATPase OS=Mus musculus OX=10090 GN=Atp2b3 PE=1 SV=1	ATP2B3	Q0VF55	14.6668	14.3191	14.2062	14.7438	15.0093	13.855	14.6332	12.8463	13.1059	12.899	12.9144	14.0149	14.4905	13.1561	7	5	enriched		dopaminergic
>tr|E9Q828|E9Q828_MOUSE Calcium-transporting ATPase OS=Mus musculus OX=10090 GN=Atp2b4 PE=1 SV=1	ATP2B4	E9Q828	15.0815	14.8732	14.9907	15.0227	15.1331	15.0222	15.0027	13.643	13.388	13.6025	13.52	14.3147	15.018	13.6936	7	5	enriched		dopaminergic
>sp|Q6Q477|AT2B4_MOUSE Plasma membrane calcium-transporting ATPase 4 OS=Mus musculus OX=10090 GN=Atp2b4 PE=1 SV=1	ATP2B4	Q6Q477	15.9732	16.0761	15.962	16.2591	16.1908	15.8138	16.2945	14.5462	13.9289	14.3914	13.8854	15.3293	16.0814	14.4163	7	5	enriched		dopaminergic
>sp|Q80XR2|AT2C1_MOUSE Calcium-transporting ATPase type 2C member 1 OS=Mus musculus OX=10090 GN=Atp2c1 PE=1 SV=2	ATP2C1	Q80XR2	14.5689	14.53	14.3395	14.7781	14.7447	14.4576	14.9502	13.0238	12.7644	12.7865	12.6418	13.856	14.6242	13.0145	7	5	enriched		dopaminergic
>sp|Q64436|ATP4A_MOUSE Potassium-transporting ATPase alpha chain 1 OS=Mus musculus OX=10090 GN=Atp4a PE=1 SV=4	ATP4A	Q64436	18.5429	18.1382	18.5474	18.0971	18.1647	18.5344		17.7192	17.1845	17.1489	17.1651	17.3467	18.3375	17.3129	6	5	enriched		dopaminergic
>sp|P56480|ATPB_MOUSE ATP synthase subunit beta, mitochondrial OS=Mus musculus OX=10090 GN=Atp5f1b PE=1 SV=2	ATP5F1B	P56480	16.7998	16.8515	16.8527	17.0855	17.0181	16.6901	17.2226	14.7987	14.1325	15.0561	14.6554	16.7641	16.9315	15.0814	7	5	enriched		dopaminergic
>sp|O35143|ATIF1_MOUSE ATPase inhibitor, mitochondrial OS=Mus musculus OX=10090 GN=Atp5if1 PE=1 SV=2	ATP5IF1	O35143	13.6441	13.7813	13.7459	13.6407	13.7028	13.8851	14.0426	13.1457	12.6304	12.7476	12.401	13.2295	13.7775	12.8309	7	5	enriched		dopaminergic
>sp|Q06185|ATP5I_MOUSE ATP synthase subunit e, mitochondrial OS=Mus musculus OX=10090 GN=Atp5me PE=1 SV=2	ATP5ME	Q06185	16.8376	16.8979	16.707	17.0908	17.0841	16.6866	17.1509	15.8794	15.8262	15.8934	15.6435	16.6725	16.9221	15.983	7	5	enriched		dopaminergic
>sp|P56135|ATPK_MOUSE ATP synthase subunit f, mitochondrial OS=Mus musculus OX=10090 GN=Atp5mf PE=1 SV=3	ATP5MF	P56135	17.4641	17.5126	17.1564	18.5901	18.2584	18.1366	18.6868	16.611	13.0449	15.8168	15.0209	17.566	17.9722	15.6119	7	5	enriched		dopaminergic
>sp|Q78IK2|ATPMK_MOUSE ATP synthase membrane subunit K, mitochondrial OS=Mus musculus OX=10090 GN=Atp5mk PE=1 SV=1	ATP5MK	Q78IK2	16.4762	16.7024	16.415	17.2699	17.0221	15.004	17.3977	15.713	14.7719	15.2904	15.0308	16.3834	16.6125	15.4379	7	5	enriched		dopaminergic
>sp|P56379|ATP68_MOUSE ATP synthase subunit ATP5MPL, mitochondrial OS=Mus musculus OX=10090 GN=Atp5mpl PE=1 SV=1	ATP5MPL	P56379	17.1446	17.2902	16.8682	16.6429	16.1465	15.5913	17.4781		15.663	14.9795	15.4042	15.2919	16.7374	15.3347	7	4	enriched		dopaminergic
>sp|Q9CQQ7|AT5F1_MOUSE ATP synthase F(0) complex subunit B1, mitochondrial OS=Mus musculus OX=10090 GN=Atp5pb PE=1 SV=1	ATP5PB	Q9CQQ7	14.8646	15.0794	15.0148	15.6215	15.409	14.6922	15.948	13.8698	13.919	14.115	13.7031	15.075	15.2328	14.1364	7	5	enriched		dopaminergic
>sp|Q9DCX2|ATP5H_MOUSE ATP synthase subunit d, mitochondrial OS=Mus musculus OX=10090 GN=Atp5pd PE=1 SV=3	ATP5PD	Q9DCX2	14.831	15.0035	15.1528	15.4325	15.293	15.5432	15.5834	13.088	11.9946	13.0966	12.7341	14.769	15.2628	13.1365	7	5	enriched		dopaminergic
>sp|Q9DB20|ATPO_MOUSE ATP synthase subunit O, mitochondrial OS=Mus musculus OX=10090 GN=Atp5po PE=1 SV=1	ATP5PO	Q9DB20	15.2269	15.6275	15.5358	15.6454	15.5989	15.4608	15.7085	13.9615	13.0895	13.867	13.4612	15.172	15.5434	13.9102	7	5	enriched		dopaminergic
>sp|Q9R1Q9|VAS1_MOUSE V-type proton ATPase subunit S1 OS=Mus musculus OX=10090 GN=Atp6ap1 PE=1 SV=1	ATP6AP1	Q9R1Q9	13.6278	13.8648	13.728	14.3507	14.4553	13.5231	14.7089	12.654	12.216	12.7019	12.2417	13.4721	14.0369	12.6572	7	5	enriched		dopaminergic
>sp|Q9CYN9|RENR_MOUSE Renin receptor OS=Mus musculus OX=10090 GN=Atp6ap2 PE=1 SV=2	ATP6AP2	Q9CYN9	13.0704	13.1864	13.1522	13.6034	13.3499	13.4933	13.7093		11.3074	11.3066			13.3664	11.307	7	2	enriched		dopaminergic
>sp|Q9Z1G4|VPP1_MOUSE V-type proton ATPase 116 kDa subunit a 1 OS=Mus musculus OX=10090 GN=Atp6v0a1 PE=1 SV=3	ATP6V0A1	Q9Z1G4	16.7384	16.8316	16.6764	17.1559	17.0129	16.5583	17.169	15.224	14.608	14.9819	14.6348	16.2482	16.8775	15.1394	7	5	enriched		dopaminergic
>sp|P63082|VATL_MOUSE V-type proton ATPase 16 kDa proteolipid subunit c OS=Mus musculus OX=10090 GN=Atp6v0c PE=1 SV=1	ATP6V0C	P63082	17.2684	17.6041	17.05	17.4486	17.2849	16.3282	17.6454	16.0621	12.6488	15.5587	14.7117	16.5102	17.2328	15.0983	7	5	enriched		dopaminergic
>sp|P50516|VATA_MOUSE V-type proton ATPase catalytic subunit A OS=Mus musculus OX=10090 GN=Atp6v1a PE=1 SV=2	ATP6V1A	P50516	16.3313	16.2553	16.2916	16.698	16.6072	16.0754	16.9438	14.442	13.9408	14.8075	14.2291	16.1381	16.4575	14.7115	7	5	enriched		dopaminergic
>sp|P62814|VATB2_MOUSE V-type proton ATPase subunit B, brain isoform OS=Mus musculus OX=10090 GN=Atp6v1b2 PE=1 SV=1	ATP6V1B2	P62814	16.7366	16.7395	16.809	17.2971	17.1759	16.8621	17.8382	15.0472	14.5759	15.6527	15.3012	16.977	17.0655	15.5108	7	5	enriched		dopaminergic
>sp|Q9Z1G3|VATC1_MOUSE V-type proton ATPase subunit C 1 OS=Mus musculus OX=10090 GN=Atp6v1c1 PE=1 SV=4	ATP6V1C1	Q9Z1G3	14.366	14.7473	14.6989	14.9082	14.8249	14.1789	14.9883	12.5595	12.6392	12.343	12.0571	13.6584	14.6732	12.6514	7	5	enriched		dopaminergic
>sp|P57746|VATD_MOUSE V-type proton ATPase subunit D OS=Mus musculus OX=10090 GN=Atp6v1d PE=1 SV=1	ATP6V1D	P57746	15.2404	15.3166	15.4029	15.3906	15.284	15.2444	15.519	13.1663				14.1977	15.3425	13.682	7	2	enriched		dopaminergic
>sp|P50518|VATE1_MOUSE V-type proton ATPase subunit E 1 OS=Mus musculus OX=10090 GN=Atp6v1e1 PE=1 SV=2	ATP6V1E1	P50518	16.6109	16.8066	16.6645	16.9523	16.6797	16.4687	16.9759	13.5635	13.0848	13.5114	13.331	16.0475	16.7369	13.9076	7	5	enriched		dopaminergic
>sp|Q8BVE3|VATH_MOUSE V-type proton ATPase subunit H OS=Mus musculus OX=10090 GN=Atp6v1h PE=1 SV=1	ATP6V1H	Q8BVE3	15.6989	15.8272	15.6955	16.1439	16.0555	15.5241	16.3935	14.0781	13.8677	14.1233	13.8974	15.2432	15.9055	14.2419	7	5	enriched		dopaminergic
>sp|Q64430|ATP7A_MOUSE Copper-transporting ATPase 1 OS=Mus musculus OX=10090 GN=Atp7a PE=1 SV=3	ATP7A	Q64430		12.6644	12.6968	13.2944	12.7277	12.343	12.9622		11.8705		11.8438		12.7814	11.8571	6	2	enriched		dopaminergic
>tr|A0A0J9YV34|A0A0J9YV34_MOUSE Phospholipid-transporting ATPase OS=Mus musculus OX=10090 GN=Atp8a1 PE=1 SV=1;>tr|A0A0M3HEP7|A0A0M3HEP7_MOUSE Phospholipid-transporting ATPase OS=Mus musculus OX=10090 GN=Atp8a1 PE=1 SV=1;>tr|Q3U9N5|Q3U9N5_MOUSE ATPase, aminophospholipid transporter (APLT), class I, type 8A, member 1 OS=Mus musculus OX=10090 GN=Atp8a1 PE=1 SV=1	ATP8A1	A0A0J9YV34;A0A0M3HEP7;Q3U9N5	14.4077	14.7187	14.3371	14.5954	14.4461	14.1762	14.6527	12.9647	11.7125	12.914	11.8598	13.3105	14.4763	12.5523	7	5	enriched		dopaminergic
>sp|P70704|AT8A1_MOUSE Phospholipid-transporting ATPase IA OS=Mus musculus OX=10090 GN=Atp8a1 PE=1 SV=2	ATP8A1	P70704	15.4941	15.5739	15.2843	15.6586	15.6808	15.4086	15.6737	14.1474	13.5474	13.6076	13.175	14.7098	15.5391	13.8374	7	5	enriched		dopaminergic
>sp|P98200|AT8A2_MOUSE Phospholipid-transporting ATPase IB OS=Mus musculus OX=10090 GN=Atp8a2 PE=1 SV=1	ATP8A2	P98200	13.9465	13.9816	13.7425	14.1927	14.0448	13.311	14.2576	12.8523	12.4658	12.7936	12.1644	13.3037	13.9252	12.716	7	5	enriched		dopaminergic
>sp|O70228|ATP9A_MOUSE Probable phospholipid-transporting ATPase IIA OS=Mus musculus OX=10090 GN=Atp9a PE=1 SV=3	ATP9A	O70228	15.1794	15.115	15.0043	15.4917	15.3148	15.0768	15.4045	13.5095	13.0586	13.0878	12.9738	14.3441	15.2267	13.3947	7	5	enriched		dopaminergic
>sp|P98195|ATP9B_MOUSE Probable phospholipid-transporting ATPase IIB OS=Mus musculus OX=10090 GN=Atp9b PE=1 SV=4	ATP9B	P98195	12.8598	13.0777	12.5441	13.1575	12.9582	13.3088	13.4977	12.2511		11.7178			13.0577	11.9844	7	2	enriched		dopaminergic
>sp|Q811I0|ATPF1_MOUSE ATP synthase mitochondrial F1 complex assembly factor 1 OS=Mus musculus OX=10090 GN=Atpaf1 PE=1 SV=1	ATPAF1	Q811I0	13.8923	14.0516	13.9509	14.4978	14.3301	13.7563	14.9625	13.2455	12.1222	13.0884	13.1514	14.0147	14.2059	13.1244	7	5	enriched		dopaminergic
>sp|Q91YY4|ATPF2_MOUSE ATP synthase mitochondrial F1 complex assembly factor 2 OS=Mus musculus OX=10090 GN=Atpaf2 PE=1 SV=1	ATPAF2	Q91YY4			12.7397	12.9535	12.6268	12.657	13.3365		12.0953	12.1238		11.7994	12.8627	12.0062	5	3	enriched		dopaminergic
>sp|Q9D1Z3|ACKMT_MOUSE ATP synthase subunit C lysine N-methyltransferase OS=Mus musculus OX=10090 GN=Atpsckmt PE=1 SV=1	ATPSCKMT	Q9D1Z3	13.8468	14.1418	13.7797	14.0939	13.7119		14.5547	12.5235					14.0215	12.5235	6	1	enriched		dopaminergic
>sp|Q9WU60|ATRN_MOUSE Attractin OS=Mus musculus OX=10090 GN=Atrn PE=1 SV=3	ATRN	Q9WU60	13.4628	13.6135	13.5114	13.9116	13.8895	13.5679	14.0498	12.1242	11.9252	11.7472	11.6335	12.9275	13.7152	12.0715	7	5	enriched		dopaminergic
>sp|Q61687|ATRX_MOUSE Transcriptional regulator ATRX OS=Mus musculus OX=10090 GN=Atrx PE=1 SV=3	ATRX	Q61687	14.4691	14.3597	14.1601	14.5927	14.6197	14.2963	14.7394	12.8646	12.5733	11.871	12.8446	13.5297	14.4624	12.7366	7	5	enriched		dopaminergic
>sp|P28658|ATX10_MOUSE Ataxin-10 OS=Mus musculus OX=10090 GN=Atxn10 PE=1 SV=2	ATXN10	P28658	14.9546	15.1405	15.0508	15.5473	15.3645	14.9183	15.6753	13.0084	12.3651	12.9355	12.6213	14.0707	15.2359	13.0002	7	5	enriched		dopaminergic
>sp|O70305|ATX2_MOUSE Ataxin-2 OS=Mus musculus OX=10090 GN=Atxn2 PE=1 SV=1	ATXN2	O70305	13.4039	13.6678	13.8382	13.9107	13.624	13.7594	14.4304	11.9504	13.3117	12.7777	12.3785	13.4703	13.8049	12.7777	7	5	enriched		dopaminergic
>sp|Q7TQH0|ATX2L_MOUSE Ataxin-2-like protein OS=Mus musculus OX=10090 GN=Atxn2l PE=1 SV=1	ATXN2L	Q7TQH0	13.9202	14.2545	14.3375	14.5592	14.1198	14.267	14.5479	13.3945	12.915		12.3782	13.8991	14.2866	13.1467	7	4	enriched		dopaminergic
>sp|Q9JLZ3|AUHM_MOUSE Methylglutaconyl-CoA hydratase, mitochondrial OS=Mus musculus OX=10090 GN=Auh PE=1 SV=1	AUH	Q9JLZ3	15.1592	15.5647	15.3484	15.6204	15.4407	15.0761	16.068	13.9295	13.8374	14.4585	13.8799	15.6201	15.4682	14.345	7	5	enriched		dopaminergic
>sp|P70295|AUP1_MOUSE Lipid droplet-regulating VLDL assembly factor AUP1 OS=Mus musculus OX=10090 GN=Aup1 PE=1 SV=1	AUP1	P70295	11.2007		11.2528	12.0516	12.035	11.6569	12.3259			9.72467	10.4047		11.7538	10.0647	6	2	enriched		dopaminergic
>sp|Q80U56|AVL9_MOUSE Late secretory pathway protein AVL9 homolog OS=Mus musculus OX=10090 GN=Avl9 PE=1 SV=2	AVL9	Q80U56	14.896	14.9416	14.745	15.0536	14.9783	14.5705	14.9445	13.4152	12.6476	13.1352	12.9929	14.2835	14.8756	13.2949	7	5	enriched		dopaminergic
>tr|D3Z518|D3Z518_MOUSE Expressed sequence AW551984 (Fragment) OS=Mus musculus OX=10090 GN=AW551984 PE=1 SV=1;>tr|Q8BGF0|Q8BGF0_MOUSE Expressed sequence AW551984 OS=Mus musculus OX=10090 GN=AW551984 PE=1 SV=1	AW551984	D3Z518;Q8BGF0	13.4612	13.9957	13.7621	13.6721	13.6181	13.9636	14.3641						13.8338		7	0		exclusive	dopaminergic
>sp|Q00993|UFO_MOUSE Tyrosine-protein kinase receptor UFO OS=Mus musculus OX=10090 GN=Axl PE=1 SV=2	AXL	Q00993	13.9852	14.134	13.7212	14.3088	14.0705	14.0131	14.574	13.1811	12.096	12.301		13.8122	14.1153	12.8476	7	4	enriched		dopaminergic
>sp|Q920V1|B3GL1_MOUSE UDP-GalNAc:beta-1,3-N-acetylgalactosaminyltransferase 1 OS=Mus musculus OX=10090 GN=B3galnt1 PE=2 SV=2	B3GALNT1	Q920V1	13.6994	13.6057	13.645	13.7649	13.6498	13.3046	13.8275	12.2685					13.6424	12.2685	7	1	enriched		dopaminergic
>sp|Q8BHT6|B3GLT_MOUSE Beta-1,3-glucosyltransferase OS=Mus musculus OX=10090 GN=B3glct PE=1 SV=3	B3GLCT	Q8BHT6	14.3802	14.7048	14.5073	14.9029	14.4252	14.4748	15.1593	13.4117				14.1151	14.6506	13.7634	7	2	enriched		dopaminergic
>sp|Q8K3W0|BABA2_MOUSE BRISC and BRCA1-A complex member 2 OS=Mus musculus OX=10090 GN=Babam2 PE=1 SV=2	BABAM2	Q8K3W0	13.9219	14.1418	13.9557	14.4818	14.2581	13.8142	14.763	12.9431	12.6748	12.9604	12.9359	13.9716	14.1909	13.0971	7	5	enriched		dopaminergic
>sp|P56818|BACE1_MOUSE Beta-secretase 1 OS=Mus musculus OX=10090 GN=Bace1 PE=1 SV=2	BACE1	P56818	14.0276	14.2006	14.1612	14.4737	14.3015	14.3566	14.6747	12.8878	12.2733	12.4865	12.2693	13.7724	14.3137	12.7379	7	5	enriched		dopaminergic
>sp|Q8CI32|BAG5_MOUSE BAG family molecular chaperone regulator 5 OS=Mus musculus OX=10090 GN=Bag5 PE=1 SV=1	BAG5	Q8CI32	12.8269	12.994	12.7305	13.0656	12.9489	12.7799	13.4089	11.6006	11.6135			12.7665	12.965	11.9935	7	3	enriched		dopaminergic
>sp|Q9Z1R2|BAG6_MOUSE Large proline-rich protein BAG6 OS=Mus musculus OX=10090 GN=Bag6 PE=1 SV=1	BAG6	Q9Z1R2	14.2556	14.2958	14.3185	14.8141	14.5915	14.3163	14.9368	12.095	11.8033	12.2121	11.7166	13.6261	14.5041	12.2906	7	5	enriched		dopaminergic
>sp|Q8BKX1|BAIP2_MOUSE Brain-specific angiogenesis inhibitor 1-associated protein 2 OS=Mus musculus OX=10090 GN=Baiap2 PE=1 SV=2	BAIAP2	Q8BKX1	14.5246	14.5767	14.5333	14.7905	14.5647	14.4997	14.8451	12.9495	12.438	12.8659	12.3598	14.5351	14.6192	13.0297	7	5	enriched		dopaminergic
>sp|Q9DCT6|BAP18_MOUSE Chromatin complexes subunit BAP18 OS=Mus musculus OX=10090 GN=Bap18 PE=1 SV=1	BAP18	Q9DCT6		15.1715	15.2538	15.4871			15.5384						15.3627		4	0		exclusive	dopaminergic
>sp|Q9Z277|BAZ1B_MOUSE Tyrosine-protein kinase BAZ1B OS=Mus musculus OX=10090 GN=Baz1b PE=1 SV=2	BAZ1B	Q9Z277	14.0227	14.1792	14.0803	14.4861	14.3908	14.0754	14.5475	12.9423	12.448	12.4288	12.2872	13.402	14.2546	12.7016	7	5	enriched		dopaminergic
>sp|Q3V3N7|BBS1_MOUSE Bardet-Biedl syndrome 1 protein homolog OS=Mus musculus OX=10090 GN=Bbs1 PE=1 SV=1	BBS1	Q3V3N7	13.7385	14.1091	13.9257	14.2423	14.0517	13.8101	14.4117	12.7144	12.6361	12.3095	12.3673	13.5237	14.0413	12.7102	7	5	enriched		dopaminergic
>sp|Q9CWF6|BBS2_MOUSE Bardet-Biedl syndrome 2 protein homolog OS=Mus musculus OX=10090 GN=Bbs2 PE=1 SV=1	BBS2	Q9CWF6	13.6049	13.6995	13.5336	14.3581	14.1148	13.9064	14.5938	12.726	11.0404	12.5116	12.5992	13.6443	13.973	12.5043	7	5	enriched		dopaminergic
>sp|Q8C1Z7|BBS4_MOUSE Bardet-Biedl syndrome 4 protein homolog OS=Mus musculus OX=10090 GN=Bbs4 PE=1 SV=1	BBS4	Q8C1Z7	13.6056	13.9613	13.4699	14.5648	14.0277	13.5526	14.5709	12.7877	12.2427	12.272	12.1344	13.7319	13.9647	12.6337	7	5	enriched		dopaminergic
>sp|Q8K2G4|BBS7_MOUSE Bardet-Biedl syndrome 7 protein homolog OS=Mus musculus OX=10090 GN=Bbs7 PE=1 SV=1	BBS7	Q8K2G4	14.1476	14.3035	14.2586	14.7751	14.2399	14.1888	14.5329	13.2161	12.7285	12.6027	12.4527	13.4993	14.3495	12.8999	7	5	enriched		dopaminergic
>sp|Q811G0|PTHB1_MOUSE Protein PTHB1 OS=Mus musculus OX=10090 GN=Bbs9 PE=1 SV=2	BBS9	Q811G0	13.6065	13.7542	13.6378	14.0752	13.7818	13.5769	14.1481	12.7254	12.3466	12.4333	12.2673	13.3761	13.7972	12.6298	7	5	enriched		dopaminergic
>sp|Q9R069|BCAM_MOUSE Basal cell adhesion molecule OS=Mus musculus OX=10090 GN=Bcam PE=1 SV=1	BCAM	Q9R069	14.3727	14.4523	14.0717	14.7353	14.4779	14.3744	14.9801	13.203	13.439	12.9593	12.8314	14.0643	14.4949	13.2994	7	5	enriched		dopaminergic
>sp|Q61361|PGCB_MOUSE Brevican core protein OS=Mus musculus OX=10090 GN=Bcan PE=1 SV=2	BCAN	Q61361	14.8971	14.7418	14.7104	14.9596	14.9817	14.1078	15.3897	13.9629	13.7262	14.1255	13.926	14.4315	14.8268	14.0344	7	5	enriched		dopaminergic
>sp|Q61334|BAP29_MOUSE B-cell receptor-associated protein 29 OS=Mus musculus OX=10090 GN=Bcap29 PE=1 SV=1	BCAP29	Q61334	14.2507	13.9518	14.3571	14.807	14.3427	14.3551	14.8634	13.2752	12.8523	12.7035	12.8691	14.1033	14.4182	13.1607	7	5	enriched		dopaminergic
>sp|Q61335|BAP31_MOUSE B-cell receptor-associated protein 31 OS=Mus musculus OX=10090 GN=Bcap31 PE=1 SV=4	BCAP31	Q61335	13.6753	14.1109	13.9472	14.437	14.0209	13.7604	14.5794	12.5669	12.7612	12.5621	12.2193	13.6056	14.0759	12.743	7	5	enriched		dopaminergic
>sp|Q8CCN5|BCAS3_MOUSE BCAS3 microtubule associated cell migration factor OS=Mus musculus OX=10090 GN=Bcas3 PE=1 SV=2	BCAS3	Q8CCN5	14.6106	14.6479	14.4308	14.8332	14.6154	14.4134	15.0914	13.4653	13.1127	13.1546	12.794	13.9348	14.6632	13.2923	7	5	enriched		dopaminergic
>sp|P24288|BCAT1_MOUSE Branched-chain-amino-acid aminotransferase, cytosolic OS=Mus musculus OX=10090 GN=Bcat1 PE=1 SV=2	BCAT1	P24288	14.4567	14.6938	14.5127	14.7648	14.8254	14.3065	15.4888	13.6495	12.8551	13.4849	13.3137	14.2405	14.7213	13.5087	7	5	enriched		dopaminergic
>sp|O35855|BCAT2_MOUSE Branched-chain-amino-acid aminotransferase, mitochondrial OS=Mus musculus OX=10090 GN=Bcat2 PE=1 SV=2	BCAT2	O35855	13.8038	13.7909	13.4514	13.8694	13.917	13.9774	14.591	12.4686	12.7737	13.21	12.3177	13.9882	13.9144	12.9516	7	5	enriched		dopaminergic
>sp|P50136|ODBA_MOUSE 2-oxoisovalerate dehydrogenase subunit alpha, mitochondrial OS=Mus musculus OX=10090 GN=Bckdha PE=1 SV=1	BCKDHA	P50136	14.0033	14.0978	14.0106	14.4805	14.2949	14.0019	15.2325	12.2734	13.0149	12.8799	12.709	14.167	14.3031	13.0089	7	5	enriched		dopaminergic
>sp|Q9QYE3|BC11A_MOUSE B-cell lymphoma/leukemia 11A OS=Mus musculus OX=10090 GN=Bcl11a PE=1 SV=1	BCL11A	Q9QYE3	15.7692		15.7461	16.1258	16.0055	15.9002				14.7795	14.1359	15.714	15.9094	14.8764	5	3	enriched		dopaminergic
>sp|P59017|B2L13_MOUSE Bcl-2-like protein 13 OS=Mus musculus OX=10090 GN=Bcl2l13 PE=1 SV=2	BCL2L13	P59017	13.5314	13.7166	13.7781	13.975	13.8344	13.6653	14.741	12.3686	11.9816	12.8089	12.6519	14.0076	13.8917	12.7637	7	5	enriched		dopaminergic
>sp|Q6PAJ1|BCR_MOUSE Breakpoint cluster region protein OS=Mus musculus OX=10090 GN=Bcr PE=1 SV=3	BCR	Q6PAJ1	14.3505	14.5147	14.3445	14.7092	14.5045	14.2475	14.7242	12.757	12.918	12.7723	12.6418	13.7732	14.485	12.9724	7	5	enriched		dopaminergic
>sp|Q9CZP5|BCS1_MOUSE Mitochondrial chaperone BCS1 OS=Mus musculus OX=10090 GN=Bcs1l PE=1 SV=1	BCS1L	Q9CZP5	14.1744	14.3017	14.0032	14.782	14.6264	14.2254	14.9517	13.1001	11.2287	12.8343	12.2832	14.0948	14.4378	12.7082	7	5	enriched		dopaminergic
>sp|Q80XN0|BDH_MOUSE D-beta-hydroxybutyrate dehydrogenase, mitochondrial OS=Mus musculus OX=10090 GN=Bdh1 PE=1 SV=2	BDH1	Q80XN0	15.9603	15.7979	15.7873	16.3821	16.2226	15.7941	16.4615	14.7519	13.9987	14.508	14.357	15.5457	16.058	14.6323	7	5	enriched		dopaminergic
>sp|O08539|BIN1_MOUSE Myc box-dependent-interacting protein 1 OS=Mus musculus OX=10090 GN=Bin1 PE=1 SV=1	BIN1	O08539	14.4525	14.7307	14.8434	15.336	15.1962	14.4617	15.809	13.8958	13.1556	14.1663	13.8851	13.7823	14.9757	13.777	7	5	enriched		dopaminergic
>sp|O88738|BIRC6_MOUSE Baculoviral IAP repeat-containing protein 6 OS=Mus musculus OX=10090 GN=Birc6 PE=1 SV=2	BIRC6	O88738	13.6422	13.8109	13.5951	14.1034	13.9921	13.6635	14.2398	12.5757	12.1915	12.0166	12.0568	13.1727	13.8639	12.4027	7	5	enriched		dopaminergic
>sp|Q8R016|BLMH_MOUSE Bleomycin hydrolase OS=Mus musculus OX=10090 GN=Blmh PE=1 SV=1	BLMH	Q8R016	14.7699	14.9024	14.8045	14.9795	15.0634	14.6742	15.3797	13.2826	13.5613	12.9475	13.0262	14.4277	14.9391	13.4491	7	5	enriched		dopaminergic
>sp|A2AAE1|BLTP1_MOUSE Bridge-like lipid transfer protein family member 1 OS=Mus musculus OX=10090 GN=Bltp1 PE=1 SV=4	BLTP1	A2AAE1	14.1865	14.065	14.022	14.4208	14.1829	13.8494	14.4351	12.7206	12.6543	12.3744	12.3954	13.4456	14.166	12.7181	7	5	enriched		dopaminergic
>sp|Q5SYL3|BLTP2_MOUSE Bridge-like lipid transfer protein family member 2 OS=Mus musculus OX=10090 GN=Bltp2 PE=1 SV=1	BLTP2	Q5SYL3	12.9853	13.0022	12.5609	13.2699	12.9898	12.5845	12.9819		11.2451	11.1838	11.1704	11.7744	12.9107	11.3434	7	4	enriched		dopaminergic
>sp|A2RSJ4|BLT3B_MOUSE Bridge-like lipid transfer protein family member 3B OS=Mus musculus OX=10090 GN=Bltp3b PE=1 SV=2	BLTP3B	A2RSJ4	13.7394	13.88	13.5631	14.4322	13.7544	14.1046	14.5296	12.2646	11.8739	11.6169	11.6158	13.4283	14.0005	12.1599	7	5	enriched		dopaminergic
>sp|Q9CY64|BIEA_MOUSE Biliverdin reductase A OS=Mus musculus OX=10090 GN=Blvra PE=1 SV=1	BLVRA	Q9CY64	14.6921	14.914	14.6126	15.2032	15.0425	14.7948	15.5198	13.3533	13.1536	13.6461	13.3372	14.6125	14.9685	13.6206	7	5	enriched		dopaminergic
>sp|Q923D2|BLVRB_MOUSE Flavin reductase (NADPH) OS=Mus musculus OX=10090 GN=Blvrb PE=1 SV=3	BLVRB	Q923D2	14.7217	15.211	14.7214	15.4316	15.0835	14.7411	15.5222	13.7624	13.6055	13.9778	13.5826	14.9718	15.0618	13.98	7	5	enriched		dopaminergic
>sp|Q91Z96|BMP2K_MOUSE BMP-2-inducible protein kinase OS=Mus musculus OX=10090 GN=Bmp2k PE=1 SV=1	BMP2K	Q91Z96	14.618	16.1154	15.7128		16.4412	15.7566	16.7337	14.853	13.9785	14.7245	14.4875	15.4702	15.8963	14.7028	6	5	enriched		dopaminergic
>sp|P36895|BMR1A_MOUSE Bone morphogenetic protein receptor type-1A OS=Mus musculus OX=10090 GN=Bmpr1a PE=1 SV=1	BMPR1A	P36895	12.9626	13.093	13.4243	13.4824	13.3892	13.3298	14.0706	13.1368	11.6862	12.2108	12.3624	12.1772	13.3931	12.3147	7	5	enriched		dopaminergic
>sp|O54940|BNIP2_MOUSE BCL2/adenovirus E1B 19 kDa protein-interacting protein 2 OS=Mus musculus OX=10090 GN=Bnip2 PE=1 SV=2	BNIP2	O54940	11.9931	12.5187	12.2951	13.1838	12.9705	12.3218	13.6201						12.7004		7	0		exclusive	dopaminergic
>sp|Q8CC96|BNIP5_MOUSE Protein BNIP5 OS=Mus musculus OX=10090 GN=Bnip5 PE=2 SV=1	BNIP5	Q8CC96		14.1815	14.0182	14.3824	14.2836	13.2669	14.2074				11.9958		14.0567	11.9958	6	1	enriched		dopaminergic
>sp|P97452|BOP1_MOUSE Ribosome biogenesis protein BOP1 OS=Mus musculus OX=10090 GN=Bop1 PE=1 SV=1	BOP1	P97452	13.591	13.5188	13.6907	13.7417	13.4385	13.3224	13.6387	12.3153	11.7567			12.8424	13.5631	12.3048	7	3	enriched		dopaminergic
>sp|Q9D920|BORC5_MOUSE BLOC-1-related complex subunit 5 OS=Mus musculus OX=10090 GN=Borcs5 PE=1 SV=1	BORCS5	Q9D920		12.6967	12.754	13.1334	13.1086	12.439	13.3171						12.9082		6	0		exclusive	dopaminergic
>sp|P15327|PMGE_MOUSE Bisphosphoglycerate mutase OS=Mus musculus OX=10090 GN=Bpgm PE=1 SV=2	BPGM	P15327	13.7475	14.0955	13.9367	14.2949	13.9967	13.6063	14.5225	12.3343	12.0441	13.4919	12.5169	14.0965	14.0286	12.8967	7	5	enriched		dopaminergic
>sp|Q8R164|BPHL_MOUSE Valacyclovir hydrolase OS=Mus musculus OX=10090 GN=Bphl PE=1 SV=1	BPHL	Q8R164	15.1462	15.3451	15.1466	15.7743	15.4421	14.8187	16.3576	14.3814	13.5469	14.4237	13.9724	15.4916	15.4329	14.3632	7	5	enriched		dopaminergic
>sp|Q9Z0S1|BPNT1_MOUSE 3'(2'),5'-bisphosphate nucleotidase 1 OS=Mus musculus OX=10090 GN=Bpnt1 PE=1 SV=2	BPNT1	Q9Z0S1	14.4321	14.6161	14.5253	15.2916	15.0668	14.7377	15.8007	13.4745	13.5401	13.7943	13.4566	14.8986	14.9243	13.8328	7	5	enriched		dopaminergic
>sp|Q80V26|IMPA3_MOUSE Golgi-resident adenosine 3',5'-bisphosphate 3'-phosphatase OS=Mus musculus OX=10090 GN=Bpnt2 PE=1 SV=1	BPNT2	Q80V26	14.0763	14.2986	14.4534	14.7052	14.4874	13.8273	15.0744	12.8106		12.5546	11.6783	13.6923	14.4175	12.6839	7	4	enriched		dopaminergic
>sp|P28028|BRAF_MOUSE Serine/threonine-protein kinase B-raf OS=Mus musculus OX=10090 GN=Braf PE=1 SV=4	BRAF	P28028	15.0653	15.1058	15.1	15.5154	15.3597	14.9891	15.3988	13.6154	12.9282	13.4765	13.169	14.6711	15.2191	13.5721	7	5	enriched		dopaminergic
>sp|Q99MP8|BRAP_MOUSE BRCA1-associated protein OS=Mus musculus OX=10090 GN=Brap PE=1 SV=1	BRAP	Q99MP8	13.6982	13.8155	13.5981	13.891	14.0974	13.9067	14.0385	12.753	12.7362	12.6395	12.4336	13.6004	13.8636	12.8325	7	5	enriched		dopaminergic
>sp|P46737|BRCC3_MOUSE Lys-63-specific deubiquitinase BRCC36 OS=Mus musculus OX=10090 GN=Brcc3 PE=1 SV=1	BRCC3	P46737	14.4168	14.2681	14.2521	14.6503	14.4908	14.3202	14.8501	12.7611	12.484	13.0521	12.4387	13.8711	14.4641	12.9214	7	5	enriched		dopaminergic
>sp|G5E8P1|BRD1_MOUSE Bromodomain-containing protein 1 OS=Mus musculus OX=10090 GN=Brd1 PE=1 SV=1	BRD1	G5E8P1	13.5786	13.4537	13.3723	13.8993	13.6115	13.1855	13.753	11.8531	11.131	11.4018	10.6988	12.3946	13.5506	11.4959	7	5	enriched		dopaminergic
>sp|Q8K2F0|BRD3_MOUSE Bromodomain-containing protein 3 OS=Mus musculus OX=10090 GN=Brd3 PE=1 SV=2	BRD3	Q8K2F0	13.584	13.6169	13.6953	14.1531	13.8249	13.6882	14.1849	11.6706				12.8098	13.821	12.2402	7	2	enriched		dopaminergic
>sp|Q8BXV2|BRI3B_MOUSE BRI3-binding protein OS=Mus musculus OX=10090 GN=Bri3bp PE=1 SV=1	BRI3BP	Q8BXV2	14.5966	14.9402	14.3017	14.8482	14.9878	14.8337	14.7748	13.0813	12.9687				14.7547	13.025	7	2	enriched		dopaminergic
>sp|Q920P3|BRNP1_MOUSE BMP/retinoic acid-inducible neural-specific protein 1 OS=Mus musculus OX=10090 GN=Brinp1 PE=1 SV=1	BRINP1	Q920P3	13.8617	13.9016	13.6415	14.1325	13.9637	13.315	14.2747	12.4217	12.5529	12.4828	12.2928	13.348	13.8701	12.6197	7	5	enriched		dopaminergic
>sp|Q8K2Q7|BROX_MOUSE BRO1 domain-containing protein BROX OS=Mus musculus OX=10090 GN=Brox PE=1 SV=1	BROX	Q8K2Q7	14.2875	14.6323	14.548	14.5477	14.5019	14.7826	15.3494	13.0554	13.5227	12.9061	13.0369	14.4549	14.6642	13.3952	7	5	enriched		dopaminergic
>sp|Q5RJI5|BRSK1_MOUSE Serine/threonine-protein kinase BRSK1 OS=Mus musculus OX=10090 GN=Brsk1 PE=1 SV=1	BRSK1	Q5RJI5	14.0989	14.0782	14.2068	14.5832	14.3607	13.9495	14.825	12.9111	12.7836	13.0261	12.969	13.7973	14.3003	13.0974	7	5	enriched		dopaminergic
>sp|Q69Z98|BRSK2_MOUSE Serine/threonine-protein kinase BRSK2 OS=Mus musculus OX=10090 GN=Brsk2 PE=1 SV=2	BRSK2	Q69Z98	14.2562	14.1424	14.0454	14.3026	14.3266	14.0151	14.5047	13.0871	12.7163	12.5994	12.7895	13.507	14.2276	12.9399	7	5	enriched		dopaminergic
>sp|Q9Z2E9|BSCL2_MOUSE Seipin OS=Mus musculus OX=10090 GN=Bscl2 PE=1 SV=2	BSCL2	Q9Z2E9	14.711	14.9663	14.7832	15.1691	15.0051	14.3915	15.0397	13.6916				14.3019	14.8665	13.9967	7	2	enriched		dopaminergic
>sp|P18572|BASI_MOUSE Basigin OS=Mus musculus OX=10090 GN=Bsg PE=1 SV=2	BSG	P18572	15.3135	15.1992	14.9819	14.9257	14.8986	14.8484	14.6417	13.7446	13.1299	13.6301	13.0855	15.3662	14.9727	13.7912	7	5	enriched		dopaminergic
>sp|O88737|BSN_MOUSE Protein bassoon OS=Mus musculus OX=10090 GN=Bsn PE=1 SV=4	BSN	O88737	13.6872	14.0192	14.0012	14.1377	13.8107	13.8988	14.3798	12.3312	11.9253	12.5476	12.5074	13.7365	13.9907	12.6096	7	5	enriched		dopaminergic
>sp|Q9DB72|BTBDH_MOUSE BTB/POZ domain-containing protein 17 OS=Mus musculus OX=10090 GN=Btbd17 PE=1 SV=1	BTBD17	Q9DB72	14.2107	14.0241	13.8201	14.224	14.3259	13.9497	15.1713	12.8361	13.1774	13.3076	13.0746	14.0349	14.2465	13.2861	7	5	enriched		dopaminergic
>tr|E9PY28|E9PY28_MOUSE BTB (POZ) domain containing 2 OS=Mus musculus OX=10090 GN=Btbd2 PE=1 SV=1	BTBD2	E9PY28	12.0782	12.385	12.4399		12.3515	11.8897							12.2289		5	0		exclusive	dopaminergic
>sp|D3YUB6|BTBD8_MOUSE BTB/POZ domain-containing protein 8 OS=Mus musculus OX=10090 GN=Btbd8 PE=1 SV=2	BTBD8	D3YUB6	12.0929	12.4225	12.2569	12.8091		12.9153	12.6032					11.4788	12.5167	11.4788	6	1	enriched		dopaminergic
>sp|Q9WVA3|BUB3_MOUSE Mitotic checkpoint protein BUB3 OS=Mus musculus OX=10090 GN=Bub3 PE=1 SV=2	BUB3	Q9WVA3	15.0535	15.1407	15.0529	15.2183	15.0645	14.749	15.4404	13.8932	13.7427	13.5196	13.3731	14.6014	15.1027	13.826	7	5	enriched		dopaminergic
>sp|P98086|C1QA_MOUSE Complement C1q subcomponent subunit A OS=Mus musculus OX=10090 GN=C1qa PE=1 SV=2	C1QA	P98086	14.9256	14.8408	14.4106	15.0532	15.0952	14.6353	15.0858	13.5737	13.7443	13.3907	12.9744	14.193	14.8638	13.5752	7	5	enriched		dopaminergic
>sp|P14106|C1QB_MOUSE Complement C1q subcomponent subunit B OS=Mus musculus OX=10090 GN=C1qb PE=1 SV=2	C1QB	P14106	14.2403	14.2622	13.9118	14.7062	14.5474	13.8702	14.9142	12.8581	14.2083	13.0549	12.5322	13.9154	14.3503	13.3138	7	5	enriched		dopaminergic
>sp|Q02105|C1QC_MOUSE Complement C1q subcomponent subunit C OS=Mus musculus OX=10090 GN=C1qc PE=1 SV=2	C1QC	Q02105	15.0813	14.989	14.8536	15.0699	15.1802	14.7044	14.9464	13.619	14.0637	13.6687	12.9325	13.7157	14.975	13.5999	7	5	enriched		dopaminergic
>sp|Q8R066|C1QT4_MOUSE Complement C1q tumor necrosis factor-related protein 4 OS=Mus musculus OX=10090 GN=C1qtnf4 PE=1 SV=1	C1QTNF4	Q8R066	14.8915	15.0079	14.7242	15.1345	14.9726	14.8449	15.4645	13.6046	13.0895	13.2288	13.2919	14.4249	15.0057	13.5279	7	5	enriched		dopaminergic
>sp|Q8K479|C1QT5_MOUSE Complement C1q tumor necrosis factor-related protein 5 OS=Mus musculus OX=10090 GN=C1qtnf5 PE=1 SV=1	C1QTNF5	Q8K479	13.6179	13.7134	13.5785	14.0645	13.5333	13.0738	14.0201	12.8107	12.389			12.5633	13.6574	12.5877	7	3	enriched		dopaminergic
>sp|E9Q3C1|C2CD2_MOUSE C2 domain-containing protein 2 OS=Mus musculus OX=10090 GN=C2cd2 PE=1 SV=1	C2CD2	E9Q3C1	13.3857	13.0633	12.9943	13.4261	12.9791	12.8972	13.0753	12.1855	11.8633	11.4394	11.4025	12.9885	13.1173	11.9758	7	5	enriched		dopaminergic
>sp|Q80X80|C2C2L_MOUSE Phospholipid transfer protein C2CD2L OS=Mus musculus OX=10090 GN=C2cd2l PE=1 SV=3	C2CD2L	Q80X80	13.0918	13.1416	13.3652	13.371	13.3407	12.9627	13.855	11.8623	11.9841	12.4966	12.5543	12.7834	13.304	12.3361	7	5	enriched		dopaminergic
>sp|Q7TPS5|C2CD5_MOUSE C2 domain-containing protein 5 OS=Mus musculus OX=10090 GN=C2cd5 PE=1 SV=2	C2CD5	Q7TPS5	14.2489	14.2961	14.0892	14.4219	14.3676	14.0994	14.6499	13.0559	12.7321	12.8844	12.8017	13.7585	14.3104	13.0465	7	5	enriched		dopaminergic
>sp|P01027|CO3_MOUSE Complement C3 OS=Mus musculus OX=10090 GN=C3 PE=1 SV=3	C3	P01027	13.905	14.5885	13.6997	14.5338	14.4273	13.9289	14.3299	12.8136	12.8921	13.0184	12.3877	13.6364	14.2019	12.9496	7	5	enriched		dopaminergic
>sp|Q6DFW0|CI072_MOUSE Guanine nucleotide exchange factor C9orf72 homolog OS=Mus musculus OX=10090 GN=C9orf72 PE=1 SV=2	C9ORF72	Q6DFW0	14.0661	13.862	13.9969	14.5163	14.3481	13.7133	14.4733	12.6099		12.5731	12.3524	13.5246	14.1394	12.765	7	4	enriched		dopaminergic
>sp|P00920|CAH2_MOUSE Carbonic anhydrase 2 OS=Mus musculus OX=10090 GN=Ca2 PE=1 SV=4	CA2	P00920	16.4454	16.6611	16.3	17.0172	16.7704	16.3786	17.0499	15.2266	14.7763	15.5605	15.0852	16.427	16.6604	15.4151	7	5	enriched		dopaminergic
>sp|Q64444|CAH4_MOUSE Carbonic anhydrase 4 OS=Mus musculus OX=10090 GN=Ca4 PE=1 SV=1	CA4	Q64444	14.7449	14.792	14.6517	14.9563	14.8255	14.6095	14.9747	13.2538	12.7615	12.7328	12.5639	13.8863	14.7935	13.0396	7	5	enriched		dopaminergic
>sp|Q9QZA0|CAH5B_MOUSE Carbonic anhydrase 5B, mitochondrial OS=Mus musculus OX=10090 GN=Ca5b PE=1 SV=2	CA5B	Q9QZA0	13.5491	13.2342	13.1457	14.5283	13.6332	13.3398	14.2459	13.0613	12.7941		12.448	13.0167	13.668	12.83	7	4	enriched		dopaminergic
>sp|Q9ERQ8|CAH7_MOUSE Carbonic anhydrase 7 OS=Mus musculus OX=10090 GN=Ca7 PE=1 SV=2	CA7	Q9ERQ8	14.2656	14.7038	13.8892	14.6275	14.7026	13.6211	15.1307	13.7543		13.4096	13.7082	13.5748	14.4201	13.6117	7	4	enriched		dopaminergic
>sp|Q06138|CAB39_MOUSE Calcium-binding protein 39 OS=Mus musculus OX=10090 GN=Cab39 PE=1 SV=2	CAB39	Q06138	14.0561	14.1874	14.2609	14.6427	14.5103	13.5043	14.6225			11.7313		13.0862	14.2549	12.4087	7	2	enriched		dopaminergic
>sp|P97445|CAC1A_MOUSE Voltage-dependent P/Q-type calcium channel subunit alpha-1A OS=Mus musculus OX=10090 GN=Cacna1a PE=1 SV=2	CACNA1A	P97445	14.1366	14.4411	13.8222	14.8933	14.5921	14.0815	14.7988	12.9798	11.5932	12.314	12.3114	13.6388	14.3951	12.5674	7	5	enriched		dopaminergic
>sp|O55017|CAC1B_MOUSE Voltage-dependent N-type calcium channel subunit alpha-1B OS=Mus musculus OX=10090 GN=Cacna1b PE=1 SV=1	CACNA1B	O55017	13.4681	13.5691	13.2319	13.7076	13.5899	13.541	13.8065	12.2728	11.667	11.5841	11.4113	12.894	13.5592	11.9659	7	5	enriched		dopaminergic
>sp|Q01815|CAC1C_MOUSE Voltage-dependent L-type calcium channel subunit alpha-1C OS=Mus musculus OX=10090 GN=Cacna1c PE=1 SV=1	CACNA1C	Q01815	14.2153	14.1215	14.1234	14.5421	14.3838	14.1973	14.6975	12.9974	12.4025	12.817	12.486	13.7517	14.3258	12.8909	7	5	enriched		dopaminergic
>sp|Q61290|CAC1E_MOUSE Voltage-dependent R-type calcium channel subunit alpha-1E OS=Mus musculus OX=10090 GN=Cacna1e PE=1 SV=1	CACNA1E	Q61290	13.8259	13.807	13.6539	14.075	14.2141	13.7809	14.0395	12.433	12.1752	11.9861	11.5665	13.2881	13.9138	12.2898	7	5	enriched		dopaminergic
>tr|E0CXK2|E0CXK2_MOUSE Voltage-dependent T-type calcium channel subunit alpha OS=Mus musculus OX=10090 GN=Cacna1i PE=1 SV=1;>tr|E9Q7P2|E9Q7P2_MOUSE Voltage-dependent T-type calcium channel subunit alpha OS=Mus musculus OX=10090 GN=Cacna1i PE=1 SV=1	CACNA1I	E0CXK2;E9Q7P2	12.7403	13.351	13.1762	13.6005	13.5147	13.1764	13.7382	11.7726	11.5807	11.2095	11.3743	12.7624	13.3282	11.7399	7	5	enriched		dopaminergic
>sp|O08532|CA2D1_MOUSE Voltage-dependent calcium channel subunit alpha-2/delta-1 OS=Mus musculus OX=10090 GN=Cacna2d1 PE=1 SV=1	CACNA2D1	O08532	14.505	14.5537	14.3397	14.5154	14.4956	14.1562	14.9541	13.2883	13.1814	13.4	13.0794	14.3208	14.5028	13.454	7	5	enriched		dopaminergic
>sp|Q6PHS9|CA2D2_MOUSE Voltage-dependent calcium channel subunit alpha-2/delta-2 OS=Mus musculus OX=10090 GN=Cacna2d2 PE=1 SV=1	CACNA2D2	Q6PHS9	15.2305	15.3699	15.3244	15.5851	15.3436	14.6947	15.6672	13.0929	12.712	12.8786	12.851	13.9043	15.3165	13.0878	7	5	enriched		dopaminergic
>sp|Q9Z1L5|CA2D3_MOUSE Voltage-dependent calcium channel subunit alpha-2/delta-3 OS=Mus musculus OX=10090 GN=Cacna2d3 PE=1 SV=1	CACNA2D3	Q9Z1L5	13.1849	13.053	12.5474	12.6608	12.7854	12.146	13.3314	11.3254	12.0968	11.8102	11.2649	12.2197	12.8155	11.7434	7	5	enriched		dopaminergic
>sp|Q8CC27|CACB2_MOUSE Voltage-dependent L-type calcium channel subunit beta-2 OS=Mus musculus OX=10090 GN=Cacnb2 PE=1 SV=1	CACNB2	Q8CC27	11.3392	11.8678	12.221	12.5091	12.1644		12.5773						12.1131		6	0		exclusive	dopaminergic
>sp|P54285|CACB3_MOUSE Voltage-dependent L-type calcium channel subunit beta-3 OS=Mus musculus OX=10090 GN=Cacnb3 PE=1 SV=2	CACNB3	P54285	13.1357	13.1411	12.8721	13.5281	13.1809	12.6777	13.827	11.8228	11.6588	12.1423	11.9261	12.8924	13.1947	12.0885	7	5	enriched		dopaminergic
>sp|Q8R0S4|CACB4_MOUSE Voltage-dependent L-type calcium channel subunit beta-4 OS=Mus musculus OX=10090 GN=Cacnb4 PE=1 SV=2	CACNB4	Q8R0S4	13.6026	13.4975	13.471	13.6172	13.3927	13.7977	13.8921	12.2538	11.907	12.7449	12.2853	13.4942	13.6101	12.537	7	5	enriched		dopaminergic
>sp|O88602|CCG2_MOUSE Voltage-dependent calcium channel gamma-2 subunit OS=Mus musculus OX=10090 GN=Cacng2 PE=1 SV=1	CACNG2	O88602	14.4629	14.561	14.5358	14.8545	14.4968	14.939	15.0802	13.2886	12.9499	13.1862	13.0258	14.4626	14.7043	13.3826	7	5	enriched		dopaminergic
>sp|Q9JJV5|CCG3_MOUSE Voltage-dependent calcium channel gamma-3 subunit OS=Mus musculus OX=10090 GN=Cacng3 PE=1 SV=2	CACNG3	Q9JJV5	14.1422	13.9356	13.9612	14.2549	14.3334	14.3887	14.4693	12.6806	12.8374	12.3482	12.2278	13.7247	14.2122	12.7637	7	5	enriched		dopaminergic
>sp|Q9JJV4|CCG4_MOUSE Voltage-dependent calcium channel gamma-4 subunit OS=Mus musculus OX=10090 GN=Cacng4 PE=1 SV=1	CACNG4	Q9JJV4	13.6139	13.6773	13.481	13.9714	13.9729	13.3813	14.3042		11.737		11.9305	13.4714	13.7717	12.3796	7	3	enriched		dopaminergic
>sp|Q8VHW4|CCG5_MOUSE Voltage-dependent calcium channel gamma-5 subunit OS=Mus musculus OX=10090 GN=Cacng5 PE=1 SV=1	CACNG5	Q8VHW4	14.8685	14.9296	14.4401	14.9904	14.9999	14.627	15.5216		13.5173		13.1186	14.2457	14.911	13.6272	7	3	enriched		dopaminergic
>sp|Q8VHW2|CCG8_MOUSE Voltage-dependent calcium channel gamma-8 subunit OS=Mus musculus OX=10090 GN=Cacng8 PE=1 SV=1	CACNG8	Q8VHW2	14.5124	14.3515	14.445	14.6639	14.7115	14.6259	14.9574	12.9011	12.6418	12.7021	13.4442	13.952	14.6097	13.1283	7	5	enriched		dopaminergic
>sp|Q9CXW3|CYBP_MOUSE Calcyclin-binding protein OS=Mus musculus OX=10090 GN=Cacybp PE=1 SV=1	CACYBP	Q9CXW3	14.6191	14.7174	14.7961	15.2161	14.9503	14.5249	15.6248	13.5008	12.6339	13.6005	13.2188	14.5036	14.9212	13.4915	7	5	enriched		dopaminergic
>sp|B2RQC6|PYR1_MOUSE CAD protein OS=Mus musculus OX=10090 GN=Cad PE=1 SV=1	CAD	B2RQC6	14.4553	14.5066	14.3786	14.7319	14.5032	14.3251	14.7884	13.3511	12.373	12.6521	12.5414	13.6807	14.527	12.9197	7	5	enriched		dopaminergic
>sp|Q8R5M8|CADM1_MOUSE Cell adhesion molecule 1 OS=Mus musculus OX=10090 GN=Cadm1 PE=1 SV=2	CADM1	Q8R5M8	15.3456	15.5569	15.615	15.5078	15.6371	14.9721	15.1954	14.8801	13.8679	14.1719	14.1078	13.9523	15.4043	14.196	7	5	enriched		dopaminergic
>sp|Q8BLQ9|CADM2_MOUSE Cell adhesion molecule 2 OS=Mus musculus OX=10090 GN=Cadm2 PE=1 SV=2	CADM2	Q8BLQ9	16.072	16.141	16.4167	16.1068	16.306	16.3091	16.0031	15.857	14.6524	15.2807	14.9747	14.8791	16.1935	15.1287	7	5	enriched		dopaminergic
>sp|Q8R464|CADM4_MOUSE Cell adhesion molecule 4 OS=Mus musculus OX=10090 GN=Cadm4 PE=1 SV=1	CADM4	Q8R464	14.8266	14.8408	14.8323	14.9053	14.9615	14.4399	15.0055	13.9541	13.4607	13.8314	13.5346	14.5125	14.8303	13.8587	7	5	enriched		dopaminergic
>tr|A0A286YDH6|A0A286YDH6_MOUSE Ca2+-dependent secretion activator OS=Mus musculus OX=10090 GN=Cadps PE=1 SV=1	CADPS	A0A286YDH6	17.447	17.5377	17.4375	18.248	18.1586	16.7355	18.3976	16.3475	13.1517	15.4725	14.5556	16.4051	17.7088	15.1865	7	5	enriched		dopaminergic
>sp|Q80TJ1|CAPS1_MOUSE Calcium-dependent secretion activator 1 OS=Mus musculus OX=10090 GN=Cadps PE=1 SV=3	CADPS	Q80TJ1	15.5744	15.8017	15.6544	16.004	15.848	15.5484	16.1074	14.3582	13.8379	14.0196	13.8674	14.9236	15.7912	14.2013	7	5	enriched		dopaminergic
>sp|Q8BYR5|CAPS2_MOUSE Calcium-dependent secretion activator 2 OS=Mus musculus OX=10090 GN=Cadps2 PE=1 SV=2	CADPS2	Q8BYR5	13.4101	13.3036	13.1601	13.4985	13.5004	13.2102	13.5524	12.2381	11.5626	12.2076	12.4969	12.7168	13.3765	12.2444	7	5	enriched		dopaminergic
>sp|P12658|CALB1_MOUSE Calbindin OS=Mus musculus OX=10090 GN=Calb1 PE=1 SV=2	CALB1	P12658	12.4078	12.4669	12.6089	12.4103	12.7296	12.1057	12.4571					11.6736	12.4552	11.6736	7	1	enriched		dopaminergic
>sp|Q08331|CALB2_MOUSE Calretinin OS=Mus musculus OX=10090 GN=Calb2 PE=1 SV=3	CALB2	Q08331	18.2063	18.1222	18.2936	18.5118	18.3003	17.6519	18.2604	14.2681	13.184	13.5026	13.0952	16.1788	18.1923	14.0457	7	5	enriched		dopaminergic
>sp|Q8CGU1|CACO1_MOUSE Calcium-binding and coiled-coil domain-containing protein 1 OS=Mus musculus OX=10090 GN=Calcoco1 PE=1 SV=2	CALCOCO1	Q8CGU1	14.2611	14.432	14.2428	14.3872	14.2375	13.9484	14.7655	12.8229		12.605	13.0103	13.6462	14.3249	13.0211	7	4	enriched		dopaminergic
>sp|P0DP26|CALM1_MOUSE Calmodulin-1 OS=Mus musculus OX=10090 GN=Calm1 PE=1 SV=1;>sp|P0DP27|CALM2_MOUSE Calmodulin-2 OS=Mus musculus OX=10090 GN=Calm2 PE=1 SV=1;>sp|P0DP28|CALM3_MOUSE Calmodulin-3 OS=Mus musculus OX=10090 GN=Calm3 PE=1 SV=1	CALM1;CALM2;CALM3	P0DP26;P0DP27;P0DP28	17.0595	17.1669	17.0822	17.2129	16.9194	16.2824	17.2871	14.4885	13.6809	14.0131	13.5737	15.7449	17.0015	14.3002	7	5	enriched		dopaminergic
>sp|P14211|CALR_MOUSE Calreticulin OS=Mus musculus OX=10090 GN=Calr PE=1 SV=1	CALR	P14211	15.2957	15.3363	15.2868	16.1239	15.297	15.4952	16.5834	14.0793	14.9063	14.3833	14.3478	15.604	15.6312	14.6642	7	5	enriched		dopaminergic
>sp|O35887|CALU_MOUSE Calumenin OS=Mus musculus OX=10090 GN=Calu PE=1 SV=1	CALU	O35887	14.7008	14.5944	14.7355	15.1777	14.6721	14.4902	14.8093	13.2802	13.0029		13.0423	14.1055	14.74	13.3577	7	4	enriched		dopaminergic
>sp|Q91YS8|KCC1A_MOUSE Calcium/calmodulin-dependent protein kinase type 1 OS=Mus musculus OX=10090 GN=Camk1 PE=1 SV=1	CAMK1	Q91YS8	14.1141	14.4432	14.1452	14.7072	14.3227	13.9355	14.7946	12.6057		12.6048	12.8325	13.7679	14.3518	12.9527	7	4	enriched		dopaminergic
>sp|Q8C078|KKCC2_MOUSE Calcium/calmodulin-dependent protein kinase kinase 2 OS=Mus musculus OX=10090 GN=Camkk2 PE=1 SV=2	CAMKK2	Q8C078	14.2351	14.1835	14.3036	14.4741	14.3693	14.0511	15.1528	13.3097	12.6767	13.2507	13.1739	14.1798	14.3957	13.3182	7	5	enriched		dopaminergic
>sp|Q3U2J5|CMKMT_MOUSE Calmodulin-lysine N-methyltransferase OS=Mus musculus OX=10090 GN=Camkmt PE=1 SV=1	CAMKMT	Q3U2J5	13.5329	13.2048	13.4443	13.7158	13.318	13.3384	13.9138	11.9006	11.2175	11.3721	11.9566	13.0655	13.4954	11.9024	7	5	enriched		dopaminergic
>sp|Q3UHL1|CAMKV_MOUSE CaM kinase-like vesicle-associated protein OS=Mus musculus OX=10090 GN=Camkv PE=1 SV=2	CAMKV	Q3UHL1	14.8728	14.893	14.957	15.3634	15.0271	14.7603	16.1858	13.7862	13.8755	14.2374	14.0327	15.2394	15.1513	14.2342	7	5	enriched		dopaminergic
>sp|A2AHC3|CAMP1_MOUSE Calmodulin-regulated spectrin-associated protein 1 OS=Mus musculus OX=10090 GN=Camsap1 PE=1 SV=1	CAMSAP1	A2AHC3	12.7061	12.966	13.1868	13.1244	12.8972	12.5218	13.3863	11.6387		11.7162		12.8147	12.9698	12.0565	7	3	enriched		dopaminergic
>sp|Q8C1B1|CAMP2_MOUSE Calmodulin-regulated spectrin-associated protein 2 OS=Mus musculus OX=10090 GN=Camsap2 PE=1 SV=3	CAMSAP2	Q8C1B1	13.7903	13.8384	13.8061	14.0585	13.8683	13.728	14.1436	12.419	11.4709	11.9987	11.8018	13.3938	13.8905	12.2168	7	5	enriched		dopaminergic
>sp|Q80VC9|CAMP3_MOUSE Calmodulin-regulated spectrin-associated protein 3 OS=Mus musculus OX=10090 GN=Camsap3 PE=1 SV=1	CAMSAP3	Q80VC9	12.6677	12.7423	12.9941	12.9302	12.5961	12.9222	13.475	11.547	11.249	11.9527	12.1622	12.9455	12.904	11.9713	7	5	enriched		dopaminergic
>sp|Q6ZQ38|CAND1_MOUSE Cullin-associated NEDD8-dissociated protein 1 OS=Mus musculus OX=10090 GN=Cand1 PE=1 SV=2	CAND1	Q6ZQ38	16.0689	16.1717	16.0442	16.1013	16.174	16.0041	16.2327	15.3265	14.8923	14.7823	14.4657	15.1041	16.1138	14.9142	7	5	enriched		dopaminergic
>sp|Q6ZQ73|CAND2_MOUSE Cullin-associated NEDD8-dissociated protein 2 OS=Mus musculus OX=10090 GN=Cand2 PE=1 SV=2	CAND2	Q6ZQ73	15.3594	15.0584	15.4776	15.0483	15.1321	15.1634	14.3951	14.1914	14.2719	14.0571	14.3452	14.3048	15.0906	14.2341	7	5	enriched		dopaminergic
>sp|P35564|CALX_MOUSE Calnexin OS=Mus musculus OX=10090 GN=Canx PE=1 SV=1	CANX	P35564	15.4938	15.553	15.5018	16.0544	15.6481	15.3352	16.1281	13.3207	12.4851	13.0449	12.6971	14.6516	15.6735	13.2399	7	5	enriched		dopaminergic
>sp|P40124|CAP1_MOUSE Adenylyl cyclase-associated protein 1 OS=Mus musculus OX=10090 GN=Cap1 PE=1 SV=4	CAP1	P40124	16.2307	16.2968	16.0996	16.4558	16.3577	15.8889	16.3373	14.7059	14.4834	14.4999	14.4392	15.4642	16.2381	14.7185	7	5	enriched		dopaminergic
>sp|Q9CYT6|CAP2_MOUSE Adenylyl cyclase-associated protein 2 OS=Mus musculus OX=10090 GN=Cap2 PE=1 SV=1	CAP2	Q9CYT6	15.0331	15.1114	14.927	14.9385	15.0233	14.9287	15.4891	13.9392	13.7998	13.7657	13.6736	14.6349	15.0644	13.9626	7	5	enriched		dopaminergic
>sp|O08529|CAN2_MOUSE Calpain-2 catalytic subunit OS=Mus musculus OX=10090 GN=Capn2 PE=1 SV=4	CAPN2	O08529	13.8737	13.9954	13.9122	14.0736	13.94	13.6556	14.53	12.9657	12.5473	13.0071	12.6063	13.9411	13.9972	13.0135	7	5	enriched		dopaminergic
>sp|O08688|CAN5_MOUSE Calpain-5 OS=Mus musculus OX=10090 GN=Capn5 PE=1 SV=1	CAPN5	O08688	14.1632	14.0496	14.0069	14.6554	14.3801	14.2684	14.4671	12.7255	12.3571	12.6957	12.1579	13.5424	14.2844	12.6957	7	5	enriched		dopaminergic
>sp|Q9R1S8|CAN7_MOUSE Calpain-7 OS=Mus musculus OX=10090 GN=Capn7 PE=2 SV=1	CAPN7	Q9R1S8	13.8279	13.7356	13.53	14.0307	13.9592	14.2098	13.8848		11.2171	12.344			13.8826	11.7805	7	2	enriched		dopaminergic
>sp|O88456|CPNS1_MOUSE Calpain small subunit 1 OS=Mus musculus OX=10090 GN=Capns1 PE=1 SV=2	CAPNS1	O88456	14.2684	14.3891	14.4959	14.3899	14.6853	14.1151	14.4726	12.7668	11.9096	12.0816	11.8588	14.3104	14.4023	12.5854	7	5	enriched		dopaminergic
>sp|Q60865|CAPR1_MOUSE Caprin-1 OS=Mus musculus OX=10090 GN=Caprin1 PE=1 SV=2	CAPRIN1	Q60865	15.152	15.3004	15.4019	15.4607	15.107	14.9264	15.3057	13.1948	12.0408	12.2464	12.4833	14.1698	15.2363	12.827	7	5	enriched		dopaminergic
>sp|P47753|CAZA1_MOUSE F-actin-capping protein subunit alpha-1 OS=Mus musculus OX=10090 GN=Capza1 PE=1 SV=4	CAPZA1	P47753	14.5761	14.6653	14.5854	15.3913	15.1079	14.8329	16.0673	13.7312	12.2253	13.7638	13.2927	15.0372	15.0323	13.61	7	5	enriched		dopaminergic
>tr|Q5RKN9|Q5RKN9_MOUSE F-actin-capping protein subunit alpha OS=Mus musculus OX=10090 GN=Capza1 PE=1 SV=1	CAPZA1	Q5RKN9	14.0701	14.6757	14.0524	14.583	14.2575	13.9357	15.3921	12.8236	12.4999	12.4122	12.2664	13.9651	14.4238	12.7935	7	5	enriched		dopaminergic
>sp|P47754|CAZA2_MOUSE F-actin-capping protein subunit alpha-2 OS=Mus musculus OX=10090 GN=Capza2 PE=1 SV=3	CAPZA2	P47754	15.8648	16.0446	15.7637	16.3917	16.1979	15.6246	16.9003	14.7914	13.8408	14.8442	14.3717	15.9916	16.1125	14.768	7	5	enriched		dopaminergic
>tr|A2AMW0|A2AMW0_MOUSE F-actin-capping protein subunit beta OS=Mus musculus OX=10090 GN=Capzb PE=1 SV=1	CAPZB	A2AMW0	14.8146	14.8926	14.6405	14.1026	13.8948	15.4222	15.2141	13.1811	13.0803	13.6019	13.3397	14.0643	14.7116	13.4535	7	5	enriched		dopaminergic
>sp|P47757|CAPZB_MOUSE F-actin-capping protein subunit beta OS=Mus musculus OX=10090 GN=Capzb PE=1 SV=3	CAPZB	P47757	15.1974	15.2616	15.1123	15.6385	15.4662	15.3383	16.193	14.2341	14.1379	14.4315	14.2344	15.3706	15.4582	14.4817	7	5	enriched		dopaminergic
>sp|Q9WVG6|CARM1_MOUSE Histone-arginine methyltransferase CARM1 OS=Mus musculus OX=10090 GN=Carm1 PE=1 SV=2	CARM1	Q9WVG6	13.8219	14.1124	13.5925	13.18	13.536	13.0856	13.4643	12.5294	11.8514	11.7581	12.1326	12.6883	13.5418	12.1919	7	5	enriched		dopaminergic
>sp|Q6EDY6|CARL1_MOUSE F-actin-uncapping protein LRRC16A OS=Mus musculus OX=10090 GN=Carmil1 PE=1 SV=2	CARMIL1	Q6EDY6	13.6451	13.9494	13.8203	14.3594	14.1146	13.7609	14.6355	12.8593	12.1633	12.3722	12.2203	13.735	14.0407	12.67	7	5	enriched		dopaminergic
>sp|Q80UY1|CARME_MOUSE Carnosine N-methyltransferase OS=Mus musculus OX=10090 GN=Carnmt1 PE=1 SV=1	CARNMT1	Q80UY1	12.9007	12.9778	13.0819	13.6213	13.4368	13.1745	13.5386		11.1272		11.9398	12.933	13.2474	12	7	3	enriched		dopaminergic
>tr|E9PX09|E9PX09_MOUSE Carnosine synthase 1 OS=Mus musculus OX=10090 GN=Carns1 PE=1 SV=1	CARNS1	E9PX09	13.4681	13.3027	12.7406	14.6435	14.1851	13.8971	14.9071	13.3248	12.8373	12.8944	12.3484	13.9412	13.8777	13.0692	7	5	enriched		dopaminergic
>sp|Q6ZPS2|CRNS1_MOUSE Carnosine synthase 1 OS=Mus musculus OX=10090 GN=Carns1 PE=1 SV=2	CARNS1	Q6ZPS2	14.2305	14.7481	14.287	15.4362	14.9647	14.542	15.5822	14.0455	12.2794	13.6146	13.0062	14.6853	14.8272	13.5262	7	5	enriched		dopaminergic
>sp|Q9ER72|SYCC_MOUSE Cysteine--tRNA ligase, cytoplasmic OS=Mus musculus OX=10090 GN=Cars1 PE=1 SV=2	CARS1	Q9ER72	14.4625	14.8421	14.7375	15.0018	15.0228	14.5999	15.313	13.1446	12.8302	12.9631	12.7089	14.2698	14.8542	13.1833	7	5	enriched		dopaminergic
>sp|Q7TN73|CASD1_MOUSE N-acetylneuraminate 9-O-acetyltransferase OS=Mus musculus OX=10090 GN=Casd1 PE=2 SV=1	CASD1	Q7TN73	12.3946	12.8149	13.0083	13.0212	13.3523	12.8903	12.792					11.6501	12.8962	11.6501	7	1	enriched		dopaminergic
>tr|A0A067XG53|A0A067XG53_MOUSE Calcium/calmodulin-dependent serine protein kinase (MAGUK family) (Fragment) OS=Mus musculus OX=10090 GN=Cask PE=1 SV=1	CASK	A0A067XG53	13.7413	13.1798	13.7697	14.0255	13.0296	13.1438	13.7257	12.2406		12.1171		13.0831	13.5165	12.4803	7	3	enriched		dopaminergic
>tr|B1AUH5|B1AUH5_MOUSE Calcium/calmodulin-dependent serine protein kinase (MAGUK family) (Fragment) OS=Mus musculus OX=10090 GN=Cask PE=1 SV=1	CASK	B1AUH5	16.0032	16.1231	16.3083	16.6964	15.681	14.9957	16.4584	15.8176	14.4986		15.1311	14.1153	16.038	14.8907	7	4	enriched		dopaminergic
>sp|O70589|CSKP_MOUSE Peripheral plasma membrane protein CASK OS=Mus musculus OX=10090 GN=Cask PE=1 SV=2	CASK	O70589	14.9978	14.9696	14.91	15.2378	15.1705	14.627	15.2182	13.6715	13.3665	13.3613	13.196	14.3262	15.0187	13.5843	7	5	enriched		dopaminergic
>sp|Q6P9K8|CSKI1_MOUSE Caskin-1 OS=Mus musculus OX=10090 GN=Caskin1 PE=1 SV=2	CASKIN1	Q6P9K8	14.3237	14.6902	14.6178	14.7406	14.5873	14.2896	14.8165	12.6787	12.2441	12.6806	12.7994	13.9514	14.5808	12.8708	7	5	enriched		dopaminergic
>sp|P70677|CASP3_MOUSE Caspase-3 OS=Mus musculus OX=10090 GN=Casp3 PE=1 SV=1	CASP3	P70677	14.4741	14.603	14.6276	15.5969	15.3191	14.9767	15.8893	13.9596	12.9886	13.4404	13.6454	14.6162	15.0695	13.73	7	5	enriched		dopaminergic
>sp|O08738|CASP6_MOUSE Caspase-6 OS=Mus musculus OX=10090 GN=Casp6 PE=1 SV=1	CASP6	O08738	14.3442	14.5694	14.3599	15.4404	14.9635	15.0834	15.7031	13.8748	13.3121	13.4648	13.5755	14.6841	14.9234	13.7823	7	5	enriched		dopaminergic
>sp|Q8CAB8|CAST2_MOUSE Cytosolic arginine sensor for mTORC1 subunit 2 OS=Mus musculus OX=10090 GN=Castor2 PE=1 SV=1	CASTOR2	Q8CAB8	13.1637	13.1123	12.9562	13.8282	14.016	13.7591	14.4336	11.6178		11.817	10.7956	12.9439	13.6099	11.7936	7	4	enriched		dopaminergic
>sp|P24270|CATA_MOUSE Catalase OS=Mus musculus OX=10090 GN=Cat PE=1 SV=4	CAT	P24270	14.1337	14.2474	14.0492	14.7809	14.2706	14.2112	14.9563	13.1447	13.6471	13.0669	12.8916	14.3356	14.3785	13.4172	7	5	enriched		dopaminergic
>sp|Q9R171|CBLN1_MOUSE Cerebellin-1 OS=Mus musculus OX=10090 GN=Cbln1 PE=1 SV=1	CBLN1	Q9R171	14.5423	14.889		15.3457	15.4355	15.2374		14.1231	13.2002				15.09	13.6617	5	2	enriched		dopaminergic
>sp|P48758|CBR1_MOUSE Carbonyl reductase [NADPH] 1 OS=Mus musculus OX=10090 GN=Cbr1 PE=1 SV=3	CBR1	P48758	14.5423	14.6641	14.4289	14.9226	14.7489	14.4807	14.83	13.477	11.9259	13.073	12.5439	14.4475	14.6596	13.0935	7	5	enriched		dopaminergic
>sp|Q91WT9|CBS_MOUSE Cystathionine beta-synthase OS=Mus musculus OX=10090 GN=Cbs PE=1 SV=3	CBS	Q91WT9	12.5048	12.503	12.4933	12.9318	12.9405	12.5953	13.3036	11.7487	11.7651		12.2004	12.7357	12.7532	12.1125	7	4	enriched		dopaminergic
>sp|P83917|CBX1_MOUSE Chromobox protein homolog 1 OS=Mus musculus OX=10090 GN=Cbx1 PE=1 SV=1	CBX1	P83917	13.667	13.7666	13.9014	14.2276	13.803	12.8967	13.7628	12.4641	11.5566	12.3386		13.2492	13.7179	12.4022	7	4	enriched		dopaminergic
>sp|P23198|CBX3_MOUSE Chromobox protein homolog 3 OS=Mus musculus OX=10090 GN=Cbx3 PE=1 SV=2	CBX3	P23198	15.197	15.2074	15.222	15.7486	15.2703	15.0129	15.4737	13.7103	12.7207	13.4636	13.4454	14.4731	15.3046	13.5626	7	5	enriched		dopaminergic
>sp|Q61686|CBX5_MOUSE Chromobox protein homolog 5 OS=Mus musculus OX=10090 GN=Cbx5 PE=1 SV=1	CBX5	Q61686	13.9993	13.6329	13.7914	14.7408	13.8473	13.7919	14.7688	11.8204	12.5715		12.5009	13.6484	14.0818	12.6353	7	4	enriched		dopaminergic
>sp|Q8K1A6|C2D1A_MOUSE Coiled-coil and C2 domain-containing protein 1A OS=Mus musculus OX=10090 GN=Cc2d1a PE=1 SV=2	CC2D1A	Q8K1A6	13.8176	13.9291	13.9514	14.3491	14.1595	13.6558	14.6785	12.7196	12.0053	12.777	12.6085	13.9358	14.0773	12.8092	7	5	enriched		dopaminergic
>sp|Q8CH18|CCAR1_MOUSE Cell division cycle and apoptosis regulator protein 1 OS=Mus musculus OX=10090 GN=Ccar1 PE=1 SV=1	CCAR1	Q8CH18	14.2024	14.3347	14.314	14.6358	14.4114	14.0059	14.7368	12.3978	12.3418	12.637	12.4684	13.8179	14.3773	12.7326	7	5	enriched		dopaminergic
>sp|Q8VDP4|CCAR2_MOUSE Cell cycle and apoptosis regulator protein 2 OS=Mus musculus OX=10090 GN=Ccar2 PE=1 SV=2	CCAR2	Q8VDP4	14.8792	14.8224	14.9553	15.5064	15.3117	15.1741	15.8071	13.5777	12.9158	13.2711	13.5181	14.748	15.208	13.6062	7	5	enriched		dopaminergic
>sp|Q8C5T8|CC113_MOUSE Coiled-coil domain-containing protein 113 OS=Mus musculus OX=10090 GN=Ccdc113 PE=2 SV=1	CCDC113	Q8C5T8	15.1986	15.4359	14.7951	14.4744	14.456		14.9512		13.122		12.3931		14.8852	12.7575	6	2	enriched		dopaminergic
>tr|Q0P5Z5|Q0P5Z5_MOUSE 2410075B13Rik protein OS=Mus musculus OX=10090 GN=Ccdc166 PE=2 SV=1;>tr|S4R181|S4R181_MOUSE Coiled-coil domain containing 166 OS=Mus musculus OX=10090 GN=Ccdc166 PE=4 SV=1	CCDC166	Q0P5Z5;S4R181			14.1992	13.9019	13.9603	13.8592	13.9763						13.9794		5	0		exclusive	dopaminergic
>sp|Q3UHB8|CC177_MOUSE Coiled-coil domain-containing protein 177 OS=Mus musculus OX=10090 GN=Ccdc177 PE=1 SV=1	CCDC177	Q3UHB8	12.6373	13.4583	12.9345	12.3129	11.9557	13.1991	12.624	11.5133	10.9091	12.0751	10.9017	12.8105	12.7317	11.6419	7	5	enriched		dopaminergic
>sp|Q9JIG7|CCD22_MOUSE Coiled-coil domain-containing protein 22 OS=Mus musculus OX=10090 GN=Ccdc22 PE=1 SV=1	CCDC22	Q9JIG7	12.0688	12.8516	12.8832	12.561	12.8621		12.7621						12.6648		6	0		exclusive	dopaminergic
>sp|Q9D024|CCD47_MOUSE PAT complex subunit CCDC47 OS=Mus musculus OX=10090 GN=Ccdc47 PE=1 SV=2	CCDC47	Q9D024	13.706	13.8064	13.8246	13.8384	13.7872	13.5501	14.276					11.9833	13.827	11.9833	7	1	enriched		dopaminergic
>sp|Q3URS9|MITOK_MOUSE Mitochondrial potassium channel OS=Mus musculus OX=10090 GN=Ccdc51 PE=1 SV=1	CCDC51	Q3URS9	12.7058	13.1448	13.028	13.1519	12.8404	12.8008	13.4041	11.7114	11.4319	11.6093	11.3199	12.5339	13.0108	11.7213	7	5	enriched		dopaminergic
>sp|D3YZP9|CCDC6_MOUSE Coiled-coil domain-containing protein 6 OS=Mus musculus OX=10090 GN=Ccdc6 PE=1 SV=1	CCDC6	D3YZP9	13.7916	14.0165	13.7316	14.1493	13.9482	13.4361	14.1299	12.3454	11.4324		11.4393	13.277	13.8862	12.1235	7	4	enriched		dopaminergic
>sp|Q5SNZ0|GRDN_MOUSE Girdin OS=Mus musculus OX=10090 GN=Ccdc88a PE=1 SV=2	CCDC88A	Q5SNZ0	14.4836	14.5722	14.47	14.7469	14.5058	14.2941	14.8513	13.1366	12.6728	12.9314	12.8511	14.1919	14.5606	13.1567	7	5	enriched		dopaminergic
>sp|Q7TQK5|CCD93_MOUSE Coiled-coil domain-containing protein 93 OS=Mus musculus OX=10090 GN=Ccdc93 PE=1 SV=1	CCDC93	Q7TQK5	13.5804	13.929	13.5037	14.1202	13.7072	13.2393	14.3947	12.5722	12.3432	12.8324	12.7984	13.471	13.7821	12.8035	7	5	enriched		dopaminergic
>sp|P29268|CCN2_MOUSE CCN family member 2 OS=Mus musculus OX=10090 GN=Ccn2 PE=1 SV=3	CCN2	P29268	13.5858	13.5635	13.372	14.0484	13.781	13.389	14.4307	12.8426	12.3167	12.6868	12.591	13.7181	13.7386	12.831	7	5	enriched		dopaminergic
>sp|Q8BGU5|CCNY_MOUSE Cyclin-Y OS=Mus musculus OX=10090 GN=Ccny PE=1 SV=1	CCNY	Q8BGU5	14.0402	14.0143	13.9633	14.5813	14.2781	13.9726	14.3856	13.0839		12.396		12.6704	14.1765	12.7168	7	3	enriched		dopaminergic
>sp|Q8QZT2|CCSAP_MOUSE Centriole, cilia and spindle-associated protein OS=Mus musculus OX=10090 GN=Ccsap PE=1 SV=1	CCSAP	Q8QZT2	13.7995	13.9984	13.5915	14.1154	13.6031	13.7817	14.2976	12.3585	12.3879	12.9562	12.6786	13.5481	13.8839	12.7859	7	5	enriched		dopaminergic
>sp|P80314|TCPB_MOUSE T-complex protein 1 subunit beta OS=Mus musculus OX=10090 GN=Cct2 PE=1 SV=4	CCT2	P80314	14.8687	15.0497	15.0382	15.3802	15.2306	14.9697	15.2367	13.1349	12.898	12.8365	12.7465	14.5906	15.1106	13.2413	7	5	enriched		dopaminergic
>sp|P80318|TCPG_MOUSE T-complex protein 1 subunit gamma OS=Mus musculus OX=10090 GN=Cct3 PE=1 SV=1	CCT3	P80318	15.473	15.5385	15.6137	15.8836	15.769	15.2147	15.9652	13.5617	12.6484	13.2071	13.0983	14.8377	15.6368	13.4706	7	5	enriched		dopaminergic
>sp|P80315|TCPD_MOUSE T-complex protein 1 subunit delta OS=Mus musculus OX=10090 GN=Cct4 PE=1 SV=3	CCT4	P80315	14.7851	14.7368	14.8805	15.1125	14.9183	14.6928	15.1939	13.1363	13.2933	13.4548	13.1565	14.3892	14.9029	13.486	7	5	enriched		dopaminergic
>sp|P80316|TCPE_MOUSE T-complex protein 1 subunit epsilon OS=Mus musculus OX=10090 GN=Cct5 PE=1 SV=1	CCT5	P80316	15.3785	15.4451	15.507	15.6073	15.4778	15.2718	15.8673	13.5619	12.9014	13.6041	13.5495	15.0243	15.5078	13.7282	7	5	enriched		dopaminergic
>sp|P80317|TCPZ_MOUSE T-complex protein 1 subunit zeta OS=Mus musculus OX=10090 GN=Cct6a PE=1 SV=3	CCT6A	P80317	15.7636	15.6458	15.7185	15.7773	15.6469	15.2191	16.2435	14.1265	14.0493	14.5665	14.4256	15.6029	15.7164	14.5542	7	5	enriched		dopaminergic
>sp|Q61390|TCPW_MOUSE T-complex protein 1 subunit zeta-2 OS=Mus musculus OX=10090 GN=Cct6b PE=1 SV=4	CCT6B	Q61390	14.2935	14.6361	14.4496	14.7437	15.0377		15.4026		12.0513	13.8879	12.4202	14.7123	14.7605	13.2679	6	4	enriched		dopaminergic
>sp|P80313|TCPH_MOUSE T-complex protein 1 subunit eta OS=Mus musculus OX=10090 GN=Cct7 PE=1 SV=1	CCT7	P80313	15.5275	15.5934	15.6104	15.983	15.7861	15.3755	16.3354	14.0354	13.795	14.1118	13.6468	15.2971	15.7445	14.1772	7	5	enriched		dopaminergic
>sp|P42932|TCPQ_MOUSE T-complex protein 1 subunit theta OS=Mus musculus OX=10090 GN=Cct8 PE=1 SV=3	CCT8	P42932	15.7889	15.8475	15.8808	16.1903	15.9946	15.4683	16.4321	13.9745	13.6884	14.0608	13.7991	15.3882	15.9432	14.1822	7	5	enriched		dopaminergic
>sp|Q8C1Y8|CCZ1_MOUSE Vacuolar fusion protein CCZ1 homolog OS=Mus musculus OX=10090 GN=Ccz1 PE=1 SV=1	CCZ1	Q8C1Y8	13.9152	14.0985	13.9487	14.8242	14.6583	14.3735	14.9004	12.6899	11.6119	12.6898	11.8677	13.8814	14.3884	12.5481	7	5	enriched		dopaminergic
>sp|O54901|OX2G_MOUSE OX-2 membrane glycoprotein OS=Mus musculus OX=10090 GN=Cd200 PE=1 SV=1	CD200	O54901	14.3157	14.186	14.3758	14.6022	14.5611	13.967	14.9859	12.6521	13.0347	13.1614	12.5845	13.7478	14.4277	13.0361	7	5	enriched		dopaminergic
>sp|Q9CWK3|CD2B2_MOUSE CD2 antigen cytoplasmic tail-binding protein 2 OS=Mus musculus OX=10090 GN=Cd2bp2 PE=1 SV=1	CD2BP2	Q9CWK3	13.4683	13.7783	13.8161	14.6015	14.1296	13.6809	14.2839	13.0482	12.7426	13.117	13.2177	12.2905	13.9655	12.8832	7	5	enriched		dopaminergic
>tr|A0A2R8W6P0|A0A2R8W6P0_MOUSE Leukocyte surface antigen CD47 OS=Mus musculus OX=10090 GN=Cd47 PE=1 SV=1	CD47	A0A2R8W6P0	15.4328	15.3268	15.6649	15.7389	16.1247	16.018	16.0083	15.3596	14.9772	14.7388	14.7462	14.2793	15.7592	14.8202	7	5	enriched		dopaminergic
>sp|Q61735|CD47_MOUSE Leukocyte surface antigen CD47 OS=Mus musculus OX=10090 GN=Cd47 PE=1 SV=2	CD47	Q61735	16.6274	16.6144	16.8936	17.0765	17.2624	16.7599	17.1848	16.6476	16.2789	16.0168	15.7324	15.0322	16.917	15.9416	7	5	enriched		dopaminergic
>sp|P41731|CD63_MOUSE CD63 antigen OS=Mus musculus OX=10090 GN=Cd63 PE=1 SV=2	CD63	P41731	13.6989	13.6596	13.793	13.757			13.4675						13.6752		5	0		exclusive	dopaminergic
>sp|P35762|CD81_MOUSE CD81 antigen OS=Mus musculus OX=10090 GN=Cd81 PE=1 SV=2	CD81	P35762	17.4681	18.0922	17.9221	18.2123	18.3052	18.0566	17.9957	17.0225	13.5573	16.2854	15.3747	16.6893	18.0074	15.7858	7	5	enriched		dopaminergic
>sp|P40237|CD82_MOUSE CD82 antigen OS=Mus musculus OX=10090 GN=Cd82 PE=1 SV=1	CD82	P40237	13.7942	13.8143	13.8611	14.2788	13.7051	13.7063	13.8921	13.0265	12.6309	12.8431	12.6734	13.0219	13.8645	12.8392	7	5	enriched		dopaminergic
>sp|Q8R349|CDC16_MOUSE Cell division cycle protein 16 homolog OS=Mus musculus OX=10090 GN=Cdc16 PE=1 SV=1	CDC16	Q8R349	14.5007	14.4893	14.4203	14.8361	14.7666	14.4537	14.9668	13.2001	12.5069	12.9571	12.6968	13.9986	14.6334	13.0719	7	5	enriched		dopaminergic
>sp|Q8BGZ4|CDC23_MOUSE Cell division cycle protein 23 homolog OS=Mus musculus OX=10090 GN=Cdc23 PE=1 SV=2	CDC23	Q8BGZ4	13.6489	13.5891	13.7508	13.7732	13.7038	13.4577	14.1731	12.5621	10.7784	11.6049	11.7384	13.3173	13.7281	12.0002	7	5	enriched		dopaminergic
>sp|A2A6Q5|CDC27_MOUSE Cell division cycle protein 27 homolog OS=Mus musculus OX=10090 GN=Cdc27 PE=1 SV=1	CDC27	A2A6Q5				13.0267	12.787	12.0806	12.3254						12.5549		4	0		exclusive	dopaminergic
>sp|Q61081|CDC37_MOUSE Hsp90 co-chaperone Cdc37 OS=Mus musculus OX=10090 GN=Cdc37 PE=1 SV=1	CDC37	Q61081	15.3895	15.4963	15.5429	15.911	15.5908	15.1602	15.9251	13.5237	12.9898	13.4267	13.1659	14.8371	15.5737	13.5887	7	5	enriched		dopaminergic
>sp|Q9DC48|PRP17_MOUSE Pre-mRNA-processing factor 17 OS=Mus musculus OX=10090 GN=Cdc40 PE=1 SV=1	CDC40	Q9DC48	13.2714	13.2085	12.6592	13.7146	13.438	13.5709	13.8824						13.3921		7	0		exclusive	dopaminergic
>sp|P60766|CDC42_MOUSE Cell division control protein 42 homolog OS=Mus musculus OX=10090 GN=Cdc42 PE=1 SV=2	CDC42	P60766	15.5365	15.3926	15.6441	16.0782	15.9762	15.7195	16.0485	14.3551	14.1084	14.405	14.1495	15.2059	15.7708	14.4448	7	5	enriched		dopaminergic
>sp|Q3UU96|MRCKA_MOUSE Serine/threonine-protein kinase MRCK alpha OS=Mus musculus OX=10090 GN=Cdc42bpa PE=1 SV=2	CDC42BPA	Q3UU96	13.9306	14.0161	13.8965	14.3031	14.0903	13.9811	14.3262	12.7991	12.1109	12.6919	12.6908	13.6488	14.0777	12.7883	7	5	enriched		dopaminergic
>sp|Q7TT50|MRCKB_MOUSE Serine/threonine-protein kinase MRCK beta OS=Mus musculus OX=10090 GN=Cdc42bpb PE=1 SV=2	CDC42BPB	Q7TT50	14.4469	14.5622	14.4544	14.8174	14.6612	14.4105	14.7862	13.0555	12.5552	12.9592	12.7121	14.184	14.5913	13.0932	7	5	enriched		dopaminergic
>sp|Q6A068|CDC5L_MOUSE Cell division cycle 5-like protein OS=Mus musculus OX=10090 GN=Cdc5l PE=1 SV=2	CDC5L	Q6A068	14.418	14.6045	14.6025	14.8073	14.5043	14.5288	15.009	11.6967	10.3947	10.7759	11.4083	13.9512	14.6392	11.6454	7	5	enriched		dopaminergic
>sp|Q8JZM7|CDC73_MOUSE Parafibromin OS=Mus musculus OX=10090 GN=Cdc73 PE=1 SV=1	CDC73	Q8JZM7	13.3821	13.4193	13.105	13.7397	13.603	13.3708	14.0634		11.4366		11.7337	12.9558	13.5262	12.042	7	3	enriched		dopaminergic
>sp|P70408|CAD10_MOUSE Cadherin-10 OS=Mus musculus OX=10090 GN=Cdh10 PE=1 SV=3	CDH10	P70408	14.293	14.4705	14.5722	14.632	14.6879	14.7412	14.7127	14.047	13.1813	13.6949	13.2928	13.3299	14.5871	13.5092	7	5	enriched		dopaminergic
>sp|P55288|CAD11_MOUSE Cadherin-11 OS=Mus musculus OX=10090 GN=Cdh11 PE=1 SV=1	CDH11	P55288	13.4328	13.2513	13.3933	13.8265	13.6059	13.7216	13.8097	12.7134	11.2152	12.6025	12.2986	13.3049	13.5773	12.4269	7	5	enriched		dopaminergic
>sp|Q9WTR5|CAD13_MOUSE Cadherin-13 OS=Mus musculus OX=10090 GN=Cdh13 PE=1 SV=2	CDH13	Q9WTR5	14.0489	14.1581	13.8449	14.2273	14.3502	14.3487	14.4973	12.5347	11.7413	12.8819	12.1958	13.6709	14.2108	12.6049	7	5	enriched		dopaminergic
>sp|P15116|CADH2_MOUSE Cadherin-2 OS=Mus musculus OX=10090 GN=Cdh2 PE=1 SV=2	CDH2	P15116	15.4871	15.4383	15.6845	15.8642	15.6252	15.4128	15.8224	15.0286	14.0191	14.6081	14.4395	14.6978	15.6192	14.5586	7	5	enriched		dopaminergic
>sp|Q9Z0M3|CAD20_MOUSE Cadherin-20 OS=Mus musculus OX=10090 GN=Cdh20 PE=2 SV=1	CDH20	Q9Z0M3	13.4847	13.8054	13.4761	13.9708	13.7675	13.7538	14.0191	13.3314	12.2591	13.271	12.7855		13.7539	12.9118	7	4	enriched		dopaminergic
>sp|P39038|CADH4_MOUSE Cadherin-4 OS=Mus musculus OX=10090 GN=Cdh4 PE=2 SV=1	CDH4	P39038	13.9121	14.1884	13.8788	13.5855	13.6318	12.267	14.2278		13.1086	12.4675	12.7151		13.6702	12.7637	7	3	enriched		dopaminergic
>sp|P97326|CADH6_MOUSE Cadherin-6 OS=Mus musculus OX=10090 GN=Cdh6 PE=1 SV=2	CDH6	P97326	14.061	13.6076	13.9767	13.7144	13.7011	13.9693	13.868	13.7207	12.6342	13.009	12.8683	12.6753	13.8426	12.9815	7	5	enriched		dopaminergic
>sp|P70407|CADH9_MOUSE Cadherin-9 OS=Mus musculus OX=10090 GN=Cdh9 PE=2 SV=2	CDH9	P70407	14.1461	14.1744	14.6264			14.6603	14.6155	14.1497		13.4401	12.4262	13.6062	14.4446	13.4055	5	4	enriched		dopaminergic
>tr|H3BJZ2|H3BJZ2_MOUSE Cadherin-related family member 4 OS=Mus musculus OX=10090 GN=Cdhr4 PE=1 SV=1	CDHR4	H3BJZ2	20.0582	19.9885	20.0726	19.6204	19.4617	18.786	20.0761	18.7497	18.8421	18.9058	18.7877	19.4832	19.7233	18.9537	7	5	enriched		dopaminergic
>sp|Q8VDP6|CDIPT_MOUSE CDP-diacylglycerol--inositol 3-phosphatidyltransferase OS=Mus musculus OX=10090 GN=Cdipt PE=1 SV=1	CDIPT	Q8VDP6	15.2151	15.4175	15.2016	15.6839	15.585	15.1613	15.6948	13.8515	13.2213	13.3697	13.3092	14.3681	15.4227	13.624	7	5	enriched		dopaminergic
>sp|P24788|CD11B_MOUSE Cyclin-dependent kinase 11B OS=Mus musculus OX=10090 GN=Cdk11b PE=1 SV=2	CDK11B	P24788	14.2957	14.079	13.7382	14.0717	13.968		14.2085						14.0602		6	0		exclusive	dopaminergic
>sp|O35495|CDK14_MOUSE Cyclin-dependent kinase 14 OS=Mus musculus OX=10090 GN=Cdk14 PE=1 SV=2	CDK14	O35495	14.7709	14.9267	14.7349	15.2059	15.0575	14.8527	15.4761	13.6168	13.5106	13.6903	13.4652	14.7126	15.0035	13.7991	7	5	enriched		dopaminergic
>sp|Q8K0D0|CDK17_MOUSE Cyclin-dependent kinase 17 OS=Mus musculus OX=10090 GN=Cdk17 PE=1 SV=2	CDK17	Q8K0D0	13.2989	13.1146	13.1857	13.2798	13.5165	12.9301	13.8494	11.9162	12.062	12.3396	12.3407	13.048	13.3107	12.3413	7	5	enriched		dopaminergic
>sp|P49615|CDK5_MOUSE Cyclin-dependent kinase 5 OS=Mus musculus OX=10090 GN=Cdk5 PE=1 SV=1	CDK5	P49615	14.3688	14.2219	14.3064	15.0206	14.7937	14.1384	15.4353	13.2553	13.4746	13.4176	13.09	14.494	14.6122	13.5463	7	5	enriched		dopaminergic
>sp|P61809|CD5R1_MOUSE Cyclin-dependent kinase 5 activator 1 OS=Mus musculus OX=10090 GN=Cdk5r1 PE=1 SV=1	CDK5R1	P61809	12.86	12.8558	13.1023		13.1721	12.9896	13.6858	12.1355				11.4687	13.1109	11.8021	6	2	enriched		dopaminergic
>sp|Q03147|CDK7_MOUSE Cyclin-dependent kinase 7 OS=Mus musculus OX=10090 GN=Cdk7 PE=1 SV=2	CDK7	Q03147			12.8569	13.9124	13.2226		13.5929						13.3962		4	0		exclusive	dopaminergic
>sp|Q99J95|CDK9_MOUSE Cyclin-dependent kinase 9 OS=Mus musculus OX=10090 GN=Cdk9 PE=1 SV=1	CDK9	Q99J95	13.2772	13.3683	13.4256	13.5719	13.7984	12.8996	13.6913	11.9852	11.3646		11.2103	12.6776	13.4332	11.8094	7	4	enriched		dopaminergic
>sp|Q3TZA2|CDKL4_MOUSE Cyclin-dependent kinase-like 4 OS=Mus musculus OX=10090 GN=Cdkl4 PE=2 SV=1	CDKL4	Q3TZA2	14.7135	14.4812	14.3841	14.6124	14.3963		14.7565	12.8339	12.7038	12.8571	12.109	13.5639	14.5573	12.8135	6	5	enriched		dopaminergic
>sp|P46414|CDN1B_MOUSE Cyclin-dependent kinase inhibitor 1B OS=Mus musculus OX=10090 GN=Cdkn1b PE=1 SV=2	CDKN1B	P46414	13.8324	13.9755	14.3617	14.73	14.1595	13.9543	14.5715	11.9547	12.0218	12.0245	12.3768	12.8963	14.2264	12.2548	7	5	enriched		dopaminergic
>sp|Q8BI72|CARF_MOUSE CDKN2A-interacting protein OS=Mus musculus OX=10090 GN=Cdkn2aip PE=1 SV=1	CDKN2AIP	Q8BI72	12.5849	12.6384	13.1122	13.1392	12.7781	12.6303	13.5273	10.7715	11.503	11.8464	11.0312	12.7265	12.9158	11.5757	7	5	enriched		dopaminergic
>sp|P98191|CDS1_MOUSE Phosphatidate cytidylyltransferase 1 OS=Mus musculus OX=10090 GN=Cds1 PE=1 SV=2	CDS1	P98191	13.865	14.0993	13.8808	14.5749	14.1219	13.9528	14.4439	12.5256	12.2134	11.5548	11.6397	13.2792	14.1341	12.2425	7	5	enriched		dopaminergic
>sp|Q99L43|CDS2_MOUSE Phosphatidate cytidylyltransferase 2 OS=Mus musculus OX=10090 GN=Cds2 PE=1 SV=1	CDS2	Q99L43	13.6659	14.0017	14.0705	14.6027	14.3604	14.3457	14.6687	12.4993	12.2033	11.8692	11.8683	13.5035	14.2451	12.3887	7	5	enriched		dopaminergic
>sp|P28659|CELF1_MOUSE CUGBP Elav-like family member 1 OS=Mus musculus OX=10090 GN=Celf1 PE=1 SV=2	CELF1	P28659	14.4558	14.4036	14.3299	14.8827	14.7082	14.2929	15.1614	13.0474	12.0461	12.6641	12.5109	13.9511	14.6049	12.8439	7	5	enriched		dopaminergic
>sp|Q9Z0H4|CELF2_MOUSE CUGBP Elav-like family member 2 OS=Mus musculus OX=10090 GN=Celf2 PE=1 SV=1	CELF2	Q9Z0H4	15.0416	14.9625	15.0434	15.3161	15.2964	15.1097	15.5738	13.1788	12.9292	13.1058	13.0801	14.5841	15.1919	13.3756	7	5	enriched		dopaminergic
>tr|V9GX43|V9GX43_MOUSE CUGBP, Elav-like family member 2 (Fragment) OS=Mus musculus OX=10090 GN=Celf2 PE=1 SV=1	CELF2	V9GX43	14.0958	14.0571	13.6766	15.1145	14.851	14.42	15.7579	12.2886		11.8074		13.8411	14.5676	12.6457	7	3	enriched		dopaminergic
>sp|Q7TSY6|CELF4_MOUSE CUGBP Elav-like family member 4 OS=Mus musculus OX=10090 GN=Celf4 PE=1 SV=2	CELF4	Q7TSY6	14.9248	15.3408	15.2478	15.5946	15.4082	14.8167	15.499	11.7437		11.2102		13.9312	15.2617	12.2951	7	3	enriched		dopaminergic
>sp|Q9R0M0|CELR2_MOUSE Cadherin EGF LAG seven-pass G-type receptor 2 OS=Mus musculus OX=10090 GN=Celsr2 PE=1 SV=3	CELSR2	Q9R0M0	14.0325	14.2803	14.0991	14.4138	14.4462	14.4686	14.1285		12.6776	14.2531	13.5702	14.0382	14.267	13.6348	7	4	enriched		dopaminergic
>sp|Q9JKC6|CEND_MOUSE Cell cycle exit and neuronal differentiation protein 1 OS=Mus musculus OX=10090 GN=Cend1 PE=1 SV=1	CEND1	Q9JKC6	12.9469	12.7708	13.3644	13.3546	12.9139	12.4557	13.3444	12.3261	12.0883	12.4709	12.3179	12.7236	13.0215	12.3854	7	5	enriched		dopaminergic
>sp|Q9CXS4|CENPV_MOUSE Centromere protein V OS=Mus musculus OX=10090 GN=Cenpv PE=1 SV=2	CENPV	Q9CXS4	16.2782	16.4407	16.5729	16.6715	16.4829	16.2708	16.8684	15.0593	14.3837	14.7748	14.7477	16.1285	16.5122	15.0188	7	5	enriched		dopaminergic
>sp|Q6A065|CE170_MOUSE Centrosomal protein of 170 kDa OS=Mus musculus OX=10090 GN=Cep170 PE=1 SV=2	CEP170	Q6A065	14.4684	14.7711	14.7166	15.0879	14.5046	14.6708	15.2604	12.7754	12.153	12.7434	12.5229	14.3025	14.7828	12.8994	7	5	enriched		dopaminergic
>sp|Q80U49|C170B_MOUSE Centrosomal protein of 170 kDa protein B OS=Mus musculus OX=10090 GN=Cep170b PE=1 SV=2	CEP170B	Q80U49	13.1934	13.2553	13.5767	13.4786	13.1896	13.1167	13.7897	12.1402		12.1677	12.4811	13.3023	13.3714	12.5228	7	4	enriched		dopaminergic
>sp|Q8BGS7|CEPT1_MOUSE Choline/ethanolaminephosphotransferase 1 OS=Mus musculus OX=10090 GN=Cept1 PE=1 SV=1	CEPT1	Q8BGS7	16.2125	16.5849	16.1579	16.6918	16.6951	16.3101	16.7013	14.9756	13.1539	14.2521	13.3682	15.3654	16.4791	14.223	7	5	enriched		dopaminergic
>sp|Q8K4Q7|CERK1_MOUSE Ceramide kinase OS=Mus musculus OX=10090 GN=Cerk PE=1 SV=2	CERK	Q8K4Q7	12.8961	12.8766	12.8763	13.1995	13.0341	12.7727	13.3235	11.1578		11.5669	11.165	12.0922	12.997	11.4955	7	4	enriched		dopaminergic
>sp|Q9EQG9|CERT_MOUSE Ceramide transfer protein OS=Mus musculus OX=10090 GN=Cert1 PE=1 SV=1	CERT1	Q9EQG9	12.4146	12.538	12.3906	12.7637	12.6383	12.3475	13.2459	11.7814	11.2121		10.9543	12.5074	12.6198	11.6138	7	4	enriched		dopaminergic
>sp|P23953|EST1C_MOUSE Carboxylesterase 1C OS=Mus musculus OX=10090 GN=Ces1c PE=1 SV=4	CES1C	P23953	14.9129	15.0377	14.514	15.0433	15.0126	14.5742	15.161	13.6375	12.5662	12.737	12.6192	14.3513	14.8937	13.1822	7	5	enriched		dopaminergic
>sp|Q8BTU1|CFA20_MOUSE Cilia- and flagella-associated protein 20 OS=Mus musculus OX=10090 GN=Cfap20 PE=1 SV=1	CFAP20	Q8BTU1	15.4449	15.5076	15.1963	16.1765	16.0975	14.2163	15.7046	14.5734	13.8923	13.9692	13.9422	15.0416	15.4777	14.2837	7	5	enriched		dopaminergic
>sp|O88271|CFDP1_MOUSE Craniofacial development protein 1 OS=Mus musculus OX=10090 GN=Cfdp1 PE=1 SV=1	CFDP1	O88271	13.8341	14.0615	14.3947	14.3614	14.1099	14.0258	14.0291					13.1106	14.1166	13.1106	7	1	enriched		dopaminergic
>sp|P06909|CFAH_MOUSE Complement factor H OS=Mus musculus OX=10090 GN=Cfh PE=1 SV=2	CFH	P06909	13.5146	14.2463	13.7416	13.9983	13.6157	13.5218	13.9289	12.8818	12.6827	12.5697		13.3029	13.7953	12.8593	7	4	enriched		dopaminergic
>sp|P18760|COF1_MOUSE Cofilin-1 OS=Mus musculus OX=10090 GN=Cfl1 PE=1 SV=3	CFL1	P18760	14.8468	14.7698	14.9233	15.4049	15.1316	15.2037	15.8504	13.4987	13.5292	14.2493	14.1413	15.1118	15.1615	14.1061	7	5	enriched		dopaminergic
>sp|Q8BHG9|CGBP1_MOUSE CGG triplet repeat-binding protein 1 OS=Mus musculus OX=10090 GN=Cggbp1 PE=1 SV=1	CGGBP1	Q8BHG9		15.674	15.728	16.5185		16.0478	16.3112						16.0559		5	0		exclusive	dopaminergic
>sp|Q9D1L0|CHCH2_MOUSE Coiled-coil-helix-coiled-coil-helix domain-containing protein 2 OS=Mus musculus OX=10090 GN=Chchd2 PE=2 SV=1	CHCHD2	Q9D1L0	13.6256	13.2382	13.634	14.0451	13.5932	14.1843	14.2055					13.0267	13.7894	13.0267	7	1	enriched		dopaminergic
>sp|Q9CRB9|MIC19_MOUSE MICOS complex subunit Mic19 OS=Mus musculus OX=10090 GN=Chchd3 PE=1 SV=1	CHCHD3	Q9CRB9	13.5041	13.9992	14.0492	14.052	14.1624	14.1639	14.4111	12.4381	11.9611	12.4291	12.3576	14.1702	14.0489	12.6712	7	5	enriched		dopaminergic
>sp|Q8VEA4|MIA40_MOUSE Mitochondrial intermembrane space import and assembly protein 40 OS=Mus musculus OX=10090 GN=Chchd4 PE=1 SV=1	CHCHD4	Q8VEA4	13.7524	13.9384	14.2155	14.0275	13.9139	13.8318	13.5441		10.4255				13.8891	10.4255	7	1	enriched		dopaminergic
>tr|B1AR17|B1AR17_MOUSE DNA helicase OS=Mus musculus OX=10090 GN=Chd3 PE=1 SV=1;>tr|E9Q614|E9Q614_MOUSE DNA helicase OS=Mus musculus OX=10090 GN=Chd3 PE=1 SV=1;>tr|F7C528|F7C528_MOUSE DNA helicase (Fragment) OS=Mus musculus OX=10090 GN=Chd3 PE=1 SV=1	CHD3	B1AR17;E9Q614;F7C528	14.536	14.4401	14.3833	14.8796	14.4958	14.5727	14.8627	13.1189	13.5746	12.9948	12.8506	14.0898	14.5957	13.3257	7	5	enriched		dopaminergic
>sp|Q6PDQ2|CHD4_MOUSE Chromodomain-helicase-DNA-binding protein 4 OS=Mus musculus OX=10090 GN=Chd4 PE=1 SV=1	CHD4	Q6PDQ2	14.1833	14.1677	14.0257	14.51	14.2382	13.9229	14.5483	12.4088	12.1057	12.2472	12.0135	13.1596	14.228	12.387	7	5	enriched		dopaminergic
>sp|A2A8L1|CHD5_MOUSE Chromodomain-helicase-DNA-binding protein 5 OS=Mus musculus OX=10090 GN=Chd5 PE=1 SV=1	CHD5	A2A8L1	13.6153	14.1467	13.7668	14.3553	14.0691	13.2236	14.4837	12.1627		11.8079	11.3465	12.6462	13.9515	11.9908	7	4	enriched		dopaminergic
>sp|Q09XV5|CHD8_MOUSE Chromodomain-helicase-DNA-binding protein 8 OS=Mus musculus OX=10090 GN=Chd8 PE=1 SV=1	CHD8	Q09XV5	13.508	13.3877	13.3785	13.4699	13.1758	13.1372	13.4023	12.0364				12.6374	13.3513	12.3369	7	2	enriched		dopaminergic
>sp|O35280|CHK1_MOUSE Serine/threonine-protein kinase Chk1 OS=Mus musculus OX=10090 GN=Chek1 PE=1 SV=2	CHEK1	O35280		15.9744	15.844	15.4607	15.5684	14.3032	15.237			14.2279	14.024	14.6542	15.3979	14.302	6	3	enriched		dopaminergic
>sp|Q9QXG2|RAE1_MOUSE Rab proteins geranylgeranyltransferase component A 1 OS=Mus musculus OX=10090 GN=Chm PE=1 SV=1	CHM	Q9QXG2	14.7045	14.7253	14.6416	15.2149	14.9912	14.7247	15.3174	13.5957	13.2487	13.408	13.0826	14.3986	14.9028	13.5467	7	5	enriched		dopaminergic
>sp|Q8BJF9|CHM2B_MOUSE Charged multivesicular body protein 2b OS=Mus musculus OX=10090 GN=Chmp2b PE=1 SV=1	CHMP2B	Q8BJF9	15.1372	15.2896	15.5345	15.8698	15.3719	15.415	16.5295	13.5482	13.6521	14.0642	14.3366	15.8813	15.5925	14.2965	7	5	enriched		dopaminergic
>sp|Q9D1P4|CHRD1_MOUSE Cysteine and histidine-rich domain-containing protein 1 OS=Mus musculus OX=10090 GN=Chordc1 PE=1 SV=1	CHORDC1	Q9D1P4	14.4322	14.5271	14.3612	15.2082	14.9	14.8396	15.3859	13.2902	11.6315	12.9216	12.0741	14.0475	14.8077	12.793	7	5	enriched		dopaminergic
>sp|P61022|CHP1_MOUSE Calcineurin B homologous protein 1 OS=Mus musculus OX=10090 GN=Chp1 PE=1 SV=2	CHP1	P61022	13.5661	13.728	13.7081	14.1997	13.7894	13.4962	13.9107					12.677	13.7712	12.677	7	1	enriched		dopaminergic
>sp|P12657|ACM1_MOUSE Muscarinic acetylcholine receptor M1 OS=Mus musculus OX=10090 GN=Chrm1 PE=1 SV=2	CHRM1	P12657	14.1198	13.9513	13.9569	14.6135	14.1991	14.1215	14.775		12.1963	12.6533		13.5845	14.2482	12.8114	7	3	enriched		dopaminergic
>sp|Q9ERZ4|ACM2_MOUSE Muscarinic acetylcholine receptor M2 OS=Mus musculus OX=10090 GN=Chrm2 PE=1 SV=2	CHRM2	Q9ERZ4	12.9199	13.1334	12.9181	13.4643	13.3411	13.1064	13.625	11.2223	10.9818	11.9022	11.5768	12.8972	13.2155	11.716	7	5	enriched		dopaminergic
>sp|Q9ERZ3|ACM3_MOUSE Muscarinic acetylcholine receptor M3 OS=Mus musculus OX=10090 GN=Chrm3 PE=1 SV=1	CHRM3	Q9ERZ3	12.8577	13.1086	12.758	12.7108	12.8262	12.3054	12.554		11.4001				12.7315	11.4001	7	1	enriched		dopaminergic
>sp|Q9CY57|CHTOP_MOUSE Chromatin target of PRMT1 protein OS=Mus musculus OX=10090 GN=Chtop PE=1 SV=2	CHTOP	Q9CY57	13.6561	13.8576	13.9751	14.8401	14.1403	13.9764	14.1905			11.1373		12.7664	14.0909	11.9519	7	2	enriched		dopaminergic
>sp|Q8WTY4|CPIN1_MOUSE Anamorsin OS=Mus musculus OX=10090 GN=Ciapin1 PE=1 SV=1	CIAPIN1	Q8WTY4	13.1674	13.6969	13.9021	14.3179	13.6938	13.5032	13.9339	11.1183			11.6915	12.2956	13.745	11.7018	7	3	enriched		dopaminergic
>sp|Q924A2|CIC_MOUSE Protein capicua homolog OS=Mus musculus OX=10090 GN=Cic PE=1 SV=2	CIC	Q924A2		12.5127		12.3535	11.9924		12.3008						12.2899		4	0		exclusive	dopaminergic
>sp|P60824|CIRBP_MOUSE Cold-inducible RNA-binding protein OS=Mus musculus OX=10090 GN=Cirbp PE=1 SV=1	CIRBP	P60824	15.1887	15.4603	15.3533	15.2268	14.7488	12.6083	15.6208	12.0688	12.4645	13.3045	12.9205	13.6412	14.8867	12.8799	7	5	enriched		dopaminergic
>sp|B1AR13|CISD3_MOUSE CDGSH iron-sulfur domain-containing protein 3, mitochondrial OS=Mus musculus OX=10090 GN=Cisd3 PE=1 SV=1	CISD3	B1AR13	14.2839	14.4045	14.3327	14.7271	14.8532	13.7186	14.9037	13.7893	13.3094	13.5896	12.7056	14.1833	14.4605	13.5154	7	5	enriched		dopaminergic
>sp|P49025|CTRO_MOUSE Citron Rho-interacting kinase OS=Mus musculus OX=10090 GN=Cit PE=1 SV=3	CIT	P49025	14.1149	14.0676	13.9214	14.0947	14.0112	14.1745	14.3289	12.774	12.2239	12.5272	12.3395	13.5798	14.1019	12.6889	7	5	enriched		dopaminergic
>sp|A2AGT5|CKAP5_MOUSE Cytoskeleton-associated protein 5 OS=Mus musculus OX=10090 GN=Ckap5 PE=1 SV=1	CKAP5	A2AGT5	15.0203	15.1948	15.0515	15.3798	15.2611	14.838	15.4308	13.6542	12.9343	13.2005	13.0081	14.4923	15.168	13.4579	7	5	enriched		dopaminergic
>sp|Q04447|KCRB_MOUSE Creatine kinase B-type OS=Mus musculus OX=10090 GN=Ckb PE=1 SV=1	CKB	Q04447	17.0762	17.3281	17.3292	17.5431	17.3869	17.1769	17.5475	15.1753	14.1926	14.9899	14.8162	17.0427	17.3411	15.2433	7	5	enriched		dopaminergic
>sp|P30275|KCRU_MOUSE Creatine kinase U-type, mitochondrial OS=Mus musculus OX=10090 GN=Ckmt1 PE=1 SV=1	CKMT1	P30275	15.0698	15.309	15.0796	15.2232	15.1834	15.1802	15.2726	14.0815	13.2021	14.0513	13.7055	15.1972	15.1882	14.0475	7	5	enriched		dopaminergic
>tr|A0A087WNW8|A0A087WNW8_MOUSE CLIP associating protein 1 OS=Mus musculus OX=10090 GN=Clasp1 PE=1 SV=2;>tr|A0A087WP42|A0A087WP42_MOUSE CLIP associating protein 1 OS=Mus musculus OX=10090 GN=Clasp1 PE=1 SV=2;>tr|A0A087WQ31|A0A087WQ31_MOUSE CLIP associating protein 1 OS=Mus musculus OX=10090 GN=Clasp1 PE=1 SV=1;>tr|A0A087WQ95|A0A087WQ95_MOUSE CLIP associating protein 1 OS=Mus musculus OX=10090 GN=…	CLASP1	A0A087WNW8;A0A087WP42;A0A087WQ31;A0A087WQ95;A0A087WQF1;A0A087WRE8;A0A087WRK0;A0A087WS18;A0A0A6YXZ1;A0A0N4SUT7;E9Q6L0;E9QKH0;E9QNY9;J3QP81	12.7668	12.1589	12.8432	12.1104	11.9086		12.5019						12.3816		6	0		exclusive	dopaminergic
>sp|Q80TV8|CLAP1_MOUSE CLIP-associating protein 1 OS=Mus musculus OX=10090 GN=Clasp1 PE=1 SV=2	CLASP1	Q80TV8	14.1012	14.1027	14.1613	14.5245	14.206	13.9535	14.6794	12.7622	12.1799	12.7819	12.6922	13.56	14.247	12.7952	7	5	enriched		dopaminergic
>sp|Q8BRT1|CLAP2_MOUSE CLIP-associating protein 2 OS=Mus musculus OX=10090 GN=Clasp2 PE=1 SV=1	CLASP2	Q8BRT1	14.4354	14.6245	14.6584	14.7504	14.5646	14.366	14.8905	12.6519	12.2075	12.6065	12.3942	13.8006	14.6128	12.7321	7	5	enriched		dopaminergic
>sp|Q9QX15|CA3A1_MOUSE Calcium-activated chloride channel regulator 3A-1 OS=Mus musculus OX=10090 GN=Clca3a1 PE=1 SV=1	CLCA3A1	Q9QX15	13.9542	14.3055	13.8637	14.8492	14.2677	14.0344	14.644	13.0085	11.9774	12.518	12.7406	13.6859	14.2741	12.7861	7	5	enriched		dopaminergic
>sp|Q99LI2|CLCC1_MOUSE Chloride channel CLIC-like protein 1 OS=Mus musculus OX=10090 GN=Clcc1 PE=1 SV=1	CLCC1	Q99LI2	13.2622	13.4719	13.3614	13.0554	13.3006	12.1667	13.6378	12.1363	12.1774	12.3417	12.7293	12.7685	13.1794	12.4306	7	5	enriched		dopaminergic
>sp|Q9R0A1|CLCN2_MOUSE Chloride channel protein 2 OS=Mus musculus OX=10090 GN=Clcn2 PE=1 SV=2	CLCN2	Q9R0A1	14.5699	14.6931	14.4593	14.8612	14.6075	14.3336	14.9228	13.3351	13.064	12.903	12.9367	14.0193	14.6354	13.2516	7	5	enriched		dopaminergic
>sp|P51791|CLCN3_MOUSE H(+)/Cl(-) exchange transporter 3 OS=Mus musculus OX=10090 GN=Clcn3 PE=1 SV=3	CLCN3	P51791	14.3404	14.6558	14.4158	14.9999	14.785	14.2223	15.005	13.0387	12.6006	13.0811	12.7778	13.9453	14.632	13.0887	7	5	enriched		dopaminergic
>sp|Q61418|CLCN4_MOUSE H(+)/Cl(-) exchange transporter 4 OS=Mus musculus OX=10090 GN=Clcn4 PE=2 SV=2	CLCN4	Q61418	14.5904	14.5332	14.5477	15.0072	14.7551	14.0475	15.2091	12.8023	12.1032	12.5989	12.122	13.9772	14.67	12.7207	7	5	enriched		dopaminergic
>sp|O35454|CLCN6_MOUSE H(+)/Cl(-) exchange transporter 6 OS=Mus musculus OX=10090 GN=Clcn6 PE=1 SV=1	CLCN6	O35454	13.6323	13.5656	13.5928	14.4277	14.1032	14.0466	14.319	12.4384	12.1961	11.5884	11.4149	13.0578	13.9553	12.1391	7	5	enriched		dopaminergic
>sp|Q9Z0S6|CLD10_MOUSE Claudin-10 OS=Mus musculus OX=10090 GN=Cldn10 PE=1 SV=2	CLDN10	Q9Z0S6	14.3425	14.351	14.2665	14.4126	14.4927	13.7061	14.5551	12.6005	12.3471	11.9945	12.1885	13.3107	14.3038	12.4883	7	5	enriched		dopaminergic
>sp|Q60771|CLD11_MOUSE Claudin-11 OS=Mus musculus OX=10090 GN=Cldn11 PE=1 SV=1	CLDN11	Q60771	14.8647	15.1349	14.9337	15.3707	15.6909	15.0388	15.5883	13.9153	13.8167	13.9684	12.8967	14.5044	15.2317	13.8203	7	5	enriched		dopaminergic
>sp|Q9Z0G9|CLD3_MOUSE Claudin-3 OS=Mus musculus OX=10090 GN=Cldn3 PE=1 SV=1	CLDN3	Q9Z0G9	14.7577	14.8887	15.0531	15.5106	15.0848	15.0862	15.4964	13.6389	12.9137	13.3577	13.7321	14.5945	15.1254	13.6474	7	5	enriched		dopaminergic
>sp|O54942|CLD5_MOUSE Claudin-5 OS=Mus musculus OX=10090 GN=Cldn5 PE=1 SV=2	CLDN5	O54942	14.2218	15.0076	14.4416	15.256	15.0768	14.4159	15.1052			13.1447	12.2946		14.7893	12.7196	7	2	enriched		dopaminergic
>sp|Q9CQX5|CLDN1_MOUSE Claudin domain-containing protein 1 OS=Mus musculus OX=10090 GN=Cldnd1 PE=1 SV=1	CLDND1	Q9CQX5	14.1527	14.5503	14.2026	14.7808	14.5228	14.0913	14.8258	13.3479	13.2454		12.8524	13.7972	14.4466	13.3107	7	4	enriched		dopaminergic
>sp|P52194|CLGN_MOUSE Calmegin OS=Mus musculus OX=10090 GN=Clgn PE=1 SV=2	CLGN	P52194	13.8273	13.9843	13.971	14.2948	14.0453	13.5676	14.5443	12.8626	12.6787	13.0923	12.8755	14.0946	14.0335	13.1207	7	5	enriched		dopaminergic
>sp|Q9Z1Q5|CLIC1_MOUSE Chloride intracellular channel protein 1 OS=Mus musculus OX=10090 GN=Clic1 PE=1 SV=3	CLIC1	Q9Z1Q5	14.4953	14.6903	14.4615	14.8452	14.6105	14.1876	15.5851	13.6728	13.7672	13.7838	13.7273	14.5299	14.6965	13.8962	7	5	enriched		dopaminergic
>sp|Q9QYB1|CLIC4_MOUSE Chloride intracellular channel protein 4 OS=Mus musculus OX=10090 GN=Clic4 PE=1 SV=3	CLIC4	Q9QYB1	13.9014	13.9503	13.9885	14.8142	14.6296	14.1257	15.4006	12.8838	12.1512	13.0106	12.6891	14.1817	14.4015	12.9833	7	5	enriched		dopaminergic
>tr|Q5SUH6|Q5SUH6_MOUSE Clathrin interactor 1 OS=Mus musculus OX=10090 GN=Clint1 PE=1 SV=1;>tr|Q5SUH7|Q5SUH7_MOUSE Clathrin interactor 1 OS=Mus musculus OX=10090 GN=Clint1 PE=1 SV=1	CLINT1	Q5SUH6;Q5SUH7	15.5005	15.8084	15.4188	16.2661	15.9095	14.9947	16.2969	13.8517	13.8784	13.5695	13.9656	15.3844	15.7421	14.1299	7	5	enriched		dopaminergic
>sp|Q99KN9|EPN4_MOUSE Clathrin interactor 1 OS=Mus musculus OX=10090 GN=Clint1 PE=1 SV=2	CLINT1	Q99KN9	14.3311	14.5458	14.4411	14.4108	14.4473	14.3476	14.9211					13.5309	14.4921	13.5309	7	1	enriched		dopaminergic
>sp|Q922J3|CLIP1_MOUSE CAP-Gly domain-containing linker protein 1 OS=Mus musculus OX=10090 GN=Clip1 PE=1 SV=1	CLIP1	Q922J3	14.8117	15.0882	14.9688	14.9299	14.9531	14.6848	15.0571	13.2648	12.4031	13.0679	13.0427	14.8732	14.9276	13.3304	7	5	enriched		dopaminergic
>sp|Q9Z0H8|CLIP2_MOUSE CAP-Gly domain-containing linker protein 2 OS=Mus musculus OX=10090 GN=Clip2 PE=1 SV=2	CLIP2	Q9Z0H8	14.3586	14.8545	14.5436	14.6942	14.4918	14.116	14.6518	12.5807	12.9264	12.8952	12.0412	14.1996	14.5301	12.9286	7	5	enriched		dopaminergic
>sp|B9EHT4|CLIP3_MOUSE CAP-Gly domain-containing linker protein 3 OS=Mus musculus OX=10090 GN=Clip3 PE=1 SV=1	CLIP3	B9EHT4	13.7405	13.8332	13.8015	14.3068	14.0821	13.9649	14.3953	13.0851	12.8061	12.8164	12.9272	13.1697	14.0178	12.9609	7	5	enriched		dopaminergic
>sp|Q61189|ICLN_MOUSE Methylosome subunit pICln OS=Mus musculus OX=10090 GN=Clns1a PE=1 SV=1	CLNS1A	Q61189		13.7131	13.7774		13.8766		14.5411		12.6387	12.8093	13.2296		13.977	12.8925	4	3	enriched		dopaminergic
>sp|Q8VBZ3|CLPT1_MOUSE Putative lipid scramblase CLPTM1 OS=Mus musculus OX=10090 GN=Clptm1 PE=1 SV=1	CLPTM1	Q8VBZ3	15.2647	15.3472	15.2949	15.6896	15.4448	15.281	15.682	13.7402	12.9449	13.4581	13.0088	14.5384	15.4292	13.5381	7	5	enriched		dopaminergic
>sp|Q8BXA5|CLP1L_MOUSE Lipid scramblase CLPTM1L OS=Mus musculus OX=10090 GN=Clptm1l PE=1 SV=1	CLPTM1L	Q8BXA5	12.1671	12.6532	11.7308	13.2005	12.845	12.756	13.0257	9.8467	10.8446			12.0248	12.6255	10.9054	7	3	enriched		dopaminergic
>sp|Q9EPL2|CSTN1_MOUSE Calsyntenin-1 OS=Mus musculus OX=10090 GN=Clstn1 PE=1 SV=1	CLSTN1	Q9EPL2	14.2953	14.3665	14.3681	14.8167	14.5886	14.4694	14.8025	13.4039	12.9637	13.0534	12.9243	13.9613	14.5296	13.2613	7	5	enriched		dopaminergic
>sp|Q99JH7|CSTN3_MOUSE Calsyntenin-3 OS=Mus musculus OX=10090 GN=Clstn3 PE=1 SV=1	CLSTN3	Q99JH7	14.3144	14.127	14.1625	14.5528	14.3504	14.3321	14.7781	12.9789	12.9884	12.6004	12.8111	13.3929	14.3739	12.9543	7	5	enriched		dopaminergic
>sp|Q6IRU5|CLCB_MOUSE Clathrin light chain B OS=Mus musculus OX=10090 GN=Cltb PE=1 SV=1	CLTB	Q6IRU5	14.4999	14.88	14.6449	14.5977	14.4604	14.5017	15.0916	13.2038	13.1698	13.6568	13.5078	14.6662	14.668	13.6409	7	5	enriched		dopaminergic
>sp|Q68FD5|CLH1_MOUSE Clathrin heavy chain 1 OS=Mus musculus OX=10090 GN=Cltc PE=1 SV=3	CLTC	Q68FD5	17.1429	17.2176	17.0947	17.5819	17.4756	17.2067	17.5371	15.9193	14.9494	15.4968	15.0359	16.7647	17.3224	15.6332	7	5	enriched		dopaminergic
>sp|Q06890|CLUS_MOUSE Clusterin OS=Mus musculus OX=10090 GN=Clu PE=1 SV=1	CLU	Q06890	13.1792	13.4072	13.1134	13.8836	13.7799	12.795	14.202	12.2798	12.1524	12.2014	11.7755	13.1435	13.48	12.3105	7	5	enriched		dopaminergic
>tr|A0A0R4J140|A0A0R4J140_MOUSE Clustered mitochondria protein homolog OS=Mus musculus OX=10090 GN=Cluh PE=1 SV=1;>tr|Z4YLI8|Z4YLI8_MOUSE Clustered mitochondria protein homolog OS=Mus musculus OX=10090 GN=Cluh PE=1 SV=1	CLUH	A0A0R4J140;Z4YLI8	14.2488	14.218	14.1678	14.8574	14.1913	14.4472	14.6558	12.4871	12.3432	12.5176	12.1392	13.7073	14.3981	12.6389	7	5	enriched		dopaminergic
>sp|Q5SW19|CLU_MOUSE Clustered mitochondria protein homolog OS=Mus musculus OX=10090 GN=Cluh PE=1 SV=2	CLUH	Q5SW19	14.1319	14.1927	14.2617	14.4532	14.3337	14.0446	14.4932	12.7002	12.3302	12.492	12.3179	13.5404	14.273	12.6761	7	5	enriched		dopaminergic
>sp|Q9D4C9|CLVS1_MOUSE Clavesin-1 OS=Mus musculus OX=10090 GN=Clvs1 PE=1 SV=1	CLVS1	Q9D4C9	14.2421	14.3654	14.3814	14.8485	14.4315	14.41	15.2347	12.9658	12.2348	13.194	12.8236	14.166	14.5591	13.0768	7	5	enriched		dopaminergic
>sp|Q8BG92|CLVS2_MOUSE Clavesin-2 OS=Mus musculus OX=10090 GN=Clvs2 PE=1 SV=1	CLVS2	Q8BG92	14.187	14.4253	14.318	14.7322	14.4771	14.2131	14.6436	13.7604	13.2705	13.8554	12.2615	14.2816	14.428	13.4859	7	5	enriched		dopaminergic
>sp|Q99KK2|NEUA_MOUSE N-acylneuraminate cytidylyltransferase OS=Mus musculus OX=10090 GN=Cmas PE=1 SV=2	CMAS	Q99KK2	14.484	14.6024	14.3994	15.1064	14.878	14.7899	15.5628	13.5039	13.1812	13.3565	13.1029	14.7363	14.8318	13.5762	7	5	enriched		dopaminergic
>sp|Q8R1G2|CMBL_MOUSE Carboxymethylenebutenolidase homolog OS=Mus musculus OX=10090 GN=Cmbl PE=1 SV=1	CMBL	Q8R1G2	14.1263	14.1634	14.1633	14.6432	14.3461	14.0971	14.8751	12.9968	12.3115	12.7234	12.3551	13.6274	14.3449	12.8028	7	5	enriched		dopaminergic
>sp|Q9D486|CMIP_MOUSE C-Maf-inducing protein OS=Mus musculus OX=10090 GN=Cmip PE=1 SV=3	CMIP	Q9D486	13.7745	14.0331	14.0246	14.2527	14.1095	14.0164	14.7811	12.8461	11.7141	12.5445	12.5773	13.2914	14.1417	12.5947	7	5	enriched		dopaminergic
>sp|Q9DBP5|KCY_MOUSE UMP-CMP kinase OS=Mus musculus OX=10090 GN=Cmpk1 PE=1 SV=1	CMPK1	Q9DBP5	15.359	15.4519	15.4305	16.059	15.8773	15.3005	16.4723	14.271	14.0338	14.214	13.9879	15.4733	15.7072	14.396	7	5	enriched		dopaminergic
>sp|Q3U5Q7|CMPK2_MOUSE UMP-CMP kinase 2, mitochondrial OS=Mus musculus OX=10090 GN=Cmpk2 PE=1 SV=2	CMPK2	Q3U5Q7	13.9044	14.2583	14.2557	14.6079	14.3902	14.057	14.9965	13.7927	13.1099	13.4743	13.1792	13.8459	14.3528	13.4804	7	5	enriched		dopaminergic
>sp|Q8CJ61|CKLF4_MOUSE CKLF-like MARVEL transmembrane domain-containing protein 4 OS=Mus musculus OX=10090 GN=Cmtm4 PE=1 SV=1	CMTM4	Q8CJ61	15.2235	15.1723	15.3777	15.9043	15.4296	15.4674	15.7432	14.3864	13.83	14.1841	14.1972	15.2234	15.474	14.3642	7	5	enriched		dopaminergic
>sp|Q9D6G9|CKLF5_MOUSE CKLF-like MARVEL transmembrane domain-containing protein 5 OS=Mus musculus OX=10090 GN=Cmtm5 PE=1 SV=1	CMTM5	Q9D6G9	14.3114	14.5836	14.3214	14.2348	14.3583	13.7322	14.7362	12.8388	12.8166	12.9922	13.3682	13.3228	14.3254	13.0677	7	5	enriched		dopaminergic
>sp|Q9DBC3|CMTR1_MOUSE Cap-specific mRNA (nucleoside-2'-O-)-methyltransferase 1 OS=Mus musculus OX=10090 GN=Cmtr1 PE=1 SV=1	CMTR1	Q9DBC3	13.9156	14.0838	14.0132	14.4916	14.3481	14.1219	14.5521	12.961	12.1113	12.544	12.5357	13.7464	14.218	12.7797	7	5	enriched		dopaminergic
>tr|A0A0N4SVS6|A0A0N4SVS6_MOUSE Cellular nucleic acid binding protein OS=Mus musculus OX=10090 GN=Cnbp PE=1 SV=1	CNBP	A0A0N4SVS6	13.919	13.7696	13.276	14.6544	13.4434	13.9253	14.5293	13.0924	11.9631	12.6865	12.1191	13.3266	13.931	12.6375	7	5	enriched		dopaminergic
>sp|P53996|CNBP_MOUSE CCHC-type zinc finger nucleic acid binding protein OS=Mus musculus OX=10090 GN=Cnbp PE=1 SV=2	CNBP	P53996	13.0341	13.1573	13.4595	13.9705	13.3168	13.4216	13.8245	12.2609	11.7956	12.1948	11.1788	12.8265	13.4549	12.0513	7	5	enriched		dopaminergic
>sp|Q9D1A2|CNDP2_MOUSE Cytosolic non-specific dipeptidase OS=Mus musculus OX=10090 GN=Cndp2 PE=1 SV=1	CNDP2	Q9D1A2	15.3249	15.5179	15.3652	15.7641	15.5457	15.0328	15.8962	13.9334	13.8487	14.0575	13.6615	14.9682	15.4924	14.0939	7	5	enriched		dopaminergic
>sp|Q62398|CNGA2_MOUSE Cyclic nucleotide-gated olfactory channel OS=Mus musculus OX=10090 GN=Cnga2 PE=2 SV=2	CNGA2	Q62398	13.3523	13.804	13.5232	13.9884	13.8437	13.2715	14.2681	12.2461	11.6583	11.7669	12.3094	13.1661	13.7216	12.2294	7	5	enriched		dopaminergic
>tr|E1AZ71|E1AZ71_MOUSE Cyclic nucleotide gated channel beta 1 OS=Mus musculus OX=10090 GN=Cngb1 PE=1 SV=1;>tr|E9PXX0|E9PXX0_MOUSE Cyclic nucleotide gated channel beta 1 OS=Mus musculus OX=10090 GN=Cngb1 PE=1 SV=2	CNGB1	E1AZ71;E9PXX0	12.8595	13.445	12.864	13.8838	13.1882	13.3144	13.4277	12.4601	11.7454		11.3692	12.7917	13.2832	12.0916	7	4	enriched		dopaminergic
>sp|Q80YA9|CNKR2_MOUSE Connector enhancer of kinase suppressor of ras 2 OS=Mus musculus OX=10090 GN=Cnksr2 PE=1 SV=1	CNKSR2	Q80YA9	13.571	13.6113	13.5695	13.7615	13.6117	13.0688	13.989	12.4333	12.065	12.7371	12.3992	13.2201	13.5975	12.571	7	5	enriched		dopaminergic
>sp|Q9DAW9|CNN3_MOUSE Calponin-3 OS=Mus musculus OX=10090 GN=Cnn3 PE=1 SV=1	CNN3	Q9DAW9	13.6414	13.4992	13.5621	14.0046	13.5454	13.6137	14.4626	12.7501	12.0365	12.7829	12.4006	13.6889	13.7613	12.7318	7	5	enriched		dopaminergic
>sp|Q0GA42|CNNM1_MOUSE Metal transporter CNNM1 OS=Mus musculus OX=10090 GN=Cnnm1 PE=1 SV=5	CNNM1	Q0GA42	13.5002	13.213	13.0225	13.3057	13.3249	13.6763	13.8499	11.8825		11.8018	12.4484	12.8886	13.4132	12.2553	7	4	enriched		dopaminergic
>sp|Q3TWN3|CNNM2_MOUSE Metal transporter CNNM2 OS=Mus musculus OX=10090 GN=Cnnm2 PE=1 SV=3	CNNM2	Q3TWN3	14.0777	14.1493	14.0359	14.7885	14.5594	13.9919	14.6957	12.7041	11.5881	12.6288	11.5621	13.4825	14.3283	12.3931	7	5	enriched		dopaminergic
>sp|Q32NY4|CNNM3_MOUSE Metal transporter CNNM3 OS=Mus musculus OX=10090 GN=Cnnm3 PE=1 SV=2	CNNM3	Q32NY4	13.441	13.2977	13.4054	13.6689	13.4637	13.2671	13.9649	12.1494	12.3382	12.326	12.2654	12.7124	13.5012	12.3583	7	5	enriched		dopaminergic
>sp|Q6ZQ08|CNOT1_MOUSE CCR4-NOT transcription complex subunit 1 OS=Mus musculus OX=10090 GN=Cnot1 PE=1 SV=2	CNOT1	Q6ZQ08	14.1757	14.3222	14.0799	14.4481	14.3856	14.0561	14.5943	12.9766	12.1415	12.6481	12.2284	13.6622	14.2945	12.7314	7	5	enriched		dopaminergic
>sp|Q8BH15|CNO10_MOUSE CCR4-NOT transcription complex subunit 10 OS=Mus musculus OX=10090 GN=Cnot10 PE=1 SV=1	CNOT10	Q8BH15	13.2973	13.2433	12.9323	13.3524	13.8051	13.1757	13.7687	11.8553	11.9046	12.5359	12.1439	12.4991	13.3678	12.1878	7	5	enriched		dopaminergic
>sp|Q8K0V4|CNOT3_MOUSE CCR4-NOT transcription complex subunit 3 OS=Mus musculus OX=10090 GN=Cnot3 PE=1 SV=1	CNOT3	Q8K0V4	13.469	13.4126	13.5372	13.3029	13.554	13.0793	13.881			12.057	11.9071	12.9609	13.4623	12.3083	7	3	enriched		dopaminergic
>sp|Q60809|CNOT7_MOUSE CCR4-NOT transcription complex subunit 7 OS=Mus musculus OX=10090 GN=Cnot7 PE=1 SV=1	CNOT7	Q60809	13.6756	13.9832	13.8688	13.6699	13.5562		14.1605			12.2605		12.8668	13.819	12.5637	6	2	enriched		dopaminergic
>sp|P16330|CN37_MOUSE 2',3'-cyclic-nucleotide 3'-phosphodiesterase OS=Mus musculus OX=10090 GN=Cnp PE=1 SV=3	CNP	P16330	16.9061	16.728	16.6714	17.0677	17.1649	16.7729	17.3848	16.0273	16.0422	16.123	15.7793	16.789	16.9566	16.1521	7	5	enriched		dopaminergic
>sp|P47746|CNR1_MOUSE Cannabinoid receptor 1 OS=Mus musculus OX=10090 GN=Cnr1 PE=1 SV=1	CNR1	P47746	14.5384	14.9481	14.4856	14.2224	14.1108	12.3616	15.0298	12.5959	12.6986	13.313	12.1651	12.9739	14.2424	12.7493	7	5	enriched		dopaminergic
>sp|Q5M8N0|CNRP1_MOUSE CB1 cannabinoid receptor-interacting protein 1 OS=Mus musculus OX=10090 GN=Cnrip1 PE=1 SV=1	CNRIP1	Q5M8N0	16.9128	16.9641	16.8726	17.4613	17.3553	17.1936	17.7073	15.6746	15.3578	15.3202	15.1739	16.7737	17.2096	15.66	7	5	enriched		dopaminergic
>sp|O88507|CNTFR_MOUSE Ciliary neurotrophic factor receptor subunit alpha OS=Mus musculus OX=10090 GN=Cntfr PE=1 SV=2	CNTFR	O88507	14.9991	14.9107	14.8616	15.67	15.1676	14.6229	16.1063	14.136	11.6408	14.2523	13.1719	14.8192	15.1912	13.6041	7	5	enriched		dopaminergic
>sp|P12960|CNTN1_MOUSE Contactin-1 OS=Mus musculus OX=10090 GN=Cntn1 PE=1 SV=1	CNTN1	P12960	15.8756	15.7156	15.6305	16.1919	16.0248	15.7462	16.2218	14.5876	14.2185	14.3933	14.0368	15.389	15.9152	14.5251	7	5	enriched		dopaminergic
>sp|Q61330|CNTN2_MOUSE Contactin-2 OS=Mus musculus OX=10090 GN=Cntn2 PE=1 SV=2	CNTN2	Q61330	13.8444	13.7177	13.8543	13.685	13.6064	13.0556	13.8989	12.4868	12.5489	12.8287	12.4408	13.4556	13.6661	12.7522	7	5	enriched		dopaminergic
>sp|Q69Z26|CNTN4_MOUSE Contactin-4 OS=Mus musculus OX=10090 GN=Cntn4 PE=1 SV=2	CNTN4	Q69Z26	14.5054	14.5692	14.5452	15.1162	14.6776	14.5102	15.081	13.6413	12.652	13.3173	13.1261	13.9844	14.715	13.3442	7	5	enriched		dopaminergic
>sp|P68500|CNTN5_MOUSE Contactin-5 OS=Mus musculus OX=10090 GN=Cntn5 PE=1 SV=2	CNTN5	P68500	13.0789	12.9542	12.9418	13.0111	13.2586	12.5292	13.5412		11.2972			12.251	13.045	11.7741	7	2	enriched		dopaminergic
>sp|O54991|CNTP1_MOUSE Contactin-associated protein 1 OS=Mus musculus OX=10090 GN=Cntnap1 PE=1 SV=2	CNTNAP1	O54991	14.8783	14.912	14.7182	15.1124	15.1116	14.6418	15.3436	13.7607	13.3922	13.7797	13.3787	14.4535	14.9597	13.753	7	5	enriched		dopaminergic
>sp|Q9CPW0|CNTP2_MOUSE Contactin-associated protein-like 2 OS=Mus musculus OX=10090 GN=Cntnap2 PE=1 SV=2	CNTNAP2	Q9CPW0	14.4608	14.476	14.3213	14.7012	14.7073	14.4314	14.7633	13.44	13.2176	13.3372	12.7718	14.0113	14.5516	13.3556	7	5	enriched		dopaminergic
>tr|E9PY62|E9PY62_MOUSE Contactin associated protein-like 3 OS=Mus musculus OX=10090 GN=Cntnap3 PE=3 SV=1	CNTNAP3	E9PY62	13.2625	13.6212	13.7207	13.9738	13.9017	13.0558	14.0644	11.9957	11.8258	12.456	12.0416	12.7051	13.6571	12.2048	7	5	enriched		dopaminergic
>sp|Q99P47|CNTP4_MOUSE Contactin-associated protein-like 4 OS=Mus musculus OX=10090 GN=Cntnap4 PE=1 SV=2	CNTNAP4	Q99P47	14.3751	14.4998	14.2685	14.663	14.5774	14.3653	14.7754	13.3565	12.967	12.9399	12.9057	13.951	14.5035	13.224	7	5	enriched		dopaminergic
>sp|Q921H9|COA7_MOUSE Cytochrome c oxidase assembly factor 7 OS=Mus musculus OX=10090 GN=Coa7 PE=1 SV=1	COA7	Q921H9	13.9715	14.1489	13.9122	14.3167	14.2397	12.6749		13.2786	12.9471	13.5383	13.4009	13.6375	13.8773	13.3605	6	5	enriched		dopaminergic
>sp|Q3UMF0|COBL1_MOUSE Cordon-bleu protein-like 1 OS=Mus musculus OX=10090 GN=Cobll1 PE=1 SV=2	COBLL1	Q3UMF0	13.1759	13.465	12.9671	13.6908	13.1754	13.1519	13.7673	12.5382	12.112	12.1696	12.2581	13.2601	13.3419	12.4676	7	5	enriched		dopaminergic
>sp|Q921L5|COG2_MOUSE Conserved oligomeric Golgi complex subunit 2 OS=Mus musculus OX=10090 GN=Cog2 PE=1 SV=2	COG2	Q921L5	11.6059	12.2821	12.3686	12.0071	11.6928	11.4308	11.5588						11.8494		7	0		exclusive	dopaminergic
>sp|Q8R1U1|COG4_MOUSE Conserved oligomeric Golgi complex subunit 4 OS=Mus musculus OX=10090 GN=Cog4 PE=1 SV=1	COG4	Q8R1U1	12.5908	13.0669	12.8065	13.4159	13.3727	12.9521	13.4752	10.7527		10.6461		12.4389	13.0972	11.2792	7	3	enriched		dopaminergic
>sp|Q8C0L8|COG5_MOUSE Conserved oligomeric Golgi complex subunit 5 OS=Mus musculus OX=10090 GN=Cog5 PE=1 SV=3	COG5	Q8C0L8	13.8867	14.1319	14.2597	14.3384	14.0198	14.0138	14.5685	12.7636					14.1741	12.7636	7	1	enriched		dopaminergic
>sp|Q3UM29|COG7_MOUSE Conserved oligomeric Golgi complex subunit 7 OS=Mus musculus OX=10090 GN=Cog7 PE=1 SV=1	COG7	Q3UM29	12.3648	12.6323	12.4743	13.0526	13.0524	12.3949	13.0204					11.8168	12.7131	11.8168	7	1	enriched		dopaminergic
>sp|Q5SU73|COIL_MOUSE Coilin OS=Mus musculus OX=10090 GN=Coil PE=1 SV=1	COIL	Q5SU73	11.5779	11.9521	11.7894	12.7791	12.5351	11.904	12.9784	10.2285		10.8006		11.6752	12.2165	10.9015	7	3	enriched		dopaminergic
>sp|Q60847|COCA1_MOUSE Collagen alpha-1(XII) chain OS=Mus musculus OX=10090 GN=Col12a1 PE=2 SV=3	COL12A1	Q60847		14.637	13.2185	14.7266	14.1058		14.3088	12.8016		13.6424	13.3016	13.7823	14.1993	13.382	5	4	enriched		dopaminergic
>sp|Q05722|CO9A1_MOUSE Collagen alpha-1(IX) chain OS=Mus musculus OX=10090 GN=Col9a1 PE=2 SV=2	COL9A1	Q05722	13.8886	14.2086	14.4935	14.9677	14.4697	14.6589	14.7622	13.2844		13.6753		13.6345	14.4927	13.5314	7	3	enriched		dopaminergic
>sp|Q8K297|GT251_MOUSE Procollagen galactosyltransferase 1 OS=Mus musculus OX=10090 GN=Colgalt1 PE=1 SV=2	COLGALT1	Q8K297	11.8336	11.8511	11.7603	12.8783	12.6106		12.9877	10.7966	9.66374	10.704		11.6457	12.3203	10.7025	6	4	enriched		dopaminergic
>sp|Q9CQ02|COMD4_MOUSE COMM domain-containing protein 4 OS=Mus musculus OX=10090 GN=Commd4 PE=1 SV=1	COMMD4	Q9CQ02	14.2751	14.3305	13.8517	14.0027	13.9687		14.7345	13.5079	12.6817	13.3098	13.1376	13.8372	14.1939	13.2949	6	5	enriched		dopaminergic
>sp|O88587|COMT_MOUSE Catechol O-methyltransferase OS=Mus musculus OX=10090 GN=Comt PE=1 SV=2	COMT	O88587	13.9682	14.2658	13.8568	14.3583	14.2006	14.0074	14.386	12.2325				13.3176	14.149	12.775	7	2	enriched		dopaminergic
>sp|Q8CIE6|COPA_MOUSE Coatomer subunit alpha OS=Mus musculus OX=10090 GN=Copa PE=1 SV=2	COPA	Q8CIE6	15.0506	15.1977	15.085	15.4383	15.3049	15.0461	15.3818	13.721	13.1761	13.2901	12.9811	14.2713	15.2149	13.4879	7	5	enriched		dopaminergic
>sp|Q9JIF7|COPB_MOUSE Coatomer subunit beta OS=Mus musculus OX=10090 GN=Copb1 PE=1 SV=1	COPB1	Q9JIF7	14.5898	14.7349	14.5845	15.0334	14.894	14.5882	15.2607	13.2134	12.7775	12.8498	12.8033	14.2402	14.8122	13.1768	7	5	enriched		dopaminergic
>sp|O55029|COPB2_MOUSE Coatomer subunit beta' OS=Mus musculus OX=10090 GN=Copb2 PE=1 SV=2	COPB2	O55029	14.9765	15.1683	15.0086	15.2984	15.1782	14.6545	15.3552	13.5554	13.2627	13.2795	13.0985	14.1909	15.0914	13.4774	7	5	enriched		dopaminergic
>sp|Q9QZE5|COPG1_MOUSE Coatomer subunit gamma-1 OS=Mus musculus OX=10090 GN=Copg1 PE=1 SV=1	COPG1	Q9QZE5	14.0487	14.3056	14.2797	14.3944	14.1988	13.5954	14.5959	12.4501	11.9986	12.4994	12.2313	13.6111	14.2026	12.5581	7	5	enriched		dopaminergic
>sp|Q9QXK3|COPG2_MOUSE Coatomer subunit gamma-2 OS=Mus musculus OX=10090 GN=Copg2 PE=1 SV=1	COPG2	Q9QXK3	14.3672	14.4996	14.3963	14.8969	14.7633	14.4001	14.9622	12.8236	12.3584	12.9097	12.5159	14.2313	14.6122	12.9678	7	5	enriched		dopaminergic
>sp|P61202|CSN2_MOUSE COP9 signalosome complex subunit 2 OS=Mus musculus OX=10090 GN=Cops2 PE=1 SV=1	COPS2	P61202	14.5025	14.7544	14.8191	15.2402	15.0229	14.778	15.1639	12.8976	10.9317	12.5808	12.0789	14.1712	14.8973	12.532	7	5	enriched		dopaminergic
>sp|O88543|CSN3_MOUSE COP9 signalosome complex subunit 3 OS=Mus musculus OX=10090 GN=Cops3 PE=1 SV=3	COPS3	O88543	14.2878	14.8233	14.5213	14.934	14.952	14.9059	15.6393	12.8137	11.8611	12.5514	12.7099	14.5563	14.8662	12.8985	7	5	enriched		dopaminergic
>sp|O88544|CSN4_MOUSE COP9 signalosome complex subunit 4 OS=Mus musculus OX=10090 GN=Cops4 PE=1 SV=1	COPS4	O88544	14.4206	14.5276	14.4426	14.7707	14.7655	14.6666	14.8238	12.4477		12.3905		14.3951	14.6311	13.0778	7	3	enriched		dopaminergic
>sp|O35864|CSN5_MOUSE COP9 signalosome complex subunit 5 OS=Mus musculus OX=10090 GN=Cops5 PE=1 SV=3	COPS5	O35864	14.5402	14.6734	14.4646	15.2076	15.1722	14.7648	15.6884	13.1667	11.232	13.2426	12.9037	14.7453	14.9302	13.0581	7	5	enriched		dopaminergic
>sp|O88545|CSN6_MOUSE COP9 signalosome complex subunit 6 OS=Mus musculus OX=10090 GN=Cops6 PE=1 SV=1	COPS6	O88545	14.2564	14.3257	14.1874	14.5259	14.3018	14.1051	14.7533	12.7173	12.3555	12.7048	12.3321	13.7063	14.3508	12.7632	7	5	enriched		dopaminergic
>sp|Q8VBV7|CSN8_MOUSE COP9 signalosome complex subunit 8 OS=Mus musculus OX=10090 GN=Cops8 PE=1 SV=1	COPS8	Q8VBV7	13.383	13.651	13.4674	14.0411	13.9745	13.3433	14.2189						13.7256		7	0		exclusive	dopaminergic
>sp|Q8K1Z0|COQ9_MOUSE Ubiquinone biosynthesis protein COQ9, mitochondrial OS=Mus musculus OX=10090 GN=Coq9 PE=1 SV=1	COQ9	Q8K1Z0	15.1712	15.4268	15.2221	14.951	15.193	14.0385	15.1576	13.6685	13.4888	13.9074	13.8995	14.2487	15.0229	13.8426	7	5	enriched		dopaminergic
>sp|O89053|COR1A_MOUSE Coronin-1A OS=Mus musculus OX=10090 GN=Coro1a PE=1 SV=5	CORO1A	O89053	15.6009	15.6012	15.4528	15.8832	15.8325	15.6376	16.4222	14.3861	14.4112	14.6818	14.4848	15.5814	15.7758	14.7091	7	5	enriched		dopaminergic
>sp|Q9WUM3|COR1B_MOUSE Coronin-1B OS=Mus musculus OX=10090 GN=Coro1b PE=1 SV=1	CORO1B	Q9WUM3	16.2949	16.368	16.1775	16.6216	16.4732	15.8161	16.6512	14.7142	14.497	14.4957	14.0249	15.6254	16.3432	14.6714	7	5	enriched		dopaminergic
>sp|Q9WUM4|COR1C_MOUSE Coronin-1C OS=Mus musculus OX=10090 GN=Coro1c PE=1 SV=2	CORO1C	Q9WUM4	16.3257	16.3746	16.3816	16.6595	16.4861	16.4157	16.5881	14.7515	14.5985	14.5567	14.506	15.8264	16.4616	14.8478	7	5	enriched		dopaminergic
>sp|Q8C0P5|COR2A_MOUSE Coronin-2A OS=Mus musculus OX=10090 GN=Coro2a PE=2 SV=1	CORO2A	Q8C0P5	13.9991	13.8196	13.3913	13.8491	13.7846	13.4945	13.4588		11.5649	12.6785	12.0071	12.7499	13.6853	12.2501	7	4	enriched		dopaminergic
>sp|Q8BH44|COR2B_MOUSE Coronin-2B OS=Mus musculus OX=10090 GN=Coro2b PE=1 SV=2	CORO2B	Q8BH44	14.6182	14.7732	14.4379	15.0904	14.9285	14.7871	15.2017	13.3254	12.254	12.9903	12.5681	14.1923	14.8339	13.066	7	5	enriched		dopaminergic
>sp|Q9D2V7|CORO7_MOUSE Coronin-7 OS=Mus musculus OX=10090 GN=Coro7 PE=1 SV=2	CORO7	Q9D2V7	14.3994	14.3797	14.3413	14.949	14.7329	14.4615	15.4582	13.6402	13.236	13.5393	13.4946	14.649	14.6746	13.7118	7	5	enriched		dopaminergic
>sp|Q9CQI6|COTL1_MOUSE Coactosin-like protein OS=Mus musculus OX=10090 GN=Cotl1 PE=1 SV=3	COTL1	Q9CQI6	15.3631	15.4754	15.5479	15.9915	15.5543	15.4505	15.7136	14.0298	14.1446	13.7392	13.9159	15.0117	15.5852	14.1682	7	5	enriched		dopaminergic
>sp|Q8BJ03|COX15_MOUSE Cytochrome c oxidase assembly protein COX15 homolog OS=Mus musculus OX=10090 GN=Cox15 PE=1 SV=1	COX15	Q8BJ03	13.9587	14.3313	14.1296	14.668	14.23	14.4924	14.0989	13.3556		13.1397	12.8809	13.3531	14.2727	13.1823	7	4	enriched		dopaminergic
>sp|P19783|COX41_MOUSE Cytochrome c oxidase subunit 4 isoform 1, mitochondrial OS=Mus musculus OX=10090 GN=Cox4i1 PE=1 SV=2	COX4I1	P19783	15.8968	15.9283	15.7305	15.7161	15.817	15.6205	16.5559	14.2882	14.1236	14.7943	14.4919	16.0715	15.895	14.7539	7	5	enriched		dopaminergic
>sp|P12787|COX5A_MOUSE Cytochrome c oxidase subunit 5A, mitochondrial OS=Mus musculus OX=10090 GN=Cox5a PE=1 SV=2	COX5A	P12787	14.4757	14.5089	14.039	14.2746	14.5218	14.0912	15.0304	13.4853	12.6965	13.353	13.0486	14.4832	14.4202	13.4133	7	5	enriched		dopaminergic
>sp|P19536|COX5B_MOUSE Cytochrome c oxidase subunit 5B, mitochondrial OS=Mus musculus OX=10090 GN=Cox5b PE=1 SV=1	COX5B	P19536	15.4368	15.2996	15.2764	15.8965	15.9367	15.7774	16.1409	14.6832	14.1684	14.7804	14.6957	15.7882	15.6806	14.8232	7	5	enriched		dopaminergic
>sp|P48771|CX7A2_MOUSE Cytochrome c oxidase subunit 7A2, mitochondrial OS=Mus musculus OX=10090 GN=Cox7a2 PE=1 SV=2	COX7A2	P48771	15.4498	15.689	15.394	15.7765	15.6658	14.2531	16.5994	14.586	13.8832	14.6209	14.158	15.3974	15.5468	14.5291	7	5	enriched		dopaminergic
>sp|Q61147|CERU_MOUSE Ceruloplasmin OS=Mus musculus OX=10090 GN=Cp PE=1 SV=2	CP	Q61147	13.6332	14.0391	13.5812	14.4446	13.9866	13.956	14.3899	12.8493	12.6549	12.5231	12.4564	13.7917	14.0044	12.8551	7	5	enriched		dopaminergic
>sp|O89001|CBPD_MOUSE Carboxypeptidase D OS=Mus musculus OX=10090 GN=Cpd PE=1 SV=2	CPD	O89001	14.6713	14.7721	14.5143	14.5383	14.7694	14.3235	14.6973	13.5802	12.7481	13.3523	12.9607	14.0293	14.6123	13.3341	7	5	enriched		dopaminergic
>sp|Q00493|CBPE_MOUSE Carboxypeptidase E OS=Mus musculus OX=10090 GN=Cpe PE=1 SV=2	CPE	Q00493	14.8708	14.8329	15.0336	15.1423	15.0292	15.0099	15.3013	13.1583	12.6891	13.0421	12.5922	14.2512	15.0314	13.1466	7	5	enriched		dopaminergic
>sp|Q7TN99|CPEB3_MOUSE Cytoplasmic polyadenylation element-binding protein 3 OS=Mus musculus OX=10090 GN=Cpeb3 PE=1 SV=1	CPEB3	Q7TN99	14.5127	14.5581	14.2527	14.8474	14.7735	14.2171	15.0332	13.4456	11.2359	12.6666	12.6877	13.9072	14.5992	12.7886	7	5	enriched		dopaminergic
>sp|P63040|CPLX1_MOUSE Complexin-1 OS=Mus musculus OX=10090 GN=Cplx1 PE=1 SV=1	CPLX1	P63040	14.0951	14.3378	14.2979	14.7294	14.5179	14.7104	14.7079	12.3131	11.0052	11.7176	11.6101	13.8785	14.4852	12.1049	7	5	enriched		dopaminergic
>sp|Q8C166|CPNE1_MOUSE Copine-1 OS=Mus musculus OX=10090 GN=Cpne1 PE=1 SV=1	CPNE1	Q8C166	15.1891	15.2126	14.9802	15.5637	15.2983	15.0936	15.8081	13.8254	12.7975	13.714	13.1242	14.7562	15.3065	13.6434	7	5	enriched		dopaminergic
>sp|P59108|CPNE2_MOUSE Copine-2 OS=Mus musculus OX=10090 GN=Cpne2 PE=1 SV=1	CPNE2	P59108	13.7333	13.9449	13.7097	14.4008	14.1688	13.8055	15.0982	12.8148	12.5854	12.8238	12.5109	14.2192	14.123	12.9908	7	5	enriched		dopaminergic
>sp|Q8BT60|CPNE3_MOUSE Copine-3 OS=Mus musculus OX=10090 GN=Cpne3 PE=1 SV=2	CPNE3	Q8BT60	14.951	14.7507	14.8386	15.4575	15.0585	14.718	15.5517	13.7788	13.8211	13.5527	13.2366	14.4341	15.0466	13.7647	7	5	enriched		dopaminergic
>sp|Q8BLR2|CPNE4_MOUSE Copine-4 OS=Mus musculus OX=10090 GN=Cpne4 PE=1 SV=1	CPNE4	Q8BLR2	14.6908	14.8241	14.7034	15.368	15.0291	14.8479	15.6199	13.6787	13.1503	13.4965	13.1675	14.7548	15.0119	13.6496	7	5	enriched		dopaminergic
>tr|E9Q1V2|E9Q1V2_MOUSE Copine V (Fragment) OS=Mus musculus OX=10090 GN=Cpne5 PE=1 SV=2	CPNE5	E9Q1V2		12.7427	12.9023	12.4686	12.8389	12.4764	13.1957		11.3178		11.0672	12.2513	12.7708	11.5454	6	3	enriched		dopaminergic
>sp|Q9Z140|CPNE6_MOUSE Copine-6 OS=Mus musculus OX=10090 GN=Cpne6 PE=1 SV=1	CPNE6	Q9Z140	16.0929	16.1259	16.0433	16.6056	16.3321	15.9687	17.0322	15.0246	15.1226	15.1382	14.8408	16.158	16.3144	15.2568	7	5	enriched		dopaminergic
>sp|Q0VE82|CPNE7_MOUSE Copine-7 OS=Mus musculus OX=10090 GN=Cpne7 PE=1 SV=1	CPNE7	Q0VE82	15.1525	15.2595	15.2606	15.7833	15.3911	14.844	15.6466	12.8573	12.4872	12.6432	12.471	14.0408	15.3339	12.8999	7	5	enriched		dopaminergic
>sp|Q9DC53|CPNE8_MOUSE Copine-8 OS=Mus musculus OX=10090 GN=Cpne8 PE=2 SV=3	CPNE8	Q9DC53	14.3119	14.3515	14.2339	14.8463	14.5864	14.2703	14.9474	12.8197	12.6506	13.0358	12.6982	13.8143	14.5068	13.0037	7	5	enriched		dopaminergic
>sp|P36552|HEM6_MOUSE Oxygen-dependent coproporphyrinogen-III oxidase, mitochondrial OS=Mus musculus OX=10090 GN=Cpox PE=1 SV=2	CPOX	P36552	13.3878	13.4671	13.3481	13.8519	13.7074	13.2373	14.2633		11.5275	12.4123	12.1197	13.163	13.609	12.3056	7	4	enriched		dopaminergic
>sp|Q9EPU4|CPSF1_MOUSE Cleavage and polyadenylation specificity factor subunit 1 OS=Mus musculus OX=10090 GN=Cpsf1 PE=1 SV=1	CPSF1	Q9EPU4	13.8994	14.0129	13.8592	14.2222	14.1214	13.8073	14.1619	12.7196	12.0823	12.6331	12.0331	13.4754	14.012	12.5887	7	5	enriched		dopaminergic
>sp|O35218|CPSF2_MOUSE Cleavage and polyadenylation specificity factor subunit 2 OS=Mus musculus OX=10090 GN=Cpsf2 PE=1 SV=1	CPSF2	O35218	14.3922	14.1452	14.0153	14.3127	14.2131	13.7217	14.183	13.3028	13.055	12.7336	12.8037	13.9968	14.1405	13.1784	7	5	enriched		dopaminergic
>sp|Q9QXK7|CPSF3_MOUSE Cleavage and polyadenylation specificity factor subunit 3 OS=Mus musculus OX=10090 GN=Cpsf3 PE=1 SV=2	CPSF3	Q9QXK7	14.387	14.4466	14.2461	14.6934	14.6801	14.5219	14.4166	13.2549	12.7064	12.8343	12.7242	13.5832	14.4845	13.0206	7	5	enriched		dopaminergic
>sp|Q6NVF9|CPSF6_MOUSE Cleavage and polyadenylation specificity factor subunit 6 OS=Mus musculus OX=10090 GN=Cpsf6 PE=1 SV=1	CPSF6	Q6NVF9	13.8251	14.0048	13.7723	14.0931	13.8637	13.2367	14.3624	12.8063	12.9249	13.0583	12.5013	13.756	13.8797	13.0094	7	5	enriched		dopaminergic
>sp|Q8BTV2|CPSF7_MOUSE Cleavage and polyadenylation specificity factor subunit 7 OS=Mus musculus OX=10090 GN=Cpsf7 PE=1 SV=2	CPSF7	Q8BTV2	14.8763	14.7641	14.9263	15.3089	14.9457	15.0148	15.2782	13.6993	13.0295	13.4497	13.3508	14.5629	15.0164	13.6184	7	5	enriched		dopaminergic
>sp|P97742|CPT1A_MOUSE Carnitine O-palmitoyltransferase 1, liver isoform OS=Mus musculus OX=10090 GN=Cpt1a PE=1 SV=4	CPT1A	P97742	14.2329	14.2215	14.3767	14.8219	14.7087	14.2818	15.0389	12.9047	13.1237	12.555	12.4946	13.9956	14.526	13.0147	7	5	enriched		dopaminergic
>sp|Q8BGD5|CPT1C_MOUSE Carnitine O-palmitoyltransferase 1, brain isoform OS=Mus musculus OX=10090 GN=Cpt1c PE=1 SV=1	CPT1C	Q8BGD5	14.3624	14.5272	14.2845	14.8822	14.6569	14.2886	14.7879	12.9313	11.8539	12.9178	12.4084	13.6842	14.5414	12.7591	7	5	enriched		dopaminergic
>sp|Q64735|CR1L_MOUSE Complement component receptor 1-like protein OS=Mus musculus OX=10090 GN=Cr1l PE=1 SV=1	CR1L	Q64735	13.8337	14.0589	13.9539	14.5216	14.1417	14.1712	14.8259	13.5128	12.3082	13.3723	13.0338	14.2288	14.2153	13.2912	7	5	enriched		dopaminergic
>sp|P22935|RABP2_MOUSE Cellular retinoic acid-binding protein 2 OS=Mus musculus OX=10090 GN=Crabp2 PE=2 SV=2	CRABP2	P22935	13.6715	13.6088	13.4692	14.3405	13.9956	13.776	14.5687	13.2152	12.7353	12.4987	11.7259	13.6268	13.9186	12.7604	7	5	enriched		dopaminergic
>sp|Q5PR69|CRACD_MOUSE Capping protein-inhibiting regulator of actin dynamics OS=Mus musculus OX=10090 GN=Cracd PE=1 SV=4	CRACD	Q5PR69	11.7978			10.6292		11.6055	12.2414						11.5685		4	0		exclusive	dopaminergic
>sp|P47934|CACP_MOUSE Carnitine O-acetyltransferase OS=Mus musculus OX=10090 GN=Crat PE=1 SV=3	CRAT	P47934	14.1172	14.2071	14.0543	14.5805	14.332	13.9357	15.1979	13.1998	13.0546	13.1833	13	14.3288	14.3464	13.3533	7	5	enriched		dopaminergic
>sp|Q8C7D2|CRBN_MOUSE Protein cereblon OS=Mus musculus OX=10090 GN=Crbn PE=1 SV=1	CRBN	Q8C7D2	14.4767	14.5443	14.535	14.5674	14.3826	14.2707	14.7164	12.9924	12.6435	13.1652	12.8283	13.6362	14.499	13.0531	7	5	enriched		dopaminergic
>sp|P45481|CBP_MOUSE Histone lysine acetyltransferase CREBBP OS=Mus musculus OX=10090 GN=Crebbp PE=1 SV=3	CREBBP	P45481	13.7971	13.9555	14.0404	14.3984	14.0774	14.0778	14.2249	12.4005	12.2846	11.8109	11.7081	13.0734	14.0816	12.2555	7	5	enriched		dopaminergic
>sp|Q91XD7|CREL1_MOUSE Protein disulfide isomerase Creld1 OS=Mus musculus OX=10090 GN=Creld1 PE=1 SV=1	CRELD1	Q91XD7	13.52	13.3456	13.5312	13.7023	13.3757	13.1687	13.8373	11.0869	12.0041	12.0546	11.8076	12.8915	13.4973	11.9689	7	5	enriched		dopaminergic
>sp|Q60571|CRHBP_MOUSE Corticotropin-releasing factor-binding protein OS=Mus musculus OX=10090 GN=Crhbp PE=2 SV=1	CRHBP	Q60571	11.4362	11.9409	12.1017	12.0263		12.079	12.4081						11.9987		6	0		exclusive	dopaminergic
>sp|P35347|CRFR1_MOUSE Corticotropin-releasing factor receptor 1 OS=Mus musculus OX=10090 GN=Crhr1 PE=1 SV=1	CRHR1	P35347	14.4785	14.9003	14.5801	14.9751	14.6112	14.2683	15.0258	12.9352	12.3227	12.6497	12.2573	13.6372	14.6913	12.7604	7	5	enriched		dopaminergic
>sp|P47941|CRKL_MOUSE Crk-like protein OS=Mus musculus OX=10090 GN=Crkl PE=1 SV=2	CRKL	P47941	13.9611	14.2093	13.9095	13.9737	13.6069	13.1168	14.4492	11.9913	12.5924			12.9466	13.8895	12.5101	7	3	enriched		dopaminergic
>sp|P97427|DPYL1_MOUSE Dihydropyrimidinase-related protein 1 OS=Mus musculus OX=10090 GN=Crmp1 PE=1 SV=1	CRMP1	P97427	15.7623	15.8231	15.7245	16.4238	16.2712	15.9091	16.8512	14.844	14.1651	14.684	14.497	16.0718	16.1093	14.8524	7	5	enriched		dopaminergic
>sp|Q8CJ40|CROCC_MOUSE Rootletin OS=Mus musculus OX=10090 GN=Crocc PE=1 SV=2	CROCC	Q8CJ40	12.4827	13.2842	12.6544	12.9049	12.7255	12.6046	13.0411	11.2561	11.3485	11.2873		12.6065	12.8139	11.6246	7	4	enriched		dopaminergic
>sp|Q9DC50|OCTC_MOUSE Peroxisomal carnitine O-octanoyltransferase OS=Mus musculus OX=10090 GN=Crot PE=1 SV=1	CROT	Q9DC50	13.489	13.5357	13.3011	13.5091	13.3659	13.3631	13.6432	12.295	12.3526	12.1688	12.2959	13.1314	13.4582	12.4488	7	5	enriched		dopaminergic
>sp|Q5RJG7|ISPD_MOUSE D-ribitol-5-phosphate cytidylyltransferase OS=Mus musculus OX=10090 GN=Crppa PE=2 SV=1	CRPPA	Q5RJG7	12.7855	13.0872	12.8504	12.5499	12.6284	12.4718	12.9634		11.1046	11.8001	11.3382	11.64	12.7624	11.4707	7	4	enriched		dopaminergic
>sp|Q9WVJ5|CRBB1_MOUSE Beta-crystallin B1 OS=Mus musculus OX=10090 GN=Crybb1 PE=1 SV=3	CRYBB1	Q9WVJ5	13.6961	13.5399	13.5585	14.5069	14.0682	14.17	14.7242	12.1516	12.4411		12.7784	14.1082	14.0377	12.8698	7	4	enriched		dopaminergic
>sp|Q99KP3|CRYL1_MOUSE Lambda-crystallin homolog OS=Mus musculus OX=10090 GN=Cryl1 PE=1 SV=3	CRYL1	Q99KP3	14.6976	15.1413	14.6302	14.7277	14.9782	13.7208	14.9992	13.8698	13.6883	13.77	13.3296	14.3936	14.6993	13.8103	7	5	enriched		dopaminergic
>sp|P47199|QOR_MOUSE Quinone oxidoreductase OS=Mus musculus OX=10090 GN=Cryz PE=1 SV=1	CRYZ	P47199	14.4145	14.4957	14.475	15.009	14.9062	14.6002	15.3127	13.4428	12.6162	13.3683	13.0283	14.6377	14.7448	13.4187	7	5	enriched		dopaminergic
>sp|Q3UNZ8|QORL2_MOUSE Quinone oxidoreductase-like protein 2 OS=Mus musculus OX=10090 GN=Cryzl2 PE=1 SV=1	CRYZL2	Q3UNZ8	13.2487	13.6916	13.3564	14.0223	13.8469	13.8962	14.2042	12.2796	10.0469	11.9664	11.3558	13.1836	13.7523	11.7664	7	5	enriched		dopaminergic
>sp|Q9CZU6|CISY_MOUSE Citrate synthase, mitochondrial OS=Mus musculus OX=10090 GN=Cs PE=1 SV=1	CS	Q9CZU6	16.6371	16.8067	16.6335	16.9578	16.9248	16.5703	17.3434	16.0192	15.5328	15.8235	15.9381	16.1491	16.8391	15.8925	7	5	enriched		dopaminergic
>sp|Q91W50|CSDE1_MOUSE Cold shock domain-containing protein E1 OS=Mus musculus OX=10090 GN=Csde1 PE=1 SV=1	CSDE1	Q91W50	14.3413	14.3779	14.4814	14.8066	14.5135	14.2713	15.3378	13.1198	13.259	13.6907	13.4848	14.732	14.59	13.6572	7	5	enriched		dopaminergic
>sp|Q9ERK4|XPO2_MOUSE Exportin-2 OS=Mus musculus OX=10090 GN=Cse1l PE=1 SV=1	CSE1L	Q9ERK4	14.9801	15.1758	14.9669	15.3411	15.3165	14.7782	15.4247	12.9168	12.7879	12.7493	12.4636	14.4457	15.1405	13.0727	7	5	enriched		dopaminergic
>sp|P41241|CSK_MOUSE Tyrosine-protein kinase CSK OS=Mus musculus OX=10090 GN=Csk PE=1 SV=2	CSK	P41241	14.163	14.4203	14.2246	14.9278	14.5413	14.2003	15.2145	12.6666	11.2245	12.8199	12.3588	13.9357	14.5274	12.6011	7	5	enriched		dopaminergic
>tr|V9GX34|V9GX34_MOUSE CUB and Sushi multiple domains 2 OS=Mus musculus OX=10090 GN=Csmd2 PE=1 SV=2	CSMD2	V9GX34	12.5874	12.9086	12.6704	13.0599	12.4163	12.4548	13.1959	12.0433		11.0932		12.141	12.7562	11.7592	7	3	enriched		dopaminergic
>sp|Q80T79|CSMD3_MOUSE CUB and sushi domain-containing protein 3 OS=Mus musculus OX=10090 GN=Csmd3 PE=1 SV=3	CSMD3	Q80T79	12.0429	11.9923	11.8856	12.3426	11.8535		12.2074		10.8082				12.054	10.8082	6	1	enriched		dopaminergic
>sp|Q8BK63|KC1A_MOUSE Casein kinase I isoform alpha OS=Mus musculus OX=10090 GN=Csnk1a1 PE=1 SV=2	CSNK1A1	Q8BK63	14.858	15.0974	14.9225	15.0744	15.071	14.8686	15.5388	13.6164	12.5536	13.193	13.0166	14.4642	15.0615	13.3688	7	5	enriched		dopaminergic
>sp|Q9DC28|KC1D_MOUSE Casein kinase I isoform delta OS=Mus musculus OX=10090 GN=Csnk1d PE=1 SV=2	CSNK1D	Q9DC28	13.8252	13.893	14.2427	14.5473	14.094	13.8204	14.7643	12.6207	12.2887	12.8459	12.8619	13.9552	14.1696	12.9145	7	5	enriched		dopaminergic
>sp|Q9JMK2|KC1E_MOUSE Casein kinase I isoform epsilon OS=Mus musculus OX=10090 GN=Csnk1e PE=1 SV=2	CSNK1E	Q9JMK2	14.4359	14.2243	14.2549	14.7609	14.3646	14.2397	14.9429	12.6566	12.6852	13.016	12.7089	14.1783	14.4605	13.049	7	5	enriched		dopaminergic
>sp|Q8BTH8|KC1G1_MOUSE Casein kinase I isoform gamma-1 OS=Mus musculus OX=10090 GN=Csnk1g1 PE=1 SV=2	CSNK1G1	Q8BTH8	14.6243	14.5439	14.4266	14.9336	14.8287	14.1216	14.9483	13.3178	13.3827	13.2693	13.186	13.7503	14.6324	13.3812	7	5	enriched		dopaminergic
>sp|Q8C4X2|KC1G3_MOUSE Casein kinase I isoform gamma-3 OS=Mus musculus OX=10090 GN=Csnk1g3 PE=1 SV=2	CSNK1G3	Q8C4X2	14.4877	14.2241	14.0892	14.5763	14.3651	13.7986	14.5217	12.6639	11.9716	12.8055	12.261	13.6151	14.2947	12.6634	7	5	enriched		dopaminergic
>sp|Q60737|CSK21_MOUSE Casein kinase II subunit alpha OS=Mus musculus OX=10090 GN=Csnk2a1 PE=1 SV=2	CSNK2A1	Q60737	15.3891	15.3284	15.2308	15.5977	15.3036	14.8138	15.5198	13.4782	12.3246	13.2837	12.83	14.1975	15.3119	13.2228	7	5	enriched		dopaminergic
>sp|O54833|CSK22_MOUSE Casein kinase II subunit alpha' OS=Mus musculus OX=10090 GN=Csnk2a2 PE=1 SV=1	CSNK2A2	O54833	13.6772	13.8553	13.5755	14.5502	14.3785	13.9952	15.0197	12.2181	11.9167	11.9992	11.2293	13.5069	14.1502	12.174	7	5	enriched		dopaminergic
>sp|P67871|CSK2B_MOUSE Casein kinase II subunit beta OS=Mus musculus OX=10090 GN=Csnk2b PE=1 SV=1	CSNK2B	P67871	15.6617	15.553	15.6452	16.1477	15.8507	15.3312	16.1671	13.4024	12.6838	12.3303	12.7452	14.6267	15.7652	13.1577	7	5	enriched		dopaminergic
>sp|Q8VHY0|CSPG4_MOUSE Chondroitin sulfate proteoglycan 4 OS=Mus musculus OX=10090 GN=Cspg4 PE=1 SV=3	CSPG4	Q8VHY0	13.256	13.3321	13.1623	13.287	13.226	13.1941	13.4079	12.5035	12.0024	11.9787	11.9251	12.8298	13.2665	12.2479	7	5	enriched		dopaminergic
>sp|Q71M36|CSPG5_MOUSE Chondroitin sulfate proteoglycan 5 OS=Mus musculus OX=10090 GN=Cspg5 PE=1 SV=2	CSPG5	Q71M36	13.3565	13.4541	13.7705	13.883	13.4831	13.8749	14.4145	13.2074	11.7006	12.4691	12.1459	13.1515	13.7481	12.5349	7	5	enriched		dopaminergic
>sp|P97315|CSRP1_MOUSE Cysteine and glycine-rich protein 1 OS=Mus musculus OX=10090 GN=Csrp1 PE=1 SV=3	CSRP1	P97315	15.3529	15.3811	15.222	15.9627	15.8771	15.2526	16.5307	14.4753	14.3706	14.6818	14.7918	15.572	15.6541	14.7783	7	5	enriched		dopaminergic
>sp|Q99LC2|CSTF1_MOUSE Cleavage stimulation factor subunit 1 OS=Mus musculus OX=10090 GN=Cstf1 PE=1 SV=1	CSTF1	Q99LC2	13.8454	13.5403	13.6165	14.0913	13.7064	13.5229	14.207	12.5161	11.9478	12.7668	11.9056	13.4298	13.79	12.5132	7	5	enriched		dopaminergic
>sp|Q8C7E9|CSTFT_MOUSE Cleavage stimulation factor subunit 2 tau variant OS=Mus musculus OX=10090 GN=Cstf2t PE=1 SV=2	CSTF2T	Q8C7E9	13.5874	13.6841	13.8169	13.9777	13.6677	14.1594	14.0665					12.9685	13.8514	12.9685	7	1	enriched		dopaminergic
>sp|Q99LI7|CSTF3_MOUSE Cleavage stimulation factor subunit 3 OS=Mus musculus OX=10090 GN=Cstf3 PE=1 SV=1	CSTF3	Q99LI7	13.9521	14.4814	14.4644	14.5837	14.4322	14.3953	14.5045	13.0977	13.883	12.7341	13.0184	13.4639	14.4019	13.2394	7	5	enriched		dopaminergic
>sp|O88712|CTBP1_MOUSE C-terminal-binding protein 1 OS=Mus musculus OX=10090 GN=Ctbp1 PE=1 SV=2	CTBP1	O88712	15.7628	15.9258	15.8474	15.7866	15.828	15.5216	16.232	14.0918	13.816	14.5652	14.0708	15.5693	15.8435	14.4226	7	5	enriched		dopaminergic
>sp|P56546|CTBP2_MOUSE C-terminal-binding protein 2 OS=Mus musculus OX=10090 GN=Ctbp2 PE=1 SV=2	CTBP2	P56546	15.6239	15.7569	15.609	15.7895	15.6828	15.1964	15.8711	13.9301	13.4509	13.7277	13.5554	14.8424	15.6471	13.9013	7	5	enriched		dopaminergic
>sp|Q3TP92|CNEP1_MOUSE CTD nuclear envelope phosphatase 1 OS=Mus musculus OX=10090 GN=Ctdnep1 PE=1 SV=2	CTDNEP1	Q3TP92	13.0602	13.042		13.6209	13.4302	12.0341	13.2484						13.0726		6	0		exclusive	dopaminergic
>sp|Q7TSG2|CTDP1_MOUSE RNA polymerase II subunit A C-terminal domain phosphatase OS=Mus musculus OX=10090 GN=Ctdp1 PE=1 SV=1	CTDP1	Q7TSG2	12.7993	13.2173	12.7629	12.9882	13.2606	12.7532	13.2199	11.9746	11.8032	12.2741	11.8011	12.5844	13.0002	12.0875	7	5	enriched		dopaminergic
>sp|Q6PEE2|CTIF_MOUSE CBP80/20-dependent translation initiation factor OS=Mus musculus OX=10090 GN=Ctif PE=1 SV=2	CTIF	Q6PEE2	13.2491	13.4659		13.5761	13.5948	13.468	13.2543				11.4038		13.4347	11.4038	6	1	enriched		dopaminergic
>sp|P26231|CTNA1_MOUSE Catenin alpha-1 OS=Mus musculus OX=10090 GN=Ctnna1 PE=1 SV=1	CTNNA1	P26231	13.4064	13.9204	13.6155	14.2598	13.9903	13.9147	14.7681	13.2377	12.4494	12.6149	13.08	13.9398	13.9822	13.0644	7	5	enriched		dopaminergic
>sp|Q61301|CTNA2_MOUSE Catenin alpha-2 OS=Mus musculus OX=10090 GN=Ctnna2 PE=1 SV=3	CTNNA2	Q61301	14.6018	14.6986	14.6911	15.0081	14.9866	14.6268	15.343	13.3254	12.4871	13.0204	12.9988	14.2031	14.8509	13.207	7	5	enriched		dopaminergic
>sp|Q02248|CTNB1_MOUSE Catenin beta-1 OS=Mus musculus OX=10090 GN=Ctnnb1 PE=1 SV=1	CTNNB1	Q02248	14.7664	14.864	14.8597	15.2336	15.1558	14.8278	15.4908	13.4741	13.2305	13.3333	13.2276	14.6117	15.0283	13.5754	7	5	enriched		dopaminergic
>sp|Q9CWL8|CTBL1_MOUSE Beta-catenin-like protein 1 OS=Mus musculus OX=10090 GN=Ctnnbl1 PE=1 SV=1	CTNNBL1	Q9CWL8	13.2773	13.2536	13.3545	14.1003	13.8796	13.3534	14.3704	11.5613		11.8174	11.1521	12.6927	13.6556	11.8059	7	4	enriched		dopaminergic
>tr|E9Q8Z5|E9Q8Z5_MOUSE Catenin (cadherin associated protein), delta 1 OS=Mus musculus OX=10090 GN=Ctnnd1 PE=1 SV=1;>tr|E9Q903|E9Q903_MOUSE Catenin (cadherin associated protein), delta 1 OS=Mus musculus OX=10090 GN=Ctnnd1 PE=1 SV=1;>tr|E9Q906|E9Q906_MOUSE Catenin (cadherin associated protein), delta 1 OS=Mus musculus OX=10090 GN=Ctnnd1 PE=1 SV=1	CTNND1	E9Q8Z5;E9Q903;E9Q906	12.7597	12.8376	13.4169	13.358	13.2375	13.2409	13.8345	12.5421	12.098	12.1432	12.4753		13.2407	12.3147	7	4	enriched		dopaminergic
>sp|P30999|CTND1_MOUSE Catenin delta-1 OS=Mus musculus OX=10090 GN=Ctnnd1 PE=1 SV=2	CTNND1	P30999	13.0414	13.3737	13.5127	14.1263	13.7321	13.7012	14.3007	12.9529	12.6436	12.6535	12.9409	13.072	13.684	12.8526	7	5	enriched		dopaminergic
>sp|O35927|CTND2_MOUSE Catenin delta-2 OS=Mus musculus OX=10090 GN=Ctnnd2 PE=1 SV=1	CTNND2	O35927	13.5044	13.9695	13.9275	13.8413	13.7544	13.9968	14.121	13.1389	12.4505	12.5151	12.8568	13.5639	13.8735	12.905	7	5	enriched		dopaminergic
>sp|P70698|PYRG1_MOUSE CTP synthase 1 OS=Mus musculus OX=10090 GN=Ctps1 PE=1 SV=2	CTPS1	P70698	13.6688	13.9632	13.8478	14.352	14.1103	13.6896	14.3898	13.1819	12.2812	12.2223	12.5161	13.5955	14.0031	12.7594	7	5	enriched		dopaminergic
>sp|P10605|CATB_MOUSE Cathepsin B OS=Mus musculus OX=10090 GN=Ctsb PE=1 SV=2	CTSB	P10605	14.5779	14.5101	14.4137	15.0593	14.7419	13.7843	15.1937	13.2325	12.9491	13.2004	12.9439	14.1028	14.6116	13.2857	7	5	enriched		dopaminergic
>sp|P18242|CATD_MOUSE Cathepsin D OS=Mus musculus OX=10090 GN=Ctsd PE=1 SV=1	CTSD	P18242	15.5366	15.7281	15.5129	16.1251	15.9029	15.2542	16.2676	14.3601	14.7408	14.2037	13.9585	15.404	15.761	14.5334	7	5	enriched		dopaminergic
>sp|Q9R013|CATF_MOUSE Cathepsin F OS=Mus musculus OX=10090 GN=Ctsf PE=1 SV=1	CTSF	Q9R013	13.8816	14.218	13.8727	14.8345	14.766	14.6483	15.5041	12.8689	12.8516	12.391		14.6339	14.5322	13.1864	7	4	enriched		dopaminergic
>sp|P06797|CATL1_MOUSE Procathepsin L OS=Mus musculus OX=10090 GN=Ctsl PE=1 SV=2	CTSL	P06797	13.9284	14.0369	14.0114	14.5757	14.2936	14.1952	15.1618	12.7282	12.8961		12.9451	14.3579	14.3147	13.2318	7	4	enriched		dopaminergic
>sp|O70370|CATS_MOUSE Cathepsin S OS=Mus musculus OX=10090 GN=Ctss PE=1 SV=2	CTSS	O70370	13.9944	14.2076	13.5166	14.0468	13.9207	13.5636	13.9749	12.8931	11.955	12.4525	11.6946	13.6623	13.8892	12.5315	7	5	enriched		dopaminergic
>sp|B9EJA2|CTTB2_MOUSE Cortactin-binding protein 2 OS=Mus musculus OX=10090 GN=Cttnbp2 PE=1 SV=2	CTTNBP2	B9EJA2	13.8275	14.2154	14.3427	14.5703	14.3265	14.2188	14.448		11.9824	12.5469	12.0325	13.781	14.2785	12.5857	7	4	enriched		dopaminergic
>sp|Q99J10|CTU1_MOUSE Cytoplasmic tRNA 2-thiolation protein 1 OS=Mus musculus OX=10090 GN=Ctu1 PE=2 SV=1	CTU1	Q99J10		11.6588	11.7616		12.2767		13.6985						12.3489		4	0		exclusive	dopaminergic
>sp|Q3U308|CTU2_MOUSE Cytoplasmic tRNA 2-thiolation protein 2 OS=Mus musculus OX=10090 GN=Ctu2 PE=1 SV=1	CTU2	Q3U308	12.684	12.6793	12.8923	13.3117	13.4158	12.8102	13.402	12.0577	11.7359			12.2388	13.0279	12.0108	7	3	enriched		dopaminergic
>sp|Q9CXX9|CUED2_MOUSE CUE domain-containing protein 2 OS=Mus musculus OX=10090 GN=Cuedc2 PE=1 SV=1	CUEDC2	Q9CXX9	14.0518	13.9337	14.282	14.1567	14.0057	14.2586	14.5969						14.1836		7	0		exclusive	dopaminergic
>sp|Q9WTX6|CUL1_MOUSE Cullin-1 OS=Mus musculus OX=10090 GN=Cul1 PE=1 SV=1	CUL1	Q9WTX6	15.2056	15.3452	15.2343	15.5521	15.3793	15.1543	15.5524	13.8203	13.5308	13.485	13.4093	14.5367	15.3462	13.7564	7	5	enriched		dopaminergic
>sp|Q9D4H8|CUL2_MOUSE Cullin-2 OS=Mus musculus OX=10090 GN=Cul2 PE=1 SV=2	CUL2	Q9D4H8	14.5217	14.5723	14.3947	14.928	14.8161	14.5118	14.9505	13.0919	12.8215	12.7376	12.4516	13.8422	14.6708	12.989	7	5	enriched		dopaminergic
>sp|Q9JLV5|CUL3_MOUSE Cullin-3 OS=Mus musculus OX=10090 GN=Cul3 PE=1 SV=1	CUL3	Q9JLV5	14.8173	14.9326	14.8553	15.3052	15.2677	14.832	15.6854	13.3449	12.733	13.1542	12.8159	14.4873	15.0993	13.3071	7	5	enriched		dopaminergic
>sp|Q3TCH7|CUL4A_MOUSE Cullin-4A OS=Mus musculus OX=10090 GN=Cul4a PE=1 SV=1	CUL4A	Q3TCH7	14.4348	14.2464	14.4697	14.8326	14.6365	14.2249	15.0217	12.9731	13.1879	13.2465	12.8356	14.0532	14.5524	13.2593	7	5	enriched		dopaminergic
>sp|A2A432|CUL4B_MOUSE Cullin-4B OS=Mus musculus OX=10090 GN=Cul4b PE=1 SV=1	CUL4B	A2A432	14.5883	14.8467	14.7132	14.9177	14.8973	14.4179	15.3705	13.0184	13.0227	13.1711	13.0255	14.2265	14.8217	13.2928	7	5	enriched		dopaminergic
>sp|Q9D5V5|CUL5_MOUSE Cullin-5 OS=Mus musculus OX=10090 GN=Cul5 PE=1 SV=3	CUL5	Q9D5V5	14.741	14.8198	14.7196	14.9583	14.8852	14.5507	15.359	12.976	13.0322	13.2438	13.106	14.3787	14.862	13.3474	7	5	enriched		dopaminergic
>tr|E9QP09|E9QP09_MOUSE Cullin 9 OS=Mus musculus OX=10090 GN=Cul9 PE=1 SV=1;>tr|S4R1Y1|S4R1Y1_MOUSE Cullin 9 OS=Mus musculus OX=10090 GN=Cul9 PE=1 SV=1	CUL9	E9QP09;S4R1Y1	13.1946	13.0746	13.0618	13.4938	13.4756	13.2099	13.3907	12.6288			11.6345	12.6435	13.2716	12.3023	7	3	enriched		dopaminergic
>sp|Q80TT8|CUL9_MOUSE Cullin-9 OS=Mus musculus OX=10090 GN=Cul9 PE=1 SV=2	CUL9	Q80TT8	13.9234	13.8044	13.9744	14.748	14.7183	14.3892	14.5472	13.1679	12.5723	12.4779	12.2003	13.7988	14.3007	12.8434	7	5	enriched		dopaminergic
>sp|Q9D8X1|CUTC_MOUSE Copper homeostasis protein cutC homolog OS=Mus musculus OX=10090 GN=Cutc PE=1 SV=1	CUTC	Q9D8X1	14.4723	14.3971	14.2511	14.4343		13.8858	14.7402		12.9363	13.7991			14.3635	13.3677	6	2	enriched		dopaminergic
>sp|Q3TKY6|CWC27_MOUSE Spliceosome-associated protein CWC27 homolog OS=Mus musculus OX=10090 GN=Cwc27 PE=1 SV=1	CWC27	Q3TKY6	12.8015	13.2837	13.6345	13.3987	13.3904	12.9611	13.5422	11.9499					13.2875	11.9499	7	1	enriched		dopaminergic
>sp|O35188|X3CL1_MOUSE Fractalkine OS=Mus musculus OX=10090 GN=Cx3cl1 PE=1 SV=3	CX3CL1	O35188	14.0768	14.0444	14.2002	14.0127	13.8209	14.1973	13.9296	13.7824	13.3153	13.1622	12.973	13.0306	14.0403	13.2527	7	5	enriched		dopaminergic
>sp|P97792|CXAR_MOUSE Coxsackievirus and adenovirus receptor homolog OS=Mus musculus OX=10090 GN=Cxadr PE=1 SV=1	CXADR	P97792	13.5566	13.8155	13.9843	14.3116	13.8304	13.6642	14.1333	12.9274	12.5695	13.1581	12.9346	13.8617	13.8994	13.0903	7	5	enriched		dopaminergic
>sp|Q9CQX2|CYB5B_MOUSE Cytochrome b5 type B OS=Mus musculus OX=10090 GN=Cyb5b PE=1 SV=1	CYB5B	Q9CQX2	13.5144	13.526	13.6748	14.2756	13.9515	13.6417	14.5991	12.9291	12.671	12.7929	12.7274	13.375	13.8833	12.8991	7	5	enriched		dopaminergic
>sp|Q9DB73|NB5R1_MOUSE NADH-cytochrome b5 reductase 1 OS=Mus musculus OX=10090 GN=Cyb5r1 PE=1 SV=1	CYB5R1	Q9DB73	13.9622	14.2237	14.1453	14.8908	14.4326	14.2813	14.911	13.3642	13.235	12.9448	12.6548	13.9317	14.4067	13.2261	7	5	enriched		dopaminergic
>sp|Q9DCN2|NB5R3_MOUSE NADH-cytochrome b5 reductase 3 OS=Mus musculus OX=10090 GN=Cyb5r3 PE=1 SV=3	CYB5R3	Q9DCN2	14.2141	14.3712	14.2125	14.9538	14.7047	14.1902	15.4714	13.102	13.2619	13.4007	13.0215	14.5576	14.5883	13.4687	7	5	enriched		dopaminergic
>sp|Q3TDX8|NB5R4_MOUSE Cytochrome b5 reductase 4 OS=Mus musculus OX=10090 GN=Cyb5r4 PE=2 SV=3	CYB5R4	Q3TDX8	13.9239	13.9586	13.7664	13.8999	14.0337	13.7137	13.6624	12.6689	10.9684	12.7581	12.1068	12.8239	13.8512	12.2652	7	5	enriched		dopaminergic
>sp|Q9D0M3|CY1_MOUSE Cytochrome c1, heme protein, mitochondrial OS=Mus musculus OX=10090 GN=Cyc1 PE=1 SV=1	CYC1	Q9D0M3	14.545	14.8361	14.7448	15.0826	14.8697	14.5988	15.2242	13.8936	12.7316	13.8504	13.213	14.5431	14.843	13.6463	7	5	enriched		dopaminergic
>sp|P62897|CYC_MOUSE Cytochrome c, somatic OS=Mus musculus OX=10090 GN=Cycs PE=1 SV=2	CYCS	P62897	15.327	15.576	15.4918	15.9354	15.5868	15.6319	16.2304	14.956	14.4196	14.7252	14.6335	15.4917	15.6828	14.8452	7	5	enriched		dopaminergic
>sp|Q7TMB8|CYFP1_MOUSE Cytoplasmic FMR1-interacting protein 1 OS=Mus musculus OX=10090 GN=Cyfip1 PE=1 SV=1	CYFIP1	Q7TMB8	13.8283	14.0145	14.0499	14.7813	14.4678	14.0718	15.1417	13.7159	12.6325	12.8548	12.7533	13.7502	14.3365	13.1413	7	5	enriched		dopaminergic
>sp|Q5SQX6|CYFP2_MOUSE Cytoplasmic FMR1-interacting protein 2 OS=Mus musculus OX=10090 GN=Cyfip2 PE=1 SV=2	CYFIP2	Q5SQX6	14.997	14.9813	15.0519	15.5046	15.389	14.9898	15.7872	14.3148	13.8282	13.5792	13.5359	14.5365	15.243	13.9589	7	5	enriched		dopaminergic
>sp|Q80TQ2|CYLD_MOUSE Ubiquitin carboxyl-terminal hydrolase CYLD OS=Mus musculus OX=10090 GN=Cyld PE=1 SV=2	CYLD	Q80TQ2	14.2403	14.2364	14.0107	14.3639	14.2204	14.0079	14.5578	12.2665	12.5014	12.7938		13.4527	14.2339	12.7536	7	4	enriched		dopaminergic
>sp|P28649|CP19A_MOUSE Aromatase OS=Mus musculus OX=10090 GN=Cyp19a1 PE=2 SV=1	CYP19A1	P28649		15.4667	15.0127	15.2514			15.5721	14.2282	13.1843		13.8924	15.2254	15.3257	14.1326	4	4	enriched		dopaminergic
>sp|P20852|CP2A5_MOUSE Cytochrome P450 2A5 OS=Mus musculus OX=10090 GN=Cyp2a5 PE=2 SV=1	CYP2A5	P20852	12.597	16.3908		13.564	12.9234		12.856	13.4597	13.4927		11.633	11.7704	13.6662	12.589	5	4	enriched		dopaminergic
>sp|Q9WVK8|CP46A_MOUSE Cholesterol 24-hydroxylase OS=Mus musculus OX=10090 GN=Cyp46a1 PE=1 SV=1	CYP46A1	Q9WVK8	13.8361	13.9314	13.5871	14.3789	14.2514	13.8118	14.5164	12.3715	12.6504	12.395	12.044	13.2235	14.0447	12.5369	7	5	enriched		dopaminergic
>sp|A2A974|CP4CB_MOUSE Cytochrome P450 4A12B OS=Mus musculus OX=10090 GN=Cyp4a12b PE=1 SV=1	CYP4A12B	A2A974	12.2023	12.6748	12.4615	12.4816	12.8014	12.3265	12.6086	10.6456				11.611	12.5081	11.1283	7	2	enriched		dopaminergic
>sp|Q8K0C4|CP51A_MOUSE Lanosterol 14-alpha demethylase OS=Mus musculus OX=10090 GN=Cyp51a1 PE=1 SV=1	CYP51A1	Q8K0C4	14.3481	14.3465	14.4169	14.6878	14.7015	14.2547	14.6636	13.8556	13.6379	13.1122	12.8383	13.4118	14.4885	13.3712	7	5	enriched		dopaminergic
>sp|Q8BHZ0|CYRIA_MOUSE CYFIP-related Rac1 interactor A OS=Mus musculus OX=10090 GN=Cyria PE=1 SV=1	CYRIA	Q8BHZ0	14.7047	15.2014	14.8351	15.0295	15.2577	14.3525	15.4835	13.1423	13.228	13.0726	13.2199	13.8266	14.9806	13.2979	7	5	enriched		dopaminergic
>sp|Q921M7|CYRIB_MOUSE CYFIP-related Rac1 interactor B OS=Mus musculus OX=10090 GN=Cyrib PE=1 SV=1	CYRIB	Q921M7	14.6577	14.8329	14.7176	15.261	15.2881	14.4785	15.7783	13.5007	12.3116	13.4861	13.0754	14.6265	15.002	13.4001	7	5	enriched		dopaminergic
>sp|Q8K353|CYTM1_MOUSE Cysteine-rich and transmembrane domain-containing protein 1 OS=Mus musculus OX=10090 GN=Cystm1 PE=1 SV=1	CYSTM1	Q8K353	14.7448	15.2457	15.2526	15.7154	15.4584	15.2987	15.6871	14.3425	13.5257	14.0882	14.1181	15.1223	15.3432	14.2393	7	5	enriched		dopaminergic
>sp|Q9QX11|CYH1_MOUSE Cytohesin-1 OS=Mus musculus OX=10090 GN=Cyth1 PE=1 SV=2	CYTH1	Q9QX11	14.0786	14.1054	13.9446	14.5848	14.4817	13.9832	14.7507	13.4296		12.9172	12.7859	13.7914	14.2756	13.231	7	4	enriched		dopaminergic
>sp|P63034|CYH2_MOUSE Cytohesin-2 OS=Mus musculus OX=10090 GN=Cyth2 PE=1 SV=3	CYTH2	P63034	14.6234	14.721	14.5324	15.0666	15.0617	14.4435	15.3268	13.5019	12.5	13.599	12.9771	14.4948	14.8251	13.4146	7	5	enriched		dopaminergic
>sp|Q8BHG2|CZIB_MOUSE CXXC motif containing zinc binding protein OS=Mus musculus OX=10090 GN=Czib PE=1 SV=1	CZIB	Q8BHG2	13.5288	14.0411	14.074	14.3375	13.8932	13.356	14.1474	12.1479		12.2172	12.1633	13.0314	13.9111	12.3899	7	4	enriched		dopaminergic
>sp|Q91YN0|CL004_MOUSE Protein C12orf4 homolog OS=Mus musculus OX=10090 GN=D6Wsu163e PE=1 SV=1	D6WSU163E	Q91YN0		13.3573	13.4195	13.8656	13.4354	13.4531	14.1969	11.6835	11.2518	12.1812	11.6242	13.322	13.6213	12.0125	6	5	enriched		dopaminergic
>sp|P61804|DAD1_MOUSE Dolichyl-diphosphooligosaccharide--protein glycosyltransferase subunit DAD1 OS=Mus musculus OX=10090 GN=Dad1 PE=1 SV=3	DAD1	P61804	15.4899	15.6558	15.3153	15.5604	15.5474	14.8579	15.5083	14.2292	13.7886	13.5143	13.7568	14.5646	15.4193	13.9707	7	5	enriched		dopaminergic
>sp|Q6WQJ1|DGLA_MOUSE Diacylglycerol lipase-alpha OS=Mus musculus OX=10090 GN=Dagla PE=1 SV=2	DAGLA	Q6WQJ1	13.557	13.8593	13.4042	13.6954	13.667	12.857	13.8003	12.6306	12.4253	12.2683	12.142	12.9673	13.5486	12.4867	7	5	enriched		dopaminergic
>sp|Q91WC9|DGLB_MOUSE Diacylglycerol lipase-beta OS=Mus musculus OX=10090 GN=Daglb PE=1 SV=2	DAGLB	Q91WC9	12.7251	12.8804	12.2929	12.9948	13.0555	12.7667	13.0986	11.0527		11.0968		12.3013	12.8306	11.4836	7	3	enriched		dopaminergic
>sp|Q9ER88|RT29_MOUSE 28S ribosomal protein S29, mitochondrial OS=Mus musculus OX=10090 GN=Dap3 PE=1 SV=1	DAP3	Q9ER88	13.1719	13.408	13.3546	14.378	14.1777	13.5643	14.3343	12.8421		12.3749	11.8119	13.5017	13.7698	12.6326	7	4	enriched		dopaminergic
>sp|Q80YE7|DAPK1_MOUSE Death-associated protein kinase 1 OS=Mus musculus OX=10090 GN=Dapk1 PE=1 SV=3	DAPK1	Q80YE7	14.1423	14.2313	14.3504	14.7532	14.3872	14.0226	14.8828	12.3485		12.3414	11.4221	13.6939	14.3957	12.4515	7	4	enriched		dopaminergic
>sp|Q922B2|SYDC_MOUSE Aspartate--tRNA ligase, cytoplasmic OS=Mus musculus OX=10090 GN=Dars1 PE=1 SV=2	DARS1	Q922B2	15.765	15.9661	15.8067	16.3056	16.1411	15.8687	16.2893	14.2907	13.552	13.8193	13.7963	15.2774	16.0204	14.1471	7	5	enriched		dopaminergic
>sp|Q8BIP0|SYDM_MOUSE Aspartate--tRNA ligase, mitochondrial OS=Mus musculus OX=10090 GN=Dars2 PE=1 SV=1	DARS2	Q8BIP0	13.2683	13.0353	13.1414	13.6655	13.447	13.3464	13.9118	12.0177	12.0896	12.5137	12.2049	13.1289	13.4022	12.391	7	5	enriched		dopaminergic
>sp|Q9JII5|DAZP1_MOUSE DAZ-associated protein 1 OS=Mus musculus OX=10090 GN=Dazap1 PE=1 SV=2	DAZAP1	Q9JII5	13.7464	13.7905	14.1395	14.7039	14.3249	14.248	14.8672	12.9917	11.9551	13.1946	12.8746	13.9566	14.2601	12.9945	7	5	enriched		dopaminergic
>sp|Q9QXS6|DREB_MOUSE Drebrin OS=Mus musculus OX=10090 GN=Dbn1 PE=1 SV=4	DBN1	Q9QXS6	14.3786	14.6221	14.6268	14.8305	14.4232	14.6095	15.0989	12.9954	12.8794	13.5374	13.4603	14.3271	14.6556	13.4399	7	5	enriched		dopaminergic
>sp|Q62418|DBNL_MOUSE Drebrin-like protein OS=Mus musculus OX=10090 GN=Dbnl PE=1 SV=2	DBNL	Q62418	14.2391	14.6814	14.6059	14.7797	14.6024	14.5761	15.1029	12.4971	12.0528	12.9785	12.9934	14.1402	14.6554	12.9324	7	5	enriched		dopaminergic
>sp|Q923B1|DBR1_MOUSE Lariat debranching enzyme OS=Mus musculus OX=10090 GN=Dbr1 PE=1 SV=2	DBR1	Q923B1	12.3958	12.1897	12.1865	12.9238	12.6041	12.3909	12.9866	10.9144					12.5253	10.9144	7	1	enriched		dopaminergic
>sp|P53395|ODB2_MOUSE Lipoamide acyltransferase component of branched-chain alpha-keto acid dehydrogenase complex, mitochondrial OS=Mus musculus OX=10090 GN=Dbt PE=1 SV=2	DBT	P53395	14.0616	13.9883	14.0807	14.4326	14.5673	14.2453	15.0247	13.2932	13.6198	13.4561	13.3804	14.2054	14.3429	13.591	7	5	enriched		dopaminergic
>sp|Q91VU6|DCA11_MOUSE DDB1- and CUL4-associated factor 11 OS=Mus musculus OX=10090 GN=Dcaf11 PE=1 SV=1	DCAF11	Q91VU6	14.1139	14.1691	14.0417	14.4389	14.2075	13.9767	14.4714	12.7939	12.8465	12.2385	12.6324	13.3384	14.2027	12.7699	7	5	enriched		dopaminergic
>sp|Q80T85|DCAF5_MOUSE DDB1- and CUL4-associated factor 5 OS=Mus musculus OX=10090 GN=Dcaf5 PE=1 SV=2	DCAF5	Q80T85	12.83	12.9026	13.0988	13.3006	13.1152	13.0224	13.6005	10.7289		11.3932	11.3116	12.7198	13.1243	11.5384	7	4	enriched		dopaminergic
>sp|P61963|DCAF7_MOUSE DDB1- and CUL4-associated factor 7 OS=Mus musculus OX=10090 GN=Dcaf7 PE=1 SV=1	DCAF7	P61963	14.9946	15.1772	15.1077	15.5511	15.3034	14.85	15.752	13.4166	11.5337	13.4739	13.0534	14.513	15.248	13.1981	7	5	enriched		dopaminergic
>sp|Q8N7N5|DCAF8_MOUSE DDB1- and CUL4-associated factor 8 OS=Mus musculus OX=10090 GN=Dcaf8 PE=1 SV=1	DCAF8	Q8N7N5	14.8657	14.9937	14.8495	15.2332	15.096	14.837	15.1267	13.6729	13.7068	13.2774	12.9605	14.3139	15.0003	13.5863	7	5	enriched		dopaminergic
>sp|Q8BHC4|DCAKD_MOUSE Dephospho-CoA kinase domain-containing protein OS=Mus musculus OX=10090 GN=Dcakd PE=1 SV=1	DCAKD	Q8BHC4	13.2366	13.6683	13.3147	14.4736	14.1009	13.9043	14.8567	12.422	12.5826	12.2567	12.2835	13.5554	13.9365	12.6201	7	5	enriched		dopaminergic
>sp|P70211|DCC_MOUSE Netrin receptor DCC OS=Mus musculus OX=10090 GN=Dcc PE=1 SV=2	DCC	P70211	14.6558	14.6102	14.6043	15.1541	14.8512	14.3051	15.0714	13.1891	11.2353	12.4548	12.6969	13.9303	14.7503	12.7013	7	5	enriched		dopaminergic
>sp|Q9JLM8|DCLK1_MOUSE Serine/threonine-protein kinase DCLK1 OS=Mus musculus OX=10090 GN=Dclk1 PE=1 SV=1	DCLK1	Q9JLM8	15.1056	15.1873	15.1794	15.4588	15.3291	15.1342	15.6728	13.5363	13.408	13.7408	13.5855	14.7087	15.2953	13.7959	7	5	enriched		dopaminergic
>sp|Q6PGN3|DCLK2_MOUSE Serine/threonine-protein kinase DCLK2 OS=Mus musculus OX=10090 GN=Dclk2 PE=1 SV=1	DCLK2	Q6PGN3	14.8799	14.8533	14.9626	15.4596	15.0818	14.8887	15.5592	13.9741	13.6562	13.9883	13.8382	14.8939	15.0978	14.0701	7	5	enriched		dopaminergic
>sp|O08788|DCTN1_MOUSE Dynactin subunit 1 OS=Mus musculus OX=10090 GN=Dctn1 PE=1 SV=3	DCTN1	O08788	14.8018	15.1463	15.1377	15.3868	15.1656	14.936	15.4577	13.155	12.7738	13.1565	13.0605	14.8148	15.1474	13.3921	7	5	enriched		dopaminergic
>sp|Q99KJ8|DCTN2_MOUSE Dynactin subunit 2 OS=Mus musculus OX=10090 GN=Dctn2 PE=1 SV=3	DCTN2	Q99KJ8	15.3388	15.6596	15.5465	15.5632	15.4919	15.389	15.7483	13.1873	12.9178	13.1106	13.0687	15.0121	15.5339	13.4593	7	5	enriched		dopaminergic
>sp|Q8CBY8|DCTN4_MOUSE Dynactin subunit 4 OS=Mus musculus OX=10090 GN=Dctn4 PE=1 SV=1	DCTN4	Q8CBY8	15.2985	15.315	15.2494	15.598	15.4002	15.0724	15.5384	13.9804	13.0998	13.5638	13.2011	14.6198	15.3531	13.693	7	5	enriched		dopaminergic
>sp|Q9QZ73|DCNL1_MOUSE DCN1-like protein 1 OS=Mus musculus OX=10090 GN=Dcun1d1 PE=2 SV=1	DCUN1D1	Q9QZ73	13.8185	14.1181	14.3974	14.775	14.5926	14.1287	15.1655	13.0361		13.0971	13.0884	14.3767	14.428	13.3996	7	4	enriched		dopaminergic
>sp|O88809|DCX_MOUSE Neuronal migration protein doublecortin OS=Mus musculus OX=10090 GN=Dcx PE=1 SV=1	DCX	O88809	14.5481	14.6288	14.6943	15.2139	14.8061	14.6923	15.4387	13.3219	12.7604	13.2278	13.0842	14.5191	14.8603	13.3827	7	5	enriched		dopaminergic
>sp|Q9CWS0|DDAH1_MOUSE N(G),N(G)-dimethylarginine dimethylaminohydrolase 1 OS=Mus musculus OX=10090 GN=Ddah1 PE=1 SV=3	DDAH1	Q9CWS0	15.0315	15.2227	15.0917	15.084	15.2098	14.8825	15.5618	13.5975	13.2833	13.8509	13.5053	14.4664	15.1549	13.7407	7	5	enriched		dopaminergic
>sp|Q99LD8|DDAH2_MOUSE N(G),N(G)-dimethylarginine dimethylaminohydrolase 2 OS=Mus musculus OX=10090 GN=Ddah2 PE=1 SV=1	DDAH2	Q99LD8	13.9545	14.1818	14.1018	14.3907	14.2364	14.0702	14.8804	13.2233	13.1994	13.3478	13.1212	13.6116	14.2594	13.3007	7	5	enriched		dopaminergic
>sp|Q3U1J4|DDB1_MOUSE DNA damage-binding protein 1 OS=Mus musculus OX=10090 GN=Ddb1 PE=1 SV=2	DDB1	Q3U1J4	15.1085	15.2099	15.1279	15.5975	15.5065	14.9505	15.6312	13.7457	13.3934	13.4902	13.1507	14.5817	15.3046	13.6723	7	5	enriched		dopaminergic
>sp|O88533|DDC_MOUSE Aromatic-L-amino-acid decarboxylase OS=Mus musculus OX=10090 GN=Ddc PE=1 SV=1	DDC	O88533	14.2329	14.454	14.2319	14.836	14.7265	14.3759	14.9176	12.9671	12.1428	12.7079	11.8832	13.5802	14.5393	12.6562	7	5	enriched		dopaminergic
>sp|Q80YA3|DDHD1_MOUSE Phospholipase DDHD1 OS=Mus musculus OX=10090 GN=Ddhd1 PE=1 SV=1	DDHD1	Q80YA3	13.7194	13.6409	13.7087	13.9995	13.6615	13.7535	14.2804	12.6688	12.3996	12.0934	12.3875	13.853	13.8234	12.6804	7	5	enriched		dopaminergic
>sp|A2ADY9|DDI2_MOUSE Protein DDI1 homolog 2 OS=Mus musculus OX=10090 GN=Ddi2 PE=1 SV=1	DDI2	A2ADY9	14.0741	14.2444	14.3359	14.6653	14.3531	14.8042	14.7015	13.1578	12.5092	12.9224	12.7386	14.1303	14.4541	13.0917	7	5	enriched		dopaminergic
>sp|O54734|OST48_MOUSE Dolichyl-diphosphooligosaccharide--protein glycosyltransferase 48 kDa subunit OS=Mus musculus OX=10090 GN=Ddost PE=1 SV=2	DDOST	O54734	15.6552	15.7574	15.5418	15.9446	15.6883	15.3117	15.9439	14.295	13.8374	13.8573	13.8192	14.8751	15.6918	14.1368	7	5	enriched		dopaminergic
>sp|Q91VR5|DDX1_MOUSE ATP-dependent RNA helicase DDX1 OS=Mus musculus OX=10090 GN=Ddx1 PE=1 SV=1	DDX1	Q91VR5	14.7854	14.8966	14.7774	15.1901	15.0217	14.7943	15.6189	13.3807	13.4292	13.6211	13.2888	14.8162	15.0121	13.7072	7	5	enriched		dopaminergic
>sp|Q6AXC6|DDX11_MOUSE ATP-dependent DNA helicase DDX11 OS=Mus musculus OX=10090 GN=Ddx11 PE=1 SV=2	DDX11	Q6AXC6		16.2193	16.7211			16.8659	16.301	15.5317	15.0285	14.8098	14.7366	16.0044	16.5268	15.2222	4	5	enriched		dopaminergic
>sp|Q501J6|DDX17_MOUSE Probable ATP-dependent RNA helicase DDX17 OS=Mus musculus OX=10090 GN=Ddx17 PE=1 SV=1	DDX17	Q501J6	15.8612	15.8804	15.8747	16.1246	15.9016	15.4978	16.3387	13.6853	12.9672	13.5036	13.2867	14.8432	15.9256	13.6572	7	5	enriched		dopaminergic
>sp|Q8K363|DDX18_MOUSE ATP-dependent RNA helicase DDX18 OS=Mus musculus OX=10090 GN=Ddx18 PE=1 SV=1	DDX18	Q8K363	13.7457	14.0678	13.9273	14.509	14.5446		14.4405	12.4615	12.3968				14.2058	12.4292	6	2	enriched		dopaminergic
>sp|Q61655|DD19A_MOUSE ATP-dependent RNA helicase DDX19A OS=Mus musculus OX=10090 GN=Ddx19a PE=1 SV=2	DDX19A	Q61655	14.5043	14.5218	14.483	15.0516	14.8259	14.5685	15.4453	13.2291	13.0963	13.3188	13.1636	14.476	14.7715	13.4568	7	5	enriched		dopaminergic
>sp|Q9JIK5|DDX21_MOUSE Nucleolar RNA helicase 2 OS=Mus musculus OX=10090 GN=Ddx21 PE=1 SV=3	DDX21	Q9JIK5	14.0414	14.1313	13.9728	14.5404	14.1026	13.9465	14.6495	12.6719	12.8052	12.5393	12.2271	13.2911	14.1978	12.7069	7	5	enriched		dopaminergic
>tr|D3Z0M9|D3Z0M9_MOUSE RNA helicase OS=Mus musculus OX=10090 GN=Ddx23 PE=1 SV=1	DDX23	D3Z0M9	14.1559	14.1653	14.179	14.2659	14.0996	13.5193	14.2483	12.7451	12.7379	12.6347	12.5638	13.3101	14.0905	12.7983	7	5	enriched		dopaminergic
>sp|Q8VDW0|DX39A_MOUSE ATP-dependent RNA helicase DDX39A OS=Mus musculus OX=10090 GN=Ddx39a PE=1 SV=1	DDX39A	Q8VDW0	15.0258	15.6812	14.7767	15.617	15.6708	15.6166	16.229	14.0066	13.2175	12.5951	13.3106	15.1351	15.5167	13.653	7	5	enriched		dopaminergic
>sp|Q9Z1N5|DX39B_MOUSE Spliceosome RNA helicase Ddx39b OS=Mus musculus OX=10090 GN=Ddx39b PE=1 SV=1	DDX39B	Q9Z1N5	16.6061	16.6311	16.4881	16.9801	16.869	16.774	17.0337	15.1459	14.6538	14.8556	14.5967	15.8773	16.7689	15.0259	7	5	enriched		dopaminergic
>sp|Q62167|DDX3X_MOUSE ATP-dependent RNA helicase DDX3X OS=Mus musculus OX=10090 GN=Ddx3x PE=1 SV=3	DDX3X	Q62167	14.9579	14.8876	15.1049	15.479	15.1771	14.9117	15.4355	12.7715	12.8438	12.7793	12.6954	14.3938	15.1363	13.0968	7	5	enriched		dopaminergic
>sp|Q91VN6|DDX41_MOUSE Probable ATP-dependent RNA helicase DDX41 OS=Mus musculus OX=10090 GN=Ddx41 PE=1 SV=2	DDX41	Q91VN6	11.9473		12.6644	12.872	12.6245	12.2015	13.1976						12.5846		6	0		exclusive	dopaminergic
>sp|Q810A7|DDX42_MOUSE ATP-dependent RNA helicase DDX42 OS=Mus musculus OX=10090 GN=Ddx42 PE=1 SV=3	DDX42	Q810A7	14.3496	14.3992	14.4514	14.5309	14.3074	13.6382	14.7056	12.8003	12.1415	12.9278	12.8858	13.5538	14.3403	12.8618	7	5	enriched		dopaminergic
>sp|Q569Z5|DDX46_MOUSE Probable ATP-dependent RNA helicase DDX46 OS=Mus musculus OX=10090 GN=Ddx46 PE=1 SV=2	DDX46	Q569Z5	14.2293	14.1351	14.1147	14.6494	14.2266	14.1292	14.6747	12.8056	12.3128	12.7218	12.3946	13.4667	14.3084	12.7403	7	5	enriched		dopaminergic
>sp|Q61656|DDX5_MOUSE Probable ATP-dependent RNA helicase DDX5 OS=Mus musculus OX=10090 GN=Ddx5 PE=1 SV=2	DDX5	Q61656	16.0298	16.1239	16.254	16.5828	16.1491	15.7912	16.277	13.7228	12.752	13.5586	13.0139	14.8896	16.1725	13.5874	7	5	enriched		dopaminergic
>sp|Q99MJ9|DDX50_MOUSE ATP-dependent RNA helicase DDX50 OS=Mus musculus OX=10090 GN=Ddx50 PE=2 SV=1	DDX50	Q99MJ9	12.9973	13.0794	13.0444	13.7415	13.2087	13.2334	13.7428	11.3583		11.8937	11.4453	12.9748	13.2925	11.918	7	4	enriched		dopaminergic
>sp|P54823|DDX6_MOUSE Probable ATP-dependent RNA helicase DDX6 OS=Mus musculus OX=10090 GN=Ddx6 PE=1 SV=1	DDX6	P54823	14.8701	15.0386	14.9574	15.4204	15.1957	14.8846	15.7905	13.3646	12.9648	13.3057	13.2342	14.6758	15.1653	13.509	7	5	enriched		dopaminergic
>sp|Q9D8N2|DEN10_MOUSE DENN domain-containing protein 10 OS=Mus musculus OX=10090 GN=Dennd10 PE=1 SV=2	DENND10	Q9D8N2	14.325	14.1888	14.2505	14.258	13.972	13.7034	14.0949	12.7298	12.1343	12.7568	12.054	13.4161	14.1132	12.6182	7	5	enriched		dopaminergic
>sp|Q3UHG7|DEN11_MOUSE DENN domain-containing protein 11 OS=Mus musculus OX=10090 GN=Dennd11 PE=2 SV=1	DENND11	Q3UHG7	14.4783	14.5789	14.399	14.9561	14.6944	14.6236	14.9748	13.35	12.8799	12.8889	12.4332	13.7463	14.6722	13.0597	7	5	enriched		dopaminergic
>sp|Q8K382|DEN1A_MOUSE DENN domain-containing protein 1A OS=Mus musculus OX=10090 GN=Dennd1a PE=1 SV=2	DENND1A	Q8K382	13.8384	13.7648	13.7767	14.0138	14.0203	13.8918	13.8285	13.1118		12.688	12.4469	13.2179	13.8763	12.8662	7	4	enriched		dopaminergic
>tr|E9Q8V6|E9Q8V6_MOUSE DENN/MADD domain containing 4A OS=Mus musculus OX=10090 GN=Dennd4a PE=1 SV=1	DENND4A	E9Q8V6	14.9822	15.0411	14.9476	14.9046	14.9667	14.662	15.5234	12.5232	11.9646	12.1583	11.5885	13.8381	15.0039	12.4145	7	5	enriched		dopaminergic
>sp|A6H8H2|DEN4C_MOUSE DENN domain-containing protein 4C OS=Mus musculus OX=10090 GN=Dennd4c PE=1 SV=1	DENND4C	A6H8H2	13.5059	13.8854	13.5286	13.9378	13.9998	13.0768	14.2584	12.8471	11.4584	11.8549	12.5569	13.3009	13.7418	12.4036	7	5	enriched		dopaminergic
>sp|Q6PAL8|DEN5A_MOUSE DENN domain-containing protein 5A OS=Mus musculus OX=10090 GN=Dennd5a PE=1 SV=1	DENND5A	Q6PAL8	13.0728	13.2768	13.2321	13.6907	13.7506	13.442	13.996	12.3593			11.7038	12.8738	13.4944	12.3123	7	3	enriched		dopaminergic
>sp|A2RSQ0|DEN5B_MOUSE DENN domain-containing protein 5B OS=Mus musculus OX=10090 GN=Dennd5b PE=1 SV=2	DENND5B	A2RSQ0	14.2347	14.1998	14.2065	14.4018	14.2744	14.3056	14.4524	12.6874	12.2922	12.2629	12.395	13.4912	14.2965	12.6257	7	5	enriched		dopaminergic
>sp|P61460|DEPD5_MOUSE GATOR complex protein DEPDC5 OS=Mus musculus OX=10090 GN=Depdc5 PE=1 SV=2	DEPDC5	P61460	13.2834	13.5547	13.2296	13.4144	13.7622	13.1425	13.6231	11.7932	10.0458	11.5184	11.0527	11.943	13.43	11.2706	7	5	enriched		dopaminergic
>sp|Q570Y9|DPTOR_MOUSE DEP domain-containing mTOR-interacting protein OS=Mus musculus OX=10090 GN=Deptor PE=1 SV=2	DEPTOR	Q570Y9	14.0862	14.0191	13.8285	13.8915	14.2623	13.3475	14.4343	13.1424	12.7618	12.4036	11.9437	13.246	13.9813	12.6995	7	5	enriched		dopaminergic
>sp|Q99J56|DERL1_MOUSE Derlin-1 OS=Mus musculus OX=10090 GN=Derl1 PE=1 SV=1	DERL1	Q99J56	15.0048	15.4487	14.9112	13.9458	14.1028		14.0116	12.2218	11.0392	12.6603	12.3267		14.5708	12.062	6	4	enriched		dopaminergic
>sp|Q6NS52|DGKB_MOUSE Diacylglycerol kinase beta OS=Mus musculus OX=10090 GN=Dgkb PE=1 SV=2	DGKB	Q6NS52	14.4255	14.4436	14.2795	14.8932	14.6678	14.4578	15.2254	13.6993	13.282	13.5887	13.2116	14.524	14.6276	13.6611	7	5	enriched		dopaminergic
>sp|E9PUQ8|DGKD_MOUSE Diacylglycerol kinase delta OS=Mus musculus OX=10090 GN=Dgkd PE=1 SV=1	DGKD	E9PUQ8	13.5619	13.5826	13.6081	13.9213	13.8361	13.3681	14.3141	12.8539	12.3211	12.3836	12.0514	13.2928	13.7417	12.5806	7	5	enriched		dopaminergic
>sp|Q9R1C6|DGKE_MOUSE Diacylglycerol kinase epsilon OS=Mus musculus OX=10090 GN=Dgke PE=1 SV=1	DGKE	Q9R1C6	14.6467	14.6933	14.4734	15.2671	15.0999	14.9125	15.2304	13.4146	12.8281	12.4361	12.2242	14.2282	14.9033	13.0263	7	5	enriched		dopaminergic
>sp|Q91WG7|DGKG_MOUSE Diacylglycerol kinase gamma OS=Mus musculus OX=10090 GN=Dgkg PE=1 SV=1	DGKG	Q91WG7	14.3002	14.3049	14.1971	14.4191	14.4938	14.0287	14.6234	12.5522	12.0621	12.5194	12.1103	13.6189	14.3382	12.5726	7	5	enriched		dopaminergic
>sp|D3YXJ0|DGKH_MOUSE Diacylglycerol kinase eta OS=Mus musculus OX=10090 GN=Dgkh PE=1 SV=2	DGKH	D3YXJ0	13.6218	13.4932	13.5609	13.6551	13.3391	13.7841	14.0466	12.7639	12.0694	13.0215	12.5497	13.4535	13.643	12.7716	7	5	enriched		dopaminergic
>sp|D3YWQ0|DGKI_MOUSE Diacylglycerol kinase iota OS=Mus musculus OX=10090 GN=Dgki PE=1 SV=1	DGKI	D3YWQ0	14.8106	14.9725	14.8461	15.0312	14.8747	14.7582	15.1732	13.3382	12.6332	13.0516	12.7694	14.1519	14.9238	13.1889	7	5	enriched		dopaminergic
>tr|D3Z519|D3Z519_MOUSE Diacylglycerol kinase OS=Mus musculus OX=10090 GN=Dgki PE=1 SV=1;>tr|S4R2G0|S4R2G0_MOUSE Diacylglycerol kinase OS=Mus musculus OX=10090 GN=Dgki PE=1 SV=1	DGKI	D3Z519;S4R2G0	14.3493	14.5245	14.4677	14.9322	14.5359	13.5136	14.6548	13.2234	12.2935	12.7949	13.0049	13.4661	14.4254	12.9565	7	5	enriched		dopaminergic
>sp|Q6P5E8|DGKQ_MOUSE Diacylglycerol kinase theta OS=Mus musculus OX=10090 GN=Dgkq PE=1 SV=1	DGKQ	Q6P5E8	13.9992	14.307	14.1082	14.1061	13.9301	13.8221	14.4081	12.3405	12.3684	12.0904	11.6764	13.4862	14.0973	12.3924	7	5	enriched		dopaminergic
>sp|Q80UP3|DGKZ_MOUSE Diacylglycerol kinase zeta OS=Mus musculus OX=10090 GN=Dgkz PE=1 SV=2	DGKZ	Q80UP3	14.2178	14.3409	14.2466	14.5965	14.4491	14.1431	14.7224	12.6792	12.0073	12.7335	11.4823	13.7811	14.3881	12.5367	7	5	enriched		dopaminergic
>sp|Q8BH86|GLUCM_MOUSE D-glutamate cyclase, mitochondrial OS=Mus musculus OX=10090 GN=Dglucy PE=1 SV=1	DGLUCY	Q8BH86	12.726	13.0482	12.9976	13.1554	13.0572	13.3492	13.5957	12.2373	11.7565	12.1667	11.5317	12.878	13.1328	12.114	7	5	enriched		dopaminergic
>sp|O88455|DHCR7_MOUSE 7-dehydrocholesterol reductase OS=Mus musculus OX=10090 GN=Dhcr7 PE=1 SV=1	DHCR7	O88455	14.1597	14.293	14.3811	14.5496	14.4588	14.2116	14.596	12.5317	12.5738	12.2047	11.9763	13.6402	14.3785	12.5853	7	5	enriched		dopaminergic
>sp|Q9DBB8|DHDH_MOUSE Trans-1,2-dihydrobenzene-1,2-diol dehydrogenase OS=Mus musculus OX=10090 GN=Dhdh PE=1 SV=1	DHDH	Q9DBB8	14.0861	14.2839	14.1017	14.5884	14.5404	14.2189	15.115	12.8963	12.2077	12.9191	12.6175	13.3285	14.4192	12.7938	7	5	enriched		dopaminergic
>sp|Q99L04|DHRS1_MOUSE Dehydrogenase/reductase SDR family member 1 OS=Mus musculus OX=10090 GN=Dhrs1 PE=1 SV=1	DHRS1	Q99L04	15.27	15.4698	15.4136	15.9648	15.616	15.4113	16.065	14.1306	14.0714	13.8754	13.725	15.151	15.6015	14.1907	7	5	enriched		dopaminergic
>sp|Q5SS80|DHR13_MOUSE Dehydrogenase/reductase SDR family member 13 OS=Mus musculus OX=10090 GN=Dhrs13 PE=1 SV=1	DHRS13	Q5SS80	13.6854	13.6354	13.61	13.951	13.6297	13.4859	13.9169			12.5947	12.9223		13.702	12.7585	7	2	enriched		dopaminergic
>sp|Q99LB2|DHRS4_MOUSE Dehydrogenase/reductase SDR family member 4 OS=Mus musculus OX=10090 GN=Dhrs4 PE=1 SV=3	DHRS4	Q99LB2	15.148	15.1415	15.0632	15.2116	15.2786	13.6381	15.5177	14.2095	13.7866	14.0187	13.6048	14.857	14.9998	14.0953	7	5	enriched		dopaminergic
>sp|Q9CXR1|DHRS7_MOUSE Dehydrogenase/reductase SDR family member 7 OS=Mus musculus OX=10090 GN=Dhrs7 PE=1 SV=2	DHRS7	Q9CXR1	14.8431	14.9034	15.1003	15.492	14.9969	15.0958	15.1419	14.551	13.9762	13.4753	13.7234	14.0578	15.0819	13.9567	7	5	enriched		dopaminergic
>sp|Q99J47|DRS7B_MOUSE Dehydrogenase/reductase SDR family member 7B OS=Mus musculus OX=10090 GN=Dhrs7b PE=1 SV=1	DHRS7B	Q99J47	14.3718	14.4282	14.3829	14.6618	14.616	13.9422	14.85	13.4709	13.035	13.2138	12.8977	14.0331	14.4647	13.3301	7	5	enriched		dopaminergic
>sp|O35286|DHX15_MOUSE ATP-dependent RNA helicase DHX15 OS=Mus musculus OX=10090 GN=Dhx15 PE=1 SV=2	DHX15	O35286	15.433	15.5451	15.4522	15.8014	15.5422	15.2904	15.8039	13.8507	13.2056	13.5572	13.1947	14.6347	15.5526	13.6886	7	5	enriched		dopaminergic
>sp|Q6PGC1|DHX29_MOUSE ATP-dependent RNA helicase DHX29 OS=Mus musculus OX=10090 GN=Dhx29 PE=1 SV=1	DHX29	Q6PGC1	13.4995	13.492	13.5558	13.8947	13.619	13.4016	13.8945	12.7019	12.0031	12.1899	12.0977	13.3176	13.6224	12.462	7	5	enriched		dopaminergic
>sp|Q99PU8|DHX30_MOUSE ATP-dependent RNA helicase DHX30 OS=Mus musculus OX=10090 GN=Dhx30 PE=1 SV=1	DHX30	Q99PU8	14.6448	14.6903	14.4962	14.8317	14.6197	14.0479	14.9738	13.0239	13.02	13.2643	13.0477	13.8167	14.6149	13.2345	7	5	enriched		dopaminergic
>sp|Q8BZS9|DHX32_MOUSE Putative pre-mRNA-splicing factor ATP-dependent RNA helicase DHX32 OS=Mus musculus OX=10090 GN=Dhx32 PE=1 SV=2	DHX32	Q8BZS9	12.7128	11.4602	11.8043	13.0906	12.3388	12.2429	12.5757	11.1269		11.514		11.1032	12.3179	11.248	7	3	enriched		dopaminergic
>sp|Q8VHK9|DHX36_MOUSE ATP-dependent DNA/RNA helicase DHX36 OS=Mus musculus OX=10090 GN=Dhx36 PE=1 SV=2	DHX36	Q8VHK9	13.5495	13.8031	13.6374	14.3114	14.2388	14.0913	14.296	12.6684	10.5781	12.1243	12.2623	13.5978	13.9896	12.2462	7	5	enriched		dopaminergic
>sp|Q6P5D3|DHX57_MOUSE Putative ATP-dependent RNA helicase DHX57 OS=Mus musculus OX=10090 GN=Dhx57 PE=1 SV=2	DHX57	Q6P5D3	14.3613	14.2645	14.2759	14.6419	14.2674	14.2117	14.6994	13.7931		13.0682	12.255	13.7643	14.3889	13.2201	7	4	enriched		dopaminergic
>sp|A2A4P0|DHX8_MOUSE ATP-dependent RNA helicase DHX8 OS=Mus musculus OX=10090 GN=Dhx8 PE=2 SV=1	DHX8	A2A4P0	12.531	12.4936	12.8279	13.252	12.76		13.18						12.8407		6	0		exclusive	dopaminergic
>tr|E9QNN1|E9QNN1_MOUSE RNA helicase OS=Mus musculus OX=10090 GN=Dhx9 PE=1 SV=1	DHX9	E9QNN1	14.667	14.795	14.8908	15.9554	15.7715	15.4586	15.94	13.7523	11.6898	13.0334	11.7489	15.2616	15.354	13.0972	7	5	enriched		dopaminergic
>sp|O70133|DHX9_MOUSE ATP-dependent RNA helicase A OS=Mus musculus OX=10090 GN=Dhx9 PE=1 SV=2	DHX9	O70133	15.5773	15.6522	15.479	16.1148	15.858	15.8021	16.3171	14.053	13.7323	13.4945	13.4805	15.0725	15.8287	13.9666	7	5	enriched		dopaminergic
>sp|Q8C9B9|DIDO1_MOUSE Death-inducer obliterator 1 OS=Mus musculus OX=10090 GN=Dido1 PE=1 SV=4	DIDO1	Q8C9B9	12.3803	12.5386	11.8623	12.9933	12.3432	12.3224	12.8738		10.1284	10.415		11.9546	12.4734	10.8326	7	3	enriched		dopaminergic
>sp|Q8BWT5|DIP2A_MOUSE Disco-interacting protein 2 homolog A OS=Mus musculus OX=10090 GN=Dip2a PE=1 SV=3	DIP2A	Q8BWT5	14.4913	14.5059	14.377	14.8365	14.7206	14.4555	14.8268	13.5216	13.159	13.243	13.1354	14.0455	14.602	13.4209	7	5	enriched		dopaminergic
>sp|Q3UH60|DIP2B_MOUSE Disco-interacting protein 2 homolog B OS=Mus musculus OX=10090 GN=Dip2b PE=1 SV=1	DIP2B	Q3UH60	14.5915	14.687	14.571	14.8804	14.684	14.4865	14.8524	13.1481	12.7734	12.6842	12.5465	13.8917	14.679	13.0088	7	5	enriched		dopaminergic
>tr|B7ZMZ7|B7ZMZ7_MOUSE Dip2c protein OS=Mus musculus OX=10090 GN=Dip2c PE=1 SV=1	DIP2C	B7ZMZ7	14.5191	14.5999	14.4252	14.7435	14.7597	14.2337	14.876	12.9984	12.5918	12.6148	12.3953	13.7244	14.5939	12.8649	7	5	enriched		dopaminergic
>sp|Q91Z61|DIRA1_MOUSE GTP-binding protein Di-Ras1 OS=Mus musculus OX=10090 GN=Diras1 PE=1 SV=1	DIRAS1	Q91Z61	15.6936	15.8304	15.7346	16.2298	15.944	15.5064	16.1573	14.2724	13.6999	14.1065	13.7096	15.0436	15.8709	14.1664	7	5	enriched		dopaminergic
>sp|Q5PR73|DIRA2_MOUSE GTP-binding protein Di-Ras2 OS=Mus musculus OX=10090 GN=Diras2 PE=1 SV=1	DIRAS2	Q5PR73	14.9389	15.005	14.9274	15.1543	15.1712	14.8971	15.2979	13.5833	13.2344	13.2589	13.0426	14.2559	15.056	13.475	7	5	enriched		dopaminergic
>sp|Q9CSH3|RRP44_MOUSE Exosome complex exonuclease RRP44 OS=Mus musculus OX=10090 GN=Dis3 PE=1 SV=4	DIS3	Q9CSH3	14.064	14.2298	14.1641	14.251	14.1059	14.1978	14.2865	13.3936	12.7051	13.0626		13.9082	14.1856	13.2674	7	4	enriched		dopaminergic
>sp|Q8CI75|DI3L2_MOUSE DIS3-like exonuclease 2 OS=Mus musculus OX=10090 GN=Dis3l2 PE=1 SV=1	DIS3L2	Q8CI75	14.1757	14.3769	14.2339	14.5578	14.3045	13.9949	14.4152	12.785	12.4138	13.0062	12.3115	13.3133	14.2941	12.766	7	5	enriched		dopaminergic
>sp|Q9ESX5|DKC1_MOUSE H/ACA ribonucleoprotein complex subunit DKC1 OS=Mus musculus OX=10090 GN=Dkc1 PE=1 SV=4	DKC1	Q9ESX5	13.5487	13.7698	13.4961	14.4247	14.0351	14.0419	14.7279	12.814	12.8383	12.5747	12.0045	13.5643	14.0063	12.7592	7	5	enriched		dopaminergic
>sp|Q9R0Z9|RHG07_MOUSE Rho GTPase-activating protein 7 OS=Mus musculus OX=10090 GN=Dlc1 PE=1 SV=2	DLC1	Q9R0Z9	12.1876	11.8648	11.3251	12.4819	12.0291								11.9777		5	0		exclusive	dopaminergic
>sp|O08749|DLDH_MOUSE Dihydrolipoyl dehydrogenase, mitochondrial OS=Mus musculus OX=10090 GN=Dld PE=1 SV=2	DLD	O08749	16.7893	16.7493	16.8149	17.3433	17.1449	16.9638	17.4919	15.733	15.5209	15.8862	15.7159	16.7737	17.0425	15.9259	7	5	enriched		dopaminergic
>sp|Q811D0|DLG1_MOUSE Disks large homolog 1 OS=Mus musculus OX=10090 GN=Dlg1 PE=1 SV=1	DLG1	Q811D0	14.928	15.0723	14.9995	15.4378	15.1816	14.9833	15.6228	13.7766	13.3323	13.7429	13.4422	14.6888	15.175	13.7966	7	5	enriched		dopaminergic
>sp|Q91XM9|DLG2_MOUSE Disks large homolog 2 OS=Mus musculus OX=10090 GN=Dlg2 PE=1 SV=2	DLG2	Q91XM9	14.3917	14.4584	14.4338	14.6861	14.6191	14.5882	14.7266	13.3478	13.0061	13.5321	13.1465	14.28	14.5577	13.4625	7	5	enriched		dopaminergic
>sp|P70175|DLG3_MOUSE Disks large homolog 3 OS=Mus musculus OX=10090 GN=Dlg3 PE=1 SV=1	DLG3	P70175	14.6159	14.7002	14.7379	14.9315	14.699	14.553	15.1049	12.7961	12.8053	12.978	12.7173	14.0727	14.7632	13.0739	7	5	enriched		dopaminergic
>sp|Q62108|DLG4_MOUSE Disks large homolog 4 OS=Mus musculus OX=10090 GN=Dlg4 PE=1 SV=1	DLG4	Q62108	14.4669	14.4603	14.3656	14.7363	14.6078	14.1676	14.9602	13.4619	13.3774	13.5341	13.3726	14.3683	14.5378	13.6229	7	5	enriched		dopaminergic
>tr|E9QAR5|E9QAR5_MOUSE DLG associated protein 1 OS=Mus musculus OX=10090 GN=Dlgap1 PE=1 SV=1	DLGAP1	E9QAR5	13.0104	13.1115	12.9287	13.2608	12.9413	12.775	13.1814	11.8665	11.5376	11.3805	11.1564	12.3825	13.0299	11.6647	7	5	enriched		dopaminergic
>tr|Q3UVU8|Q3UVU8_MOUSE DLG associated protein 1 OS=Mus musculus OX=10090 GN=Dlgap1 PE=1 SV=1	DLGAP1	Q3UVU8	14.5011	14.4853	14.3206	15.0591	15.0698	14.7485	14.6486	13.5863		12.4635	11.71	14.2428	14.6904	13.0006	7	4	enriched		dopaminergic
>sp|Q9D415|DLGP1_MOUSE Disks large-associated protein 1 OS=Mus musculus OX=10090 GN=Dlgap1 PE=1 SV=3	DLGAP1	Q9D415	14.8417	14.891	14.8579	15.0931	15.0076	14.6235	15.0454	13.3629	12.9662	13.3733	13.0713	14.3084	14.9086	13.4164	7	5	enriched		dopaminergic
>sp|Q8BJ42|DLGP2_MOUSE Disks large-associated protein 2 OS=Mus musculus OX=10090 GN=Dlgap2 PE=1 SV=2	DLGAP2	Q8BJ42	14.1532	14.7112	14.0352	14.3887	14.5619	13.6058	14.6021	12.882		13.0643	13.1392	13.4184	14.294	13.126	7	4	enriched		dopaminergic
>sp|Q6PFD5|DLGP3_MOUSE Disks large-associated protein 3 OS=Mus musculus OX=10090 GN=Dlgap3 PE=1 SV=1	DLGAP3	Q6PFD5	13.8183	14.474			13.6913		14.6679	12.517	13.5351				14.1629	13.0261	4	2	enriched		dopaminergic
>sp|B1AZP2|DLGP4_MOUSE Disks large-associated protein 4 OS=Mus musculus OX=10090 GN=Dlgap4 PE=1 SV=1	DLGAP4	B1AZP2	13.1821	13.7234	13.7542	14.0581	13.7645	13.4177	14.2627	11.7977	11.5321	12.1025	12.1102	13.1306	13.7375	12.1346	7	5	enriched		dopaminergic
>sp|Q9D2G2|ODO2_MOUSE Dihydrolipoyllysine-residue succinyltransferase component of 2-oxoglutarate dehydrogenase complex, mitochondrial OS=Mus musculus OX=10090 GN=Dlst PE=1 SV=1	DLST	Q9D2G2	15.3365	15.6448	15.2355	15.4517	15.4067	15.2512	15.7633	14.3776	14.4353	14.8496	14.7079	15.0775	15.4414	14.6896	7	5	enriched		dopaminergic
>sp|P70397|DLX6_MOUSE Homeobox protein DLX-6 OS=Mus musculus OX=10090 GN=Dlx6 PE=2 SV=3;>sp|Q64317|DLX1_MOUSE Homeobox protein DLX-1 OS=Mus musculus OX=10090 GN=Dlx1 PE=1 SV=1	DLX6;DLX1	P70397;Q64317	12.2894	11.7379	12.9015	12.3988	12.3748	11.7488	12.8652					10.3803	12.3309	10.3803	7	1	enriched		dopaminergic
>sp|Q9CQ00|DMAC1_MOUSE Distal membrane-arm assembly complex protein 1 OS=Mus musculus OX=10090 GN=Dmac1 PE=1 SV=1	DMAC1	Q9CQ00	12.9368	13.0894	13.5006	13.5228	13.7711	13.6285	13.0454	12.2864	11.0306	11.3997		12.5641	13.3563	11.8202	7	4	enriched		dopaminergic
>sp|P11531|DMD_MOUSE Dystrophin OS=Mus musculus OX=10090 GN=Dmd PE=1 SV=3	DMD	P11531	13.2915	13.1848	13.2238	13.8348	13.6687	13.5254	14.0078	12.8826	12.4714	12.5096	12.5724	13.4729	13.5338	12.7818	7	5	enriched		dopaminergic
>sp|Q9WV69|DEMA_MOUSE Dematin OS=Mus musculus OX=10090 GN=Dmtn PE=1 SV=1	DMTN	Q9WV69	14.0543	14.2533	14.2936	14.1495	13.7298	13.6082	14.204	11.5072	11.891	11.5411		13.1389	14.0418	12.0196	7	4	enriched		dopaminergic
>sp|Q08274|DMWD_MOUSE Dystrophia myotonica WD repeat-containing protein OS=Mus musculus OX=10090 GN=Dmwd PE=1 SV=3	DMWD	Q08274	14.6724	14.6684	14.5057	14.9951	14.7387	14.5853	15.1065	13.3409	12.6953	13.1757	13.1792	14.26	14.7531	13.3302	7	5	enriched		dopaminergic
>sp|Q6PNC0|DMXL1_MOUSE DmX-like protein 1 OS=Mus musculus OX=10090 GN=Dmxl1 PE=1 SV=1	DMXL1	Q6PNC0	14.6219	14.8445	14.6352	14.756	14.7941	14.8176	14.8062	13.4897	13.1065	12.9839	12.6817	13.9231	14.7536	13.237	7	5	enriched		dopaminergic
>sp|Q8BPN8|DMXL2_MOUSE DmX-like protein 2 OS=Mus musculus OX=10090 GN=Dmxl2 PE=1 SV=3	DMXL2	Q8BPN8	15.1686	15.2971	15.014	15.4415	15.3293	15.0545	15.4781	13.928	13.3346	13.5693	13.1478	14.5906	15.2547	13.7141	7	5	enriched		dopaminergic
>sp|Q8BW94|DYH3_MOUSE Dynein axonemal heavy chain 3 OS=Mus musculus OX=10090 GN=Dnah3 PE=1 SV=2	DNAH3	Q8BW94	15.5863	15.9563	15.7455	15.5292	15.6748		15.9097	14.0893				15.2454	15.7336	14.6673	6	2	enriched		dopaminergic
>sp|P63037|DNJA1_MOUSE DnaJ homolog subfamily A member 1 OS=Mus musculus OX=10090 GN=Dnaja1 PE=1 SV=1	DNAJA1	P63037	13.9946	13.926	14.2191	14.484	14.2141	13.99	14.2812	12.1119	11.7595	12.3815	12.0368	12.8853	14.1584	12.235	7	5	enriched		dopaminergic
>sp|Q9QYJ0|DNJA2_MOUSE DnaJ homolog subfamily A member 2 OS=Mus musculus OX=10090 GN=Dnaja2 PE=1 SV=1	DNAJA2	Q9QYJ0	15.2781	15.2052	15.1549	15.7307	15.4054	14.9778	16.0171	13.76	13.6876	13.9767	13.7783	15.0843	15.3956	14.0574	7	5	enriched		dopaminergic
>sp|Q99M87|DNJA3_MOUSE DnaJ homolog subfamily A member 3, mitochondrial OS=Mus musculus OX=10090 GN=Dnaja3 PE=1 SV=1	DNAJA3	Q99M87	14.3098	14.3354	14.2949	15.0617	14.6972	14.4132	15.2772	13.0251	12.1958	13.3123	13.1952	14.2552	14.6271	13.1967	7	5	enriched		dopaminergic
>sp|Q9QYJ3|DNJB1_MOUSE DnaJ homolog subfamily B member 1 OS=Mus musculus OX=10090 GN=Dnajb1 PE=1 SV=3	DNAJB1	Q9QYJ3	14.6295	14.5805	14.6961	15.0207	14.6471	14.3371	14.8633	12.6257	12.2055	12.952	12.1955	13.9082	14.682	12.7774	7	5	enriched		dopaminergic
>sp|Q149L6|DJB14_MOUSE DnaJ homolog subfamily B member 14 OS=Mus musculus OX=10090 GN=Dnajb14 PE=2 SV=1	DNAJB14	Q149L6		14.5654	14.342	14.3516	14.2638	14.4421	14.8373		12.7655			12.9235	14.467	12.8445	6	2	enriched		dopaminergic
>sp|Q9QYI5|DNJB2_MOUSE DnaJ homolog subfamily B member 2 OS=Mus musculus OX=10090 GN=Dnajb2 PE=1 SV=3	DNAJB2	Q9QYI5	13.5435	12.7913	13.1079	13.4781	13.1998	12.9481	13.8318	12.1286	12.2123	12.5641	12.0793	13.4272	13.2715	12.4823	7	5	enriched		dopaminergic
>sp|O89114|DNJB5_MOUSE DnaJ homolog subfamily B member 5 OS=Mus musculus OX=10090 GN=Dnajb5 PE=2 SV=1	DNAJB5	O89114	13.9732	14.0283	13.819	14.2103	14.1186	13.7762	14.7896	12.0651	11.6117	12.7793	12.1753	13.1491	14.1022	12.3561	7	5	enriched		dopaminergic
>sp|O54946|DNJB6_MOUSE DnaJ homolog subfamily B member 6 OS=Mus musculus OX=10090 GN=Dnajb6 PE=1 SV=4	DNAJB6	O54946	15.6884	15.8335	15.5546	15.7739	15.6636	15.2712	16.1847	14.4791	14.0274	14.6146	14.0509	15.3322	15.71	14.5008	7	5	enriched		dopaminergic
>sp|Q61712|DNJC1_MOUSE DnaJ homolog subfamily C member 1 OS=Mus musculus OX=10090 GN=Dnajc1 PE=1 SV=1	DNAJC1	Q61712	13.056	13.3068	12.4635	13.2171	13.0764				10.776			12.1599	13.024	11.4679	5	2	enriched		dopaminergic
>sp|Q9DC23|DJC10_MOUSE DnaJ homolog subfamily C member 10 OS=Mus musculus OX=10090 GN=Dnajc10 PE=1 SV=2	DNAJC10	Q9DC23	13.2444	13.4327	13.6924	14.2147	13.8335	13.7118	13.9161	12.225	12.143	12.3011	12.167	13.5473	13.7208	12.4767	7	5	enriched		dopaminergic
>sp|Q5U458|DJC11_MOUSE DnaJ homolog subfamily C member 11 OS=Mus musculus OX=10090 GN=Dnajc11 PE=1 SV=2	DNAJC11	Q5U458	15.0109	15.091	14.9498	15.4687	15.3055	14.9634	15.5539	13.8576	12.9577	13.4866	13.0342	14.5241	15.1919	13.572	7	5	enriched		dopaminergic
>sp|Q9R022|DJC12_MOUSE DnaJ homolog subfamily C member 12 OS=Mus musculus OX=10090 GN=Dnajc12 PE=1 SV=1	DNAJC12	Q9R022	14.2412	14.7506	14.6851	15.2473	14.3153	14.2821	14.8492				12.0963	13.7905	14.6244	12.9434	7	2	enriched		dopaminergic
>tr|D4AFX7|D4AFX7_MOUSE DnaJ heat shock protein family (Hsp40) member C13 OS=Mus musculus OX=10090 GN=Dnajc13 PE=1 SV=1;>tr|G3X922|G3X922_MOUSE DnaJ heat shock protein family (Hsp40) member C13 OS=Mus musculus OX=10090 GN=Dnajc13 PE=1 SV=1	DNAJC13	D4AFX7;G3X922	13.6784	13.8646	13.5097	14.2673	14.1676	13.7867	14.4797	12.6801	11.6524	12.2058	11.6846	13.2649	13.9649	12.2976	7	5	enriched		dopaminergic
>sp|Q80TN4|DJC16_MOUSE DnaJ homolog subfamily C member 16 OS=Mus musculus OX=10090 GN=Dnajc16 PE=1 SV=2	DNAJC16	Q80TN4	13.6644	13.9204	13.6203	13.8329	13.9388	13.3483	13.9177	12.4902	12.3642		11.6116	12.7095	13.749	12.2939	7	4	enriched		dopaminergic
>sp|P54103|DNJC2_MOUSE DnaJ homolog subfamily C member 2 OS=Mus musculus OX=10090 GN=Dnajc2 PE=1 SV=2	DNAJC2	P54103	12.9864	13.4151	13.393	14.5088	14.0606		14.2271						13.7652		6	0		exclusive	dopaminergic
>sp|Q8CFP6|DJC27_MOUSE DnaJ homolog subfamily C member 27 OS=Mus musculus OX=10090 GN=Dnajc27 PE=1 SV=1	DNAJC27	Q8CFP6	11.8135	12.5918	11.6633	12.6752	12.7086	12.4847	13.3084						12.4636		7	0		exclusive	dopaminergic
>sp|P60904|DNJC5_MOUSE DnaJ homolog subfamily C member 5 OS=Mus musculus OX=10090 GN=Dnajc5 PE=1 SV=1	DNAJC5	P60904	14.4688	14.654	15.1863	15.5639	15.4636	14.9693	15.267	14.7186	13.9709	13.6778	13.9704	13.6004	15.0818	13.9876	7	5	enriched		dopaminergic
>tr|B1B0B8|B1B0B8_MOUSE DnaJ heat shock protein family (Hsp40) member C6 (Fragment) OS=Mus musculus OX=10090 GN=Dnajc6 PE=1 SV=1	DNAJC6	B1B0B8	12.5084	12.1687	11.9902	13.9762	13.7671	13.5819	14.0483	11.0533			9.81486	12.4607	13.1487	11.1096	7	3	enriched		dopaminergic
>sp|Q80TZ3|AUXI_MOUSE Putative tyrosine-protein phosphatase auxilin OS=Mus musculus OX=10090 GN=Dnajc6 PE=1 SV=2	DNAJC6	Q80TZ3	15.7803	15.9683	15.7108	15.9723	15.8772	15.5563	16.1824	14.373	13.7045	14.1008	13.992	15.2452	15.8639	14.2831	7	5	enriched		dopaminergic
>sp|Q9QYI3|DNJC7_MOUSE DnaJ homolog subfamily C member 7 OS=Mus musculus OX=10090 GN=Dnajc7 PE=1 SV=2	DNAJC7	Q9QYI3	14.4391	14.5262	14.8232	15.0016	14.7222	14.3665	15.0842	12.346	11.4199	12.3615	12.1192	13.8183	14.709	12.413	7	5	enriched		dopaminergic
>sp|Q6NZB0|DNJC8_MOUSE DnaJ homolog subfamily C member 8 OS=Mus musculus OX=10090 GN=Dnajc8 PE=1 SV=2	DNAJC8	Q6NZB0	12.7546		12.9523	13.6813	12.8895		13.0007						13.0557		5	0		exclusive	dopaminergic
>sp|Q91WN1|DNJC9_MOUSE DnaJ homolog subfamily C member 9 OS=Mus musculus OX=10090 GN=Dnajc9 PE=1 SV=2	DNAJC9	Q91WN1	14.5383	15.0707	14.7721	15.1702	14.8905	13.981	14.9522	13.5051	13.146				14.7679	13.3256	7	2	enriched		dopaminergic
>sp|Q9DCM4|DNAL4_MOUSE Dynein axonemal light chain 4 OS=Mus musculus OX=10090 GN=Dnal4 PE=3 SV=2	DNAL4	Q9DCM4	14.5654	15.0314	14.5338			13.8641	14.7639			13.3687	13.4104		14.5517	13.3896	5	2	enriched		dopaminergic
>sp|Q8JZM4|DNER_MOUSE Delta and Notch-like epidermal growth factor-related receptor OS=Mus musculus OX=10090 GN=Dner PE=1 SV=1	DNER	Q8JZM4	14.0436	14.1377	14.4147	14.3337	13.9696	14.32	14.6654	13.0004	12.7583	13.0853	12.9148	13.8068	14.2692	13.1131	7	5	enriched		dopaminergic
>sp|Q9D113|DNLZ_MOUSE DNL-type zinc finger protein OS=Mus musculus OX=10090 GN=Dnlz PE=1 SV=1	DNLZ	Q9D113	14.0153	14.0412	13.7906	13.8005	14.0136		14.2317	12.6332		12.5985		13.7023	13.9822	12.978	6	3	enriched		dopaminergic
>tr|A0A0J9YUN4|A0A0J9YUN4_MOUSE dynamin GTPase OS=Mus musculus OX=10090 GN=Dnm1 PE=1 SV=1	DNM1	A0A0J9YUN4	15.9616	15.7583	15.7836	16.7107	16.595	16.4493	16.9413	14.6301	12.5888	14.1879	13.5304	16.053	16.3143	14.198	7	5	enriched		dopaminergic
>sp|P39053|DYN1_MOUSE Dynamin-1 OS=Mus musculus OX=10090 GN=Dnm1 PE=1 SV=2	DNM1	P39053	16.1988	16.1988	16.0814	16.5988	16.51	16.2349	16.7356	14.6597	14.2484	14.4471	14.2494	15.6924	16.3655	14.6594	7	5	enriched		dopaminergic
>sp|Q8K1M6|DNM1L_MOUSE Dynamin-1-like protein OS=Mus musculus OX=10090 GN=Dnm1l PE=1 SV=2	DNM1L	Q8K1M6	15.0046	15.113	15.1251	15.2898	15.2314	14.9982	15.3666	13.0263	12.2073	12.8753	12.5051	14.5041	15.1612	13.0236	7	5	enriched		dopaminergic
>sp|P39054|DYN2_MOUSE Dynamin-2 OS=Mus musculus OX=10090 GN=Dnm2 PE=1 SV=2	DNM2	P39054	14.8781	15.3744	14.9738	15.3408	15.2033	14.8892	15.2477	13.7643	12.9851	13.4781	13.0612	14.4482	15.1296	13.5474	7	5	enriched		dopaminergic
>sp|Q8BZ98|DYN3_MOUSE Dynamin-3 OS=Mus musculus OX=10090 GN=Dnm3 PE=1 SV=1	DNM3	Q8BZ98	15.3577	15.5797	15.308	15.6104	15.5117	15.0392	15.8143	13.5388	13.3475	13.5371	13.3453	14.5564	15.4602	13.665	7	5	enriched		dopaminergic
>sp|P13864|DNMT1_MOUSE DNA (cytosine-5)-methyltransferase 1 OS=Mus musculus OX=10090 GN=Dnmt1 PE=1 SV=5	DNMT1	P13864	13.8818	13.8093	13.486	14.0499	13.7839	13.6403	13.9387	12.2781	11.5964	11.6422	11.6354	12.9749	13.7985	12.0254	7	5	enriched		dopaminergic
>sp|Q9Z2W0|DNPEP_MOUSE Aspartyl aminopeptidase OS=Mus musculus OX=10090 GN=Dnpep PE=1 SV=2	DNPEP	Q9Z2W0	15.5961	15.6492	15.6632	16.1018	15.8659	15.5945	16.294	14.4738	13.9969	14.2311	14.0016	15.3315	15.8236	14.407	7	5	enriched		dopaminergic
>sp|Q9ESN1|DOC2G_MOUSE Double C2-like domain-containing protein gamma OS=Mus musculus OX=10090 GN=Doc2g PE=2 SV=1	DOC2G	Q9ESN1	13.3326	12.9031	12.7007	13.4078	13.0239	12.7327	13.5852			11.5918			13.098	11.5918	7	1	enriched		dopaminergic
>sp|Q8BZN6|DOC10_MOUSE Dedicator of cytokinesis protein 10 OS=Mus musculus OX=10090 GN=Dock10 PE=1 SV=4	DOCK10	Q8BZN6	14.1194	14.2454	14.1705	14.6166	14.5053	13.9161	14.6414	12.6951	11.9429	12.1601	12.0747	13.3258	14.3164	12.4397	7	5	enriched		dopaminergic
>sp|A2AF47|DOC11_MOUSE Dedicator of cytokinesis protein 11 OS=Mus musculus OX=10090 GN=Dock11 PE=1 SV=1	DOCK11	A2AF47	14.3766	14.5436	14.3911	14.7829	14.5086	14.3031	14.782	13.5097	12.6362	12.7066	12.9906	13.6592	14.5268	13.1005	7	5	enriched		dopaminergic
>tr|F8VPQ1|F8VPQ1_MOUSE Dedicator of cyto-kinesis 3 OS=Mus musculus OX=10090 GN=Dock3 PE=1 SV=1	DOCK3	F8VPQ1		12.2307			12.1644	13.0093	13.1125						12.6292		4	0		exclusive	dopaminergic
>sp|Q8CIQ7|DOCK3_MOUSE Dedicator of cytokinesis protein 3 OS=Mus musculus OX=10090 GN=Dock3 PE=1 SV=1	DOCK3	Q8CIQ7	14.3292	14.3955	14.1987	14.774	14.6719	14.285	15.0176	13.036	12.1421	12.8144	12.2252	13.9384	14.5246	12.8312	7	5	enriched		dopaminergic
>sp|P59764|DOCK4_MOUSE Dedicator of cytokinesis protein 4 OS=Mus musculus OX=10090 GN=Dock4 PE=1 SV=1	DOCK4	P59764	13.3538	13.1567	13.2835	13.5547	13.6393	13.2485	13.823	12.2491	11.9236	12.2772	11.8587	13.0946	13.4371	12.2806	7	5	enriched		dopaminergic
>sp|Q8R1A4|DOCK7_MOUSE Dedicator of cytokinesis protein 7 OS=Mus musculus OX=10090 GN=Dock7 PE=1 SV=3	DOCK7	Q8R1A4	13.9526	14.0545	13.9508	14.4553	14.148	14.0837	14.4949	13.0087	12.6168	12.6424	12.3062	13.5517	14.1628	12.8252	7	5	enriched		dopaminergic
>sp|Q8BIK4|DOCK9_MOUSE Dedicator of cytokinesis protein 9 OS=Mus musculus OX=10090 GN=Dock9 PE=1 SV=2	DOCK9	Q8BIK4	13.9079	13.9147	13.6387	14.1191	14.0813	13.6292	14.2985	12.8308	11.9741	11.8993	11.9669	13.3357	13.9413	12.4014	7	5	enriched		dopaminergic
>sp|Q8BL99|DOP1_MOUSE Protein dopey-1 OS=Mus musculus OX=10090 GN=Dop1a PE=1 SV=2	DOP1A	Q8BL99	14.062	12.9976	13.396	12.7683	13.2371		13.2224		11.9414		11.3642	12.5957	13.2806	11.9671	6	3	enriched		dopaminergic
>sp|Q3UHQ6|DOP2_MOUSE Protein dopey-2 OS=Mus musculus OX=10090 GN=Dop1b PE=1 SV=3	DOP1B	Q3UHQ6	13.3224	13.4624	13.8453	13.7886	13.6965	13.5941	13.8545	12.5024		12.4748		13.1514	13.652	12.7095	7	3	enriched		dopaminergic
>sp|Q9CYU6|DPH7_MOUSE Diphthine methyltransferase OS=Mus musculus OX=10090 GN=Dph7 PE=2 SV=1	DPH7	Q9CYU6	12.8408	12.682	12.6783	13.0487	12.7897	12.5601	13.1129		11.3251				12.8161	11.3251	7	1	enriched		dopaminergic
>sp|O70152|DPM1_MOUSE Dolichol-phosphate mannosyltransferase subunit 1 OS=Mus musculus OX=10090 GN=Dpm1 PE=1 SV=1	DPM1	O70152	13.6614	13.8918	13.6234	14.5359	14.1971	13.7094	15.0998	12.6407	12.414	13.0302	12.8227	14.0186	14.1027	12.9852	7	5	enriched		dopaminergic
>sp|Q6NXK7|DPP10_MOUSE Inactive dipeptidyl peptidase 10 OS=Mus musculus OX=10090 GN=Dpp10 PE=1 SV=1	DPP10	Q6NXK7	15.119	15.1667	15.0629	15.27	15.2714	14.9265	15.2837	13.8742	13.2878	13.6294	13.2265	14.5603	15.1572	13.7156	7	5	enriched		dopaminergic
>sp|Q99KK7|DPP3_MOUSE Dipeptidyl peptidase 3 OS=Mus musculus OX=10090 GN=Dpp3 PE=1 SV=2	DPP3	Q99KK7	13.8177	14.0212	13.7417	14.5224	14.3311	14.1851	14.9725	12.9074	11.4259	12.7008	12.4393	14.4153	14.2274	12.7778	7	5	enriched		dopaminergic
>tr|E9PWX1|E9PWX1_MOUSE Dipeptidylpeptidase 6 OS=Mus musculus OX=10090 GN=Dpp6 PE=1 SV=1	DPP6	E9PWX1	14.4627	14.2813	14.5217	14.4874	14.3836	14.2344	14.1543	12.5723	12.3413	12.5136	12.2237	13.1819	14.3608	12.5666	7	5	enriched		dopaminergic
>tr|Q80VM5|Q80VM5_MOUSE Dipeptidylpeptidase 6 OS=Mus musculus OX=10090 GN=Dpp6 PE=1 SV=1	DPP6	Q80VM5	14.9917	14.8945	14.9053	14.7878	14.9647	14.6973	14.8122	13.5309	13.0781	13.1625	12.7892	14.0369	14.8648	13.3195	7	5	enriched		dopaminergic
>sp|Q9Z218|DPP6_MOUSE Dipeptidyl aminopeptidase-like protein 6 OS=Mus musculus OX=10090 GN=Dpp6 PE=1 SV=1	DPP6	Q9Z218	15.3066	15.4226	15.3792	15.6299	15.6387	15.5065	15.6619	14.1762	13.6479	13.7844	13.5193	14.8714	15.5065	13.9999	7	5	enriched		dopaminergic
>sp|Q80YA7|DPP8_MOUSE Dipeptidyl peptidase 8 OS=Mus musculus OX=10090 GN=Dpp8 PE=1 SV=1	DPP8	Q80YA7	13.7691	13.9594	13.8466	14.3663	14.3035	14.2183	14.4229	12.7786	12.0401	12.4425	12.5773	13.7375	14.1266	12.7152	7	5	enriched		dopaminergic
>sp|Q8BVG4|DPP9_MOUSE Dipeptidyl peptidase 9 OS=Mus musculus OX=10090 GN=Dpp9 PE=1 SV=2	DPP9	Q8BVG4	13.5854	13.7141	13.6977	14.2146	14.0977	13.8767	14.3119	12.6757	12.0914	12.2692	12.0962	13.3765	13.9283	12.5018	7	5	enriched		dopaminergic
>sp|A6X919|D19L1_MOUSE Probable C-mannosyltransferase DPY19L1 OS=Mus musculus OX=10090 GN=Dpy19l1 PE=1 SV=1	DPY19L1	A6X919	14.806	14.5485	14.5218	14.7987	14.8429	14.6503	14.9597	13.3332	12.3652	12.8622	12.8326	13.5943	14.7326	12.9975	7	5	enriched		dopaminergic
>sp|O08553|DPYL2_MOUSE Dihydropyrimidinase-related protein 2 OS=Mus musculus OX=10090 GN=Dpysl2 PE=1 SV=2	DPYSL2	O08553	16.5304	16.6019	16.4902	16.8872	16.7685	16.4049	17.2035	15.3705	14.7311	15.9267	15.429	16.7127	16.6981	15.634	7	5	enriched		dopaminergic
>tr|E9PWE8|E9PWE8_MOUSE Dihydropyrimidinase-like 3 OS=Mus musculus OX=10090 GN=Dpysl3 PE=1 SV=1	DPYSL3	E9PWE8	14.2669	14.415	14.322	14.4815	14.1538	13.9982	14.8112		12.2366			13.0226	14.3498	12.6296	7	2	enriched		dopaminergic
>sp|Q62188|DPYL3_MOUSE Dihydropyrimidinase-related protein 3 OS=Mus musculus OX=10090 GN=Dpysl3 PE=1 SV=1	DPYSL3	Q62188	15.9122	15.8077	15.8861	16.3076	16.0585	15.9971	16.6511	14.9521	14.5116	14.536	15.0884	16.1567	16.0886	15.049	7	5	enriched		dopaminergic
>sp|O35098|DPYL4_MOUSE Dihydropyrimidinase-related protein 4 OS=Mus musculus OX=10090 GN=Dpysl4 PE=1 SV=1	DPYSL4	O35098	15.459	15.4925	15.4167	16.0558	15.7038	15.5509	16.374	14.0897	14.0681	14.1169	14.0739	15.5182	15.7218	14.3734	7	5	enriched		dopaminergic
>sp|Q9EQF6|DPYL5_MOUSE Dihydropyrimidinase-related protein 5 OS=Mus musculus OX=10090 GN=Dpysl5 PE=1 SV=1	DPYSL5	Q9EQF6	15.6428	15.5218	15.5847	16.1933	15.8704	15.7682	16.5858	14.8259	14.5738	14.6255	14.8047	15.9094	15.881	14.9479	7	5	enriched		dopaminergic
>sp|Q9D6N5|NC2A_MOUSE Dr1-associated corepressor OS=Mus musculus OX=10090 GN=Drap1 PE=1 SV=3	DRAP1	Q9D6N5	13.2769	13.7166	13.4557		12.3783								13.2069		4	0		exclusive	dopaminergic
>sp|Q6V3W6|DRC7_MOUSE Dynein regulatory complex subunit 7 OS=Mus musculus OX=10090 GN=Drc7 PE=1 SV=4	DRC7	Q6V3W6		12.6787	13.6504	14.1493	14.1386	15.0743	13.4649	11.2272	10.6995	11.5794	10.9304	14.3658	13.8594	11.7604	6	5	enriched		dopaminergic
>sp|P32233|DRG1_MOUSE Developmentally-regulated GTP-binding protein 1 OS=Mus musculus OX=10090 GN=Drg1 PE=1 SV=1	DRG1	P32233	13.5862	13.6485	13.6433	14.432	14.2048	13.9366	14.6288	12.6427	12.3569	12.8824	12.734	13.8659	14.0114	12.8964	7	5	enriched		dopaminergic
>sp|Q9QXB9|DRG2_MOUSE Developmentally-regulated GTP-binding protein 2 OS=Mus musculus OX=10090 GN=Drg2 PE=1 SV=1	DRG2	Q9QXB9	15.0668	15.1917	14.9026	15.424	15.2822	14.8995	15.5653	13.7339	12.9461	13.3127	13.0551	14.58	15.1903	13.5255	7	5	enriched		dopaminergic
>tr|A0A087WRB8|A0A087WRB8_MOUSE Dystonin (Fragment) OS=Mus musculus OX=10090 GN=Dst PE=1 SV=1;>tr|A0A0A6YX28|A0A0A6YX28_MOUSE Dystonin OS=Mus musculus OX=10090 GN=Dst PE=1 SV=1;>tr|A0A0A6YXR1|A0A0A6YXR1_MOUSE Dystonin OS=Mus musculus OX=10090 GN=Dst PE=1 SV=1;>tr|S4R1P5|S4R1P5_MOUSE Dystonin OS=Mus musculus OX=10090 GN=Dst PE=1 SV=1	DST	A0A087WRB8;A0A0A6YX28;A0A0A6YXR1;S4R1P5	13.8437	13.6568	13.452	13.7382	14.0313	13.6788	13.2666	12.2383	12.0913		11.824	13.5933	13.6668	12.4367	7	4	enriched		dopaminergic
>sp|Q91ZU6|DYST_MOUSE Dystonin OS=Mus musculus OX=10090 GN=Dst PE=1 SV=2	DST	Q91ZU6	14.0117	14.0578	13.9298	14.2759	14.028	13.7983	14.305	12.5271	11.7446	12.5479	12.7788	13.5727	14.0581	12.6342	7	5	enriched		dopaminergic
>sp|Q9D2N4|DTNA_MOUSE Dystrobrevin alpha OS=Mus musculus OX=10090 GN=Dtna PE=1 SV=2	DTNA	Q9D2N4	14.2335	14.3838	14.2229	14.4757	14.4239	14.3472	14.8251	12.4679	11.7262	11.8458	12.7282	14.0667	14.416	12.567	7	5	enriched		dopaminergic
>sp|Q80V91|DTX3_MOUSE Probable E3 ubiquitin-protein ligase DTX3 OS=Mus musculus OX=10090 GN=Dtx3 PE=1 SV=2	DTX3	Q80V91	14.301	14.2253	14.3748	14.9666	14.519	13.8572	14.7832	12.8358	12.3695	12.8352	13.1857	13.6492	14.4324	12.9751	7	5	enriched		dopaminergic
>tr|A0A0R4IZY9|A0A0R4IZY9_MOUSE tRNA-dihydrouridine(47) synthase [NAD(P)(+)] OS=Mus musculus OX=10090 GN=Dus3l PE=1 SV=1	DUS3L	A0A0R4IZY9	13.2226	13.5995	12.6769	13.8907	13.5591	11.9163	13.8244	12.3117	11.35	11.8367	11.8549	12.1458	13.2414	11.8998	7	5	enriched		dopaminergic
>sp|Q91XI1|DUS3L_MOUSE tRNA-dihydrouridine(47) synthase [NAD(P)(+)]-like OS=Mus musculus OX=10090 GN=Dus3l PE=1 SV=1	DUS3L	Q91XI1	12.882	13.2573	13.2867	13.8574	13.415	12.067	13.6827			11.7006	10.8414	11.9604	13.2069	11.5008	7	3	enriched		dopaminergic
>sp|Q9D7X3|DUS3_MOUSE Dual specificity protein phosphatase 3 OS=Mus musculus OX=10090 GN=Dusp3 PE=1 SV=1	DUSP3	Q9D7X3	14.2287	14.3729	14.165	14.7517	14.5277	14.7135	15.5702	13.2379	13.1896	13.083	12.8044	14.5296	14.6185	13.3689	7	5	enriched		dopaminergic
>sp|P51141|DVL1_MOUSE Segment polarity protein dishevelled homolog DVL-1 OS=Mus musculus OX=10090 GN=Dvl1 PE=1 SV=2	DVL1	P51141	11.5659	11.4045	11.3262	11.6649	11.112		12.061						11.5224		6	0		exclusive	dopaminergic
>sp|Q61062|DVL3_MOUSE Segment polarity protein dishevelled homolog DVL-3 OS=Mus musculus OX=10090 GN=Dvl3 PE=1 SV=2	DVL3	Q61062	13.0994	13.6762	12.959	13.7134	13.3071	13.4573	13.8675	12.2086				12.5298	13.44	12.3692	7	2	enriched		dopaminergic
>sp|Q8CHY3|DYM_MOUSE Dymeclin OS=Mus musculus OX=10090 GN=Dym PE=1 SV=1	DYM	Q8CHY3	13.9117	13.7583	13.1775	14.4105	14.15	13.9375	14.1677	12.6089	12.7119	12.9616	12.6213	13.5123	13.9305	12.8832	7	5	enriched		dopaminergic
>sp|Q9JHU4|DYHC1_MOUSE Cytoplasmic dynein 1 heavy chain 1 OS=Mus musculus OX=10090 GN=Dync1h1 PE=1 SV=2	DYNC1H1	Q9JHU4	15.6062	15.624	15.3788	15.8636	15.7753	15.4146	15.9115	14.3364	13.6002	13.6575	13.2944	15.0106	15.6534	13.9798	7	5	enriched		dopaminergic
>sp|O88485|DC1I1_MOUSE Cytoplasmic dynein 1 intermediate chain 1 OS=Mus musculus OX=10090 GN=Dync1i1 PE=1 SV=2	DYNC1I1	O88485	15.0112	15.0405	15.0674	15.2868	15.1423	15.1985	15.3604	13.6756	13.3772	13.4524	13.5417	14.7034	15.1581	13.7501	7	5	enriched		dopaminergic
>tr|A2BFF5|A2BFF5_MOUSE Dynein cytoplasmic 1 intermediate chain 2 OS=Mus musculus OX=10090 GN=Dync1i2 PE=1 SV=1;>tr|A2BFF9|A2BFF9_MOUSE Dynein cytoplasmic 1 intermediate chain 2 OS=Mus musculus OX=10090 GN=Dync1i2 PE=1 SV=1;>tr|Q3TPJ8|Q3TPJ8_MOUSE Dynein cytoplasmic 1 intermediate chain 2 OS=Mus musculus OX=10090 GN=Dync1i2 PE=1 SV=1	DYNC1I2	A2BFF5;A2BFF9;Q3TPJ8	14.6745	14.7652	14.5153	15.3679	15.1164	14.9872	15.504	13.2579		12.879	12.219	14.6007	14.9901	13.2391	7	4	enriched		dopaminergic
>sp|O88487|DC1I2_MOUSE Cytoplasmic dynein 1 intermediate chain 2 OS=Mus musculus OX=10090 GN=Dync1i2 PE=1 SV=1	DYNC1I2	O88487	14.7582	14.7998	14.7284	15.001	14.7864	15.0824	15.2067	13.4245	12.864	13.192	13.469	14.4583	14.909	13.4816	7	5	enriched		dopaminergic
>sp|Q8R1Q8|DC1L1_MOUSE Cytoplasmic dynein 1 light intermediate chain 1 OS=Mus musculus OX=10090 GN=Dync1li1 PE=1 SV=1	DYNC1LI1	Q8R1Q8	14.2822	14.67	14.6566	14.8146	14.5129	14.4184	15.1638	12.6216	12.4893	12.7775	12.3913	13.8577	14.6455	12.8275	7	5	enriched		dopaminergic
>sp|Q6PDL0|DC1L2_MOUSE Cytoplasmic dynein 1 light intermediate chain 2 OS=Mus musculus OX=10090 GN=Dync1li2 PE=1 SV=2	DYNC1LI2	Q6PDL0	14.4456	14.6683	14.6824	15.0892	14.9437	14.8698	15.8687	13.3013	13.3191	13.6006	13.5095	15.0788	14.9383	13.7619	7	5	enriched		dopaminergic
>sp|Q45VK7|DYHC2_MOUSE Cytoplasmic dynein 2 heavy chain 1 OS=Mus musculus OX=10090 GN=Dync2h1 PE=1 SV=1	DYNC2H1	Q45VK7	12.7708	12.9385	12.5384	13.1971	13.0012	12.5954	12.6003		11.2598	12.2526	11.0533	12.4857	12.806	11.7628	7	4	enriched		dopaminergic
>sp|Q8C761|DC2I1_MOUSE Cytoplasmic dynein 2 intermediate chain 1 OS=Mus musculus OX=10090 GN=Dync2i1 PE=1 SV=1	DYNC2I1	Q8C761	13.6787	13.3544		13.7128	13.8258	13.2895	14.026						13.6479		6	0		exclusive	dopaminergic
>sp|Q5U4F6|DC2I2_MOUSE Cytoplasmic dynein 2 intermediate chain 2 OS=Mus musculus OX=10090 GN=Dync2i2 PE=1 SV=3	DYNC2I2	Q5U4F6	14.0333	14.2633	13.8905	14.2794	14.3347	14.2122	14.2622	13.0311	11.8342	12.2673	12.1698	13.3262	14.1822	12.5257	7	5	enriched		dopaminergic
>sp|P63168|DYL1_MOUSE Dynein light chain 1, cytoplasmic OS=Mus musculus OX=10090 GN=Dynll1 PE=1 SV=1	DYNLL1	P63168	13.7766	14.0782	14.2654	14.4004	14.3576	14.5881	15.1631	12.61	10.776	12.7105	12.5135	13.659	14.3756	12.4538	7	5	enriched		dopaminergic
>sp|Q9D0M5|DYL2_MOUSE Dynein light chain 2, cytoplasmic OS=Mus musculus OX=10090 GN=Dynll2 PE=1 SV=1	DYNLL2	Q9D0M5	14.4415	14.667	14.1033	15.1321	14.8183	14.6735	15.6877	12.9818		12.8198	11.8188	13.9591	14.789	12.8949	7	4	enriched		dopaminergic
>sp|P62627|DLRB1_MOUSE Dynein light chain roadblock-type 1 OS=Mus musculus OX=10090 GN=Dynlrb1 PE=1 SV=3	DYNLRB1	P62627	15.6724	15.6069	15.6807	16.149	15.756	15.2928	16.1973	14.051	14.5407	14.4446	14.1197	15.0188	15.765	14.435	7	5	enriched		dopaminergic
>sp|P51807|DYLT1_MOUSE Dynein light chain Tctex-type 1 OS=Mus musculus OX=10090 GN=Dynlt1 PE=1 SV=1	DYNLT1	P51807	13.7796	13.578	13.6051	14.1692	13.3878	13.8654	14.2834	12.229	12.0497	12.6458		13.5183	13.8098	12.6107	7	4	enriched		dopaminergic
>sp|P56387|DYLT3_MOUSE Dynein light chain Tctex-type 3 OS=Mus musculus OX=10090 GN=Dynlt3 PE=1 SV=1	DYNLT3	P56387	16.5832	16.7768	16.5869	16.8571	16.9436	16.3689	17.1784	15.1811	14.567	15.0077	14.8319	16.1707	16.7564	15.1517	7	5	enriched		dopaminergic
>sp|Q61214|DYR1A_MOUSE Dual specificity tyrosine-phosphorylation-regulated kinase 1A OS=Mus musculus OX=10090 GN=Dyrk1a PE=1 SV=1	DYRK1A	Q61214	14.4594	14.2777	14.5049	14.8797	14.5677	14.3274	15.0391	13.2805	12.4961	13.1342	12.9727	14.0871	14.5794	13.1941	7	5	enriched		dopaminergic
>sp|Q8C008|DZAN1_MOUSE Double zinc ribbon and ankyrin repeat-containing protein 1 OS=Mus musculus OX=10090 GN=Dzank1 PE=1 SV=2	DZANK1	Q8C008	13.7329	13.617	13.7457	13.9386	13.596	13.7994	13.9046	12.4586	12.4312	12.0842	12.6451	13.2517	13.762	12.5741	7	5	enriched		dopaminergic
>sp|P70245|EBP_MOUSE 3-beta-hydroxysteroid-Delta(8),Delta(7)-isomerase OS=Mus musculus OX=10090 GN=Ebp PE=1 SV=3	EBP	P70245		15.1669	14.8342	15.7422	15.803	15.1404	14.9577			13.4181			15.2741	13.4181	6	1	enriched		dopaminergic
>sp|Q4PZA2|ECE1_MOUSE Endothelin-converting enzyme 1 OS=Mus musculus OX=10090 GN=Ece1 PE=1 SV=1	ECE1	Q4PZA2	13.2397	13.4161	13.2131	14.0741	13.9268	13.9986	14.1225	12.9109		12.0971	12.552	12.6628	13.713	12.5557	7	4	enriched		dopaminergic
>sp|Q9WUR2|ECI2_MOUSE Enoyl-CoA delta isomerase 2 OS=Mus musculus OX=10090 GN=Eci2 PE=1 SV=2	ECI2	Q9WUR2	14.007	14.1469	14.0764	14.7304	14.3694	14.4577	14.9123	13.3173	12.7045	13.1526	13.3912	13.6886	14.3857	13.2509	7	5	enriched		dopaminergic
>sp|Q6PDI5|ECM29_MOUSE Proteasome adapter and scaffold protein ECM29 OS=Mus musculus OX=10090 GN=Ecpas PE=1 SV=3	ECPAS	Q6PDI5	13.5788	13.7531	13.7165	14.2568	14.1501	13.8328	14.2854	12.6601	12.0873	12.148	11.9716	13.0664	13.9391	12.3866	7	5	enriched		dopaminergic
>sp|Q9QZH6|ECSIT_MOUSE Evolutionarily conserved signaling intermediate in Toll pathway, mitochondrial OS=Mus musculus OX=10090 GN=Ecsit PE=1 SV=2	ECSIT	Q9QZH6	13.9543	13.9003	14.2091	13.9293	14.1463	13.0828	14.628	13.4391	13.0249	13.2192	13.0873	14.23	13.9786	13.4001	7	5	enriched		dopaminergic
>sp|Q3UJB9|EDC4_MOUSE Enhancer of mRNA-decapping protein 4 OS=Mus musculus OX=10090 GN=Edc4 PE=1 SV=2	EDC4	Q3UJB9	13.8247	14.1278	14.0811	14.3265	14.0114	13.7548	14.3782	12.7392	12.2867	12.3894	12.2469	13.3707	14.072	12.6066	7	5	enriched		dopaminergic
>sp|Q2HXL6|EDEM3_MOUSE ER degradation-enhancing alpha-mannosidase-like protein 3 OS=Mus musculus OX=10090 GN=Edem3 PE=1 SV=2	EDEM3	Q2HXL6		14.9609	14.5592	14.7791	14.6457	14.5511	14.459						14.6591		6	0		exclusive	dopaminergic
>sp|O35474|EDIL3_MOUSE EGF-like repeat and discoidin I-like domain-containing protein 3 OS=Mus musculus OX=10090 GN=Edil3 PE=1 SV=2	EDIL3	O35474	13.1975	13.4117	13.0044	13.2971	13.0741	12.3003	13.5284	11.9414	11.9677	11.5458	11.3986	12.4422	13.1162	11.8591	7	5	enriched		dopaminergic
>sp|Q8BL66|EEA1_MOUSE Early endosome antigen 1 OS=Mus musculus OX=10090 GN=Eea1 PE=1 SV=2	EEA1	Q8BL66	13.5923	13.8989	13.6488	13.7882	13.5666	13.7101	13.9364	12.1577	11.6385	12.1052	12.003	13.6893	13.7345	12.3187	7	5	enriched		dopaminergic
>sp|Q921E6|EED_MOUSE Polycomb protein EED OS=Mus musculus OX=10090 GN=Eed PE=1 SV=1	EED	Q921E6	12.9341	12.975	12.6219	13.0102	13.4225		13.3114	11.2577		11.2628	10.4564	11.9738	13.0458	11.2377	6	4	enriched		dopaminergic
>sp|P10126|EF1A1_MOUSE Elongation factor 1-alpha 1 OS=Mus musculus OX=10090 GN=Eef1a1 PE=1 SV=3	EEF1A1	P10126	16.3898	16.4789	16.4287	17.0033	16.7045	16.5273	17.0029	15.2339	14.9552	14.8415	14.7865	16.0819	16.6479	15.1798	7	5	enriched		dopaminergic
>sp|P62631|EF1A2_MOUSE Elongation factor 1-alpha 2 OS=Mus musculus OX=10090 GN=Eef1a2 PE=1 SV=1	EEF1A2	P62631	14.9674	15.09	14.9636	15.7639	15.6248	15.3635	15.8821	13.7007	13.404	13.2568	13.2901	14.8779	15.3793	13.7059	7	5	enriched		dopaminergic
>sp|O70251|EF1B_MOUSE Elongation factor 1-beta OS=Mus musculus OX=10090 GN=Eef1b PE=1 SV=5	EEF1B	O70251	14.0449	14.1857	14.1909	14.7476	14.2751	13.9888	14.9162	12.9949	12.7122	12.9306	13.2085	13.8439	14.3356	13.138	7	5	enriched		dopaminergic
>tr|A0A0R4J1E2|A0A0R4J1E2_MOUSE Eukaryotic translation elongation factor 1 delta (guanine nucleotide exchange protein) OS=Mus musculus OX=10090 GN=Eef1d PE=1 SV=1;>tr|F6ZFU0|F6ZFU0_MOUSE Eukaryotic translation elongation factor 1 delta (guanine nucleotide exchange protein) (Fragment) OS=Mus musculus OX=10090 GN=Eef1d PE=1 SV=1	EEF1D	A0A0R4J1E2;F6ZFU0	13.3024	13.0778	13.3101	13.1546	13.1708	13.2037	13.3428	12.0614	12.1143	12.2306		12.8822	13.2232	12.3221	7	4	enriched		dopaminergic
>sp|P57776|EF1D_MOUSE Elongation factor 1-delta OS=Mus musculus OX=10090 GN=Eef1d PE=1 SV=3	EEF1D	P57776	14.611	14.5835	14.5508	15.0359	14.6901	14.4957	14.9379	13.3349	13.0642	13.2969	13.1247	14.502	14.7007	13.4645	7	5	enriched		dopaminergic
>sp|Q9D8N0|EF1G_MOUSE Elongation factor 1-gamma OS=Mus musculus OX=10090 GN=Eef1g PE=1 SV=3	EEF1G	Q9D8N0	15.4191	15.4226	15.4768	15.8195	15.6802	15.4266	16.1477	14.1142	14.3107	14.2919	14.2716	15.5485	15.6275	14.5074	7	5	enriched		dopaminergic
>sp|P58252|EF2_MOUSE Elongation factor 2 OS=Mus musculus OX=10090 GN=Eef2 PE=1 SV=2	EEF2	P58252	16.1512	16.0475	16.0395	16.3865	16.3374	15.9603	16.7084	14.939	14.7942	14.8306	14.616	15.9311	16.233	15.0222	7	5	enriched		dopaminergic
>sp|Q9JHW4|SELB_MOUSE Selenocysteine-specific elongation factor OS=Mus musculus OX=10090 GN=Eefsec PE=1 SV=2	EEFSEC	Q9JHW4	13.7204	13.6549	13.7317	14.2496	13.8795	13.7731	14.3641	12.5445	12.0786	12.0131	12.135	13.2476	13.9105	12.4038	7	5	enriched		dopaminergic
>sp|Q8BQS4|EEIG2_MOUSE EEIG family member 2 OS=Mus musculus OX=10090 GN=Eeig2 PE=2 SV=2	EEIG2	Q8BQS4	13.8272	14.5052	13.4916		13.8697			13.2134		12.7223	12.3371	12.376	13.9234	12.6622	4	4	enriched		dopaminergic
>sp|Q8BPB5|FBLN3_MOUSE EGF-containing fibulin-like extracellular matrix protein 1 OS=Mus musculus OX=10090 GN=Efemp1 PE=1 SV=1	EFEMP1	Q8BPB5	11.9903	12.4207	12.2333	12.4119	12.2316	11.8255	12.0409						12.1649		7	0		exclusive	dopaminergic
>tr|Q8C845|Q8C845_MOUSE EF hand domain containing 2 OS=Mus musculus OX=10090 GN=Efhd2 PE=1 SV=1	EFHD2	Q8C845	14.549	14.8625	14.7879	15.0996	15.2442	14.8812	15.0976	13.4792		12.9305	12.8486	15.5545	14.9317	13.7032	7	4	enriched		dopaminergic
>sp|Q9D8Y0|EFHD2_MOUSE EF-hand domain-containing protein D2 OS=Mus musculus OX=10090 GN=Efhd2 PE=1 SV=1	EFHD2	Q9D8Y0	13.9734	14.3264	13.9056	14.1272	14.1849	13.6875	14.4425	12.5543	11.5561	12.5242	12.0112	14.2594	14.0925	12.581	7	5	enriched		dopaminergic
>sp|Q8C0D5|EFL1_MOUSE Elongation factor-like GTPase 1 OS=Mus musculus OX=10090 GN=Efl1 PE=1 SV=1	EFL1	Q8C0D5	14.2789	14.4936	14.1947	14.4722	14.2946	14.2717	14.7529	13.296	12.9583	13.3914	13.3717	14.0771	14.3941	13.4189	7	5	enriched		dopaminergic
>sp|P52795|EFNB1_MOUSE Ephrin-B1 OS=Mus musculus OX=10090 GN=Efnb1 PE=1 SV=1	EFNB1	P52795	13.562	14.2175	14.033	14.4858	13.9709	14.021	14.5861	12.8807		12.3047		13.1356	14.1252	12.7737	7	3	enriched		dopaminergic
>sp|O35393|EFNB3_MOUSE Ephrin-B3 OS=Mus musculus OX=10090 GN=Efnb3 PE=1 SV=1	EFNB3	O35393	14.631	14.6517	14.7202	14.9976	14.7462	14.2301	15.065	12.9231	12.7147	12.7801	13.0925	13.7881	14.7202	13.0597	7	5	enriched		dopaminergic
>sp|Q8BG67|EFR3A_MOUSE Protein EFR3 homolog A OS=Mus musculus OX=10090 GN=Efr3a PE=1 SV=1	EFR3A	Q8BG67	14.5271	14.5195	14.2382	14.8517	14.6779	14.2051	14.7904	12.8738	12.4841	13.12	12.666	13.7501	14.5443	12.9788	7	5	enriched		dopaminergic
>sp|Q6ZQ18|EFR3B_MOUSE Protein EFR3 homolog B OS=Mus musculus OX=10090 GN=Efr3b PE=1 SV=2	EFR3B	Q6ZQ18	14.4031	14.4604	14.4186	14.8696	14.769	14.2978	15.1461	13.0974	12.9231	13.0999	12.8456	13.9854	14.6235	13.1903	7	5	enriched		dopaminergic
>sp|O08810|U5S1_MOUSE 116 kDa U5 small nuclear ribonucleoprotein component OS=Mus musculus OX=10090 GN=Eftud2 PE=1 SV=1	EFTUD2	O08810	14.7009	14.7965	14.767	15.3653	15.0892	14.7938	15.5526	13.4655	12.4925	13.241	12.9458	14.5772	15.0093	13.3444	7	5	enriched		dopaminergic
>sp|Q01279|EGFR_MOUSE Epidermal growth factor receptor OS=Mus musculus OX=10090 GN=Egfr PE=1 SV=1	EGFR	Q01279	13.3816	13.1592	13.4432	13.5577	13.4391	13.2633	13.6973	12.0409	11.5263	11.5866		12.8954	13.4202	12.0123	7	4	enriched		dopaminergic
>sp|Q91YE3|EGLN1_MOUSE Egl nine homolog 1 OS=Mus musculus OX=10090 GN=Egln1 PE=1 SV=2	EGLN1	Q91YE3	13.2146	13.3316	13.3309	13.6495	13.5276	13.5836	14.0305	12.4148	12.4388	12.7265	12.6406	13.4059	13.524	12.7253	7	5	enriched		dopaminergic
>sp|Q69ZW3|EHBP1_MOUSE EH domain-binding protein 1 OS=Mus musculus OX=10090 GN=Ehbp1 PE=1 SV=3	EHBP1	Q69ZW3	14.4613	14.4673	14.3081	14.721	14.5154	14.2151	14.6485	13.0181	12.6611	12.8215	12.7336	13.9189	14.4767	13.0306	7	5	enriched		dopaminergic
>sp|Q9WVK4|EHD1_MOUSE EH domain-containing protein 1 OS=Mus musculus OX=10090 GN=Ehd1 PE=1 SV=1	EHD1	Q9WVK4	13.8767	13.9985	13.9234	14.0456	13.9682	13.6012	13.8331	12.449	12.2832	12.6449	11.8929	13.5098	13.8924	12.556	7	5	enriched		dopaminergic
>sp|Q9QXY6|EHD3_MOUSE EH domain-containing protein 3 OS=Mus musculus OX=10090 GN=Ehd3 PE=1 SV=2	EHD3	Q9QXY6	14.9394	15.0829	14.9919	15.1066	15.047	14.9293	15.2915	13.0718	12.8031	12.8972	12.5999	14.4533	15.0555	13.1651	7	5	enriched		dopaminergic
>sp|Q9EQP2|EHD4_MOUSE EH domain-containing protein 4 OS=Mus musculus OX=10090 GN=Ehd4 PE=1 SV=1	EHD4	Q9EQP2	14.4114	14.8145	14.4686	14.6767	14.5213	14.0708	14.7546	12.4532	12.5184	12.2902		13.7464	14.5311	12.7521	7	4	enriched		dopaminergic
>sp|Q5DW34|EHMT1_MOUSE Histone-lysine N-methyltransferase EHMT1 OS=Mus musculus OX=10090 GN=Ehmt1 PE=1 SV=2	EHMT1	Q5DW34	13.273	13.276	13.4415	13.241	13.3303	13.2123	13.9558		12.382	11.6251	12.6559	12.4698	13.39	12.2832	7	4	enriched		dopaminergic
>sp|Q60872|IF1A_MOUSE Eukaryotic translation initiation factor 1A OS=Mus musculus OX=10090 GN=Eif1a PE=2 SV=3;>sp|Q8BMJ3|IF1AX_MOUSE Eukaryotic translation initiation factor 1A, X-chromosomal OS=Mus musculus OX=10090 GN=Eif1ax PE=2 SV=3	EIF1A;EIF1AX	Q60872;Q8BMJ3	14.1483	14.1829	14.4184	14.7543	14.337	14.073	15.0741	12.4867		13.1273	12.3838	14.0633	14.4269	13.0153	7	4	enriched		dopaminergic
>sp|Q8BJW6|EIF2A_MOUSE Eukaryotic translation initiation factor 2A OS=Mus musculus OX=10090 GN=Eif2a PE=1 SV=2	EIF2A	Q8BJW6	14.637	14.7052	14.5393	14.8783	14.5509	14.2937	14.8995	13.0067	12.72	12.9213	12.4728	13.7165	14.6434	12.9675	7	5	enriched		dopaminergic
>sp|Q9QZ05|E2AK4_MOUSE eIF-2-alpha kinase GCN2 OS=Mus musculus OX=10090 GN=Eif2ak4 PE=1 SV=2	EIF2AK4	Q9QZ05	13.7727	13.6702	13.445	14.1189	13.56	13.54	14.2829				11.4496	12.2335	13.77	11.8415	7	2	enriched		dopaminergic
>sp|Q99LC8|EI2BA_MOUSE Translation initiation factor eIF-2B subunit alpha OS=Mus musculus OX=10090 GN=Eif2b1 PE=1 SV=1	EIF2B1	Q99LC8				12.9126	14.1343	13.8502	13.4065						13.5759		4	0		exclusive	dopaminergic
>tr|B1AUN2|B1AUN2_MOUSE Eukaryotic translation initiation factor 2B, subunit 3 OS=Mus musculus OX=10090 GN=Eif2b3 PE=1 SV=1;>tr|B1AUN3|B1AUN3_MOUSE Eukaryotic translation initiation factor 2B, subunit 3 OS=Mus musculus OX=10090 GN=Eif2b3 PE=1 SV=1;>tr|Q3UKV0|Q3UKV0_MOUSE Eukaryotic translation initiation factor 2B, subunit 3 OS=Mus musculus OX=10090 GN=Eif2b3 PE=1 SV=1	EIF2B3	B1AUN2;B1AUN3;Q3UKV0	13.4242	13.3346	13.2799	13.7561	13.7404	13.4791	14.0886	12.2403	12.8279	12.3758	12.156	13.3058	13.5861	12.5811	7	5	enriched		dopaminergic
>sp|Q61749|EI2BD_MOUSE Translation initiation factor eIF-2B subunit delta OS=Mus musculus OX=10090 GN=Eif2b4 PE=1 SV=2	EIF2B4	Q61749	13.8418	14.0141	14.1464	14.0427	13.8022	13.3055	14.5684	12.5825	12.5085	12.3775	12.6998	13.6498	13.9602	12.7636	7	5	enriched		dopaminergic
>sp|Q8CHW4|EI2BE_MOUSE Translation initiation factor eIF-2B subunit epsilon OS=Mus musculus OX=10090 GN=Eif2b5 PE=1 SV=1	EIF2B5	Q8CHW4	12.657	12.6544	12.8022	13.3663	13.1956	13.0825	13.9864	11.6862	11.4844	11.9887	11.6703	13.3183	13.1063	12.0296	7	5	enriched		dopaminergic
>sp|Q6ZWX6|IF2A_MOUSE Eukaryotic translation initiation factor 2 subunit 1 OS=Mus musculus OX=10090 GN=Eif2s1 PE=1 SV=3	EIF2S1	Q6ZWX6	14.9336	15.06	14.9931	15.2634	15.1499	14.9385	15.4469	13.5342	13.2495	13.4593	13.1899	14.2962	15.1122	13.5458	7	5	enriched		dopaminergic
>sp|Q99L45|IF2B_MOUSE Eukaryotic translation initiation factor 2 subunit 2 OS=Mus musculus OX=10090 GN=Eif2s2 PE=1 SV=1	EIF2S2	Q99L45	13.9568	13.9955	13.8637	14.6934	14.2104	13.9483	15.0945	12.6071	12.3353	12.9121	12.2529	14.2101	14.2518	12.8635	7	5	enriched		dopaminergic
>sp|Q9Z0N1|IF2G_MOUSE Eukaryotic translation initiation factor 2 subunit 3, X-linked OS=Mus musculus OX=10090 GN=Eif2s3x PE=1 SV=2	EIF2S3X	Q9Z0N1	15.3729	15.1892	15.1774	15.6068	15.5672	15.2634	15.8755	13.9383	13.5492	13.384	13.2449	14.9357	15.4361	13.8104	7	5	enriched		dopaminergic
>sp|P23116|EIF3A_MOUSE Eukaryotic translation initiation factor 3 subunit A OS=Mus musculus OX=10090 GN=Eif3a PE=1 SV=5	EIF3A	P23116	14.5675	14.6786	14.7135	15.0834	14.7923	14.5233	14.9993	12.7376	12.5173	12.4682	12.6514	14.1303	14.7654	12.901	7	5	enriched		dopaminergic
>sp|Q8JZQ9|EIF3B_MOUSE Eukaryotic translation initiation factor 3 subunit B OS=Mus musculus OX=10090 GN=Eif3b PE=1 SV=1	EIF3B	Q8JZQ9	14.8383	14.8516	14.7867	15.197	15.0086	14.4972	15.3316	13.3473	12.9686	13.1901	12.8986	14.2168	14.9301	13.3243	7	5	enriched		dopaminergic
>sp|Q8R1B4|EIF3C_MOUSE Eukaryotic translation initiation factor 3 subunit C OS=Mus musculus OX=10090 GN=Eif3c PE=1 SV=1	EIF3C	Q8R1B4	15.326	15.3738	15.3105	15.2986	15.1616	14.2719	15.6923	13.399	12.9858	13.324	13.1387	14.3755	15.205	13.4446	7	5	enriched		dopaminergic
>sp|O70194|EIF3D_MOUSE Eukaryotic translation initiation factor 3 subunit D OS=Mus musculus OX=10090 GN=Eif3d PE=1 SV=2	EIF3D	O70194	15.2247	15.1257	15.1874	15.8406	15.4067	15.2725	15.9765	13.6979	13.6997	13.7579	13.6909	15.1327	15.4334	13.9958	7	5	enriched		dopaminergic
>sp|P60229|EIF3E_MOUSE Eukaryotic translation initiation factor 3 subunit E OS=Mus musculus OX=10090 GN=Eif3e PE=1 SV=1	EIF3E	P60229	14.1151	14.2718	14.4288	14.7065	14.5088	13.9584	14.5561	11.4818	11.9242	11.6113	11.3643	13.6412	14.3637	12.0046	7	5	enriched		dopaminergic
>sp|Q9DCH4|EIF3F_MOUSE Eukaryotic translation initiation factor 3 subunit F OS=Mus musculus OX=10090 GN=Eif3f PE=1 SV=2	EIF3F	Q9DCH4	14.1408	14.3434	14.3492	14.7189	14.4238	13.8025	15.0309	12.37	11.6991	12.511	11.881	13.6381	14.4014	12.4198	7	5	enriched		dopaminergic
>sp|Q9Z1D1|EIF3G_MOUSE Eukaryotic translation initiation factor 3 subunit G OS=Mus musculus OX=10090 GN=Eif3g PE=1 SV=2	EIF3G	Q9Z1D1	15.4787	15.6211	15.5516	15.8838	15.6788	15.6056	16.0393	14.211	13.9264	14.2414	14.0483	15.2355	15.6941	14.3325	7	5	enriched		dopaminergic
>sp|Q91WK2|EIF3H_MOUSE Eukaryotic translation initiation factor 3 subunit H OS=Mus musculus OX=10090 GN=Eif3h PE=1 SV=1	EIF3H	Q91WK2	15.2753	15.4689	15.3528	15.7488	15.6043	15.1457	15.5985	13.6593	13.7038	13.5726	13.4768	14.738	15.4563	13.8301	7	5	enriched		dopaminergic
>sp|Q9QZD9|EIF3I_MOUSE Eukaryotic translation initiation factor 3 subunit I OS=Mus musculus OX=10090 GN=Eif3i PE=1 SV=1	EIF3I	Q9QZD9	14.7509	14.7491	14.5218	15.2137	15.005	14.6326	15.638	13.6137	13.4044	13.2256	13.0076	14.3861	14.9301	13.5275	7	5	enriched		dopaminergic
>sp|Q3UGC7|EI3JA_MOUSE Eukaryotic translation initiation factor 3 subunit J-A OS=Mus musculus OX=10090 GN=Eif3j1 PE=2 SV=1;>sp|Q66JS6|EI3JB_MOUSE Eukaryotic translation initiation factor 3 subunit J-B OS=Mus musculus OX=10090 GN=Eif3j2 PE=1 SV=1	EIF3J1;EIF3J2	Q3UGC7;Q66JS6	14.4534	14.6229	14.6169	14.5752	14.4401	14.3177	14.4887	13.1353			12.4955	13.9174	14.5021	13.1828	7	3	enriched		dopaminergic
>sp|Q9DBZ5|EIF3K_MOUSE Eukaryotic translation initiation factor 3 subunit K OS=Mus musculus OX=10090 GN=Eif3k PE=1 SV=1	EIF3K	Q9DBZ5	16.6098	17.0533	17.0977	17.0001	17.1115	15.7805	17.5284			14.6014		15.7068	16.883	15.1541	7	2	enriched		dopaminergic
>sp|Q8QZY1|EIF3L_MOUSE Eukaryotic translation initiation factor 3 subunit L OS=Mus musculus OX=10090 GN=Eif3l PE=1 SV=1	EIF3L	Q8QZY1	14.5338	14.77	14.582	15.2803	15.1144	14.8147	15.5783	13.4103	13.354	13.0614	12.5905	14.5004	14.9534	13.3833	7	5	enriched		dopaminergic
>sp|P60843|IF4A1_MOUSE Eukaryotic initiation factor 4A-I OS=Mus musculus OX=10090 GN=Eif4a1 PE=1 SV=1	EIF4A1	P60843	14.6762	14.8988	14.8994	15.2518	15.0024	14.3875	15.8427	13.1487	13.4773	13.7271	13.3835	14.7248	14.9941	13.6923	7	5	enriched		dopaminergic
>sp|P10630|IF4A2_MOUSE Eukaryotic initiation factor 4A-II OS=Mus musculus OX=10090 GN=Eif4a2 PE=1 SV=2	EIF4A2	P10630	15.515	15.5667	15.6026	15.9481	15.7999	15.5617	16.3596	14.0086	13.7983	14.346	14.0303	15.5285	15.7648	14.3423	7	5	enriched		dopaminergic
>sp|Q91VC3|IF4A3_MOUSE Eukaryotic initiation factor 4A-III OS=Mus musculus OX=10090 GN=Eif4a3 PE=1 SV=3	EIF4A3	Q91VC3	14.6322	14.8793	14.6464	15.3103	15.0931	14.5352	15.6794	13.1467	13.0887	13.3596	12.957	14.7054	14.968	13.4515	7	5	enriched		dopaminergic
>sp|Q8BGD9|IF4B_MOUSE Eukaryotic translation initiation factor 4B OS=Mus musculus OX=10090 GN=Eif4b PE=1 SV=1	EIF4B	Q8BGD9	13.296	13.2505	13.5802	13.8488	13.3832	13.0943	13.221	11.9356	11.4327	11.8158	11.331	12.8617	13.382	11.8754	7	5	enriched		dopaminergic
>sp|P63073|IF4E_MOUSE Eukaryotic translation initiation factor 4E OS=Mus musculus OX=10090 GN=Eif4e PE=1 SV=1	EIF4E	P63073	14.4537	14.8394	14.7823	15.0019	14.8315	12.922	15.2777	13.3783	12.6043	13.5679	12.5713	14.0131	14.5869	13.227	7	5	enriched		dopaminergic
>sp|Q6NZJ6|IF4G1_MOUSE Eukaryotic translation initiation factor 4 gamma 1 OS=Mus musculus OX=10090 GN=Eif4g1 PE=1 SV=1	EIF4G1	Q6NZJ6	14.6376	14.7297	14.6753	15.2126	14.9952	14.6012	15.4054	13.2617	12.6199	13.264	12.8974	14.3819	14.8939	13.285	7	5	enriched		dopaminergic
>tr|F7CBP1|F7CBP1_MOUSE Eukaryotic translation initiation factor 4, gamma 2 OS=Mus musculus OX=10090 GN=Eif4g2 PE=1 SV=1;>tr|G3XA17|G3XA17_MOUSE Eukaryotic translation initiation factor 4, gamma 2 OS=Mus musculus OX=10090 GN=Eif4g2 PE=1 SV=1	EIF4G2	F7CBP1;G3XA17	11.9954	12.4901	12.3628	13.9422	13.896	13.7556	13.9838	10.582			9.96834	12.3834	13.2037	10.9779	7	3	enriched		dopaminergic
>sp|Q62448|IF4G2_MOUSE Eukaryotic translation initiation factor 4 gamma 2 OS=Mus musculus OX=10090 GN=Eif4g2 PE=1 SV=2	EIF4G2	Q62448	13.956	14.2619	14.2891	14.4091	14.3483	13.9281	14.5986	12.7319	12.3027	12.6185	12.3785	13.4927	14.2559	12.7049	7	5	enriched		dopaminergic
>sp|Q80XI3|IF4G3_MOUSE Eukaryotic translation initiation factor 4 gamma 3 OS=Mus musculus OX=10090 GN=Eif4g3 PE=1 SV=2	EIF4G3	Q80XI3	14.065	14.2281	14.1657	14.3553	14.246	13.7541	14.5025	12.7229	12.699	12.4191	12.3702	13.5254	14.1881	12.7473	7	5	enriched		dopaminergic
>sp|Q9WUK2|IF4H_MOUSE Eukaryotic translation initiation factor 4H OS=Mus musculus OX=10090 GN=Eif4h PE=1 SV=3	EIF4H	Q9WUK2	14.5727	14.7687	14.8656	14.547	14.3205	14.1854	14.9168	12.429	12.3287	12.8374	12.2501	13.9174	14.5967	12.7525	7	5	enriched		dopaminergic
>sp|P59325|IF5_MOUSE Eukaryotic translation initiation factor 5 OS=Mus musculus OX=10090 GN=Eif5 PE=1 SV=1	EIF5	P59325	14.0438	14.5433	14.3388	15.0223	14.5902	14.3802	15.0604	12.0323		11.907	10.8826	13.7656	14.5684	12.1469	7	4	enriched		dopaminergic
>sp|P63242|IF5A1_MOUSE Eukaryotic translation initiation factor 5A-1 OS=Mus musculus OX=10090 GN=Eif5a PE=1 SV=2	EIF5A	P63242	13.9495	14.1214	14.2386	14.7231	14.4933	14.1272	15.2133	13.5171	12.4912	13.1819	12.9353	13.9756	14.4095	13.2202	7	5	enriched		dopaminergic
>sp|Q05D44|IF2P_MOUSE Eukaryotic translation initiation factor 5B OS=Mus musculus OX=10090 GN=Eif5b PE=1 SV=2	EIF5B	Q05D44	13.7921	13.7674	13.6482	14.5434	14.3637	14.6398	14.5788	12.7027		12.3653	12.1482	13.6159	14.1905	12.708	7	4	enriched		dopaminergic
>sp|O55135|IF6_MOUSE Eukaryotic translation initiation factor 6 OS=Mus musculus OX=10090 GN=Eif6 PE=1 SV=2	EIF6	O55135	13.7964	13.9936	13.9799	14.4457	14.2152	13.6313	14.7564	13.1945	13.0812	13.2437	13.1982	14.1833	14.1169	13.3802	7	5	enriched		dopaminergic
>sp|Q8K0G5|EIPR1_MOUSE EARP and GARP complex-interacting protein 1 OS=Mus musculus OX=10090 GN=Eipr1 PE=1 SV=2	EIPR1	Q8K0G5	14.6832	14.8008	14.6653	15.0725	15.0137	14.9168	15.025	13.2488	12.5821	13.0537	12.7957	14.2044	14.8825	13.1769	7	5	enriched		dopaminergic
>sp|Q80Y81|RNZ2_MOUSE Zinc phosphodiesterase ELAC protein 2 OS=Mus musculus OX=10090 GN=Elac2 PE=1 SV=1	ELAC2	Q80Y81	13.1494	13.1538	13.3362	13.5196	13.4203	13.0851	13.6379	11.8443	11.0859	11.8622	11.5116	13.063	13.3289	11.8734	7	5	enriched		dopaminergic
>sp|Q3UZV7|ELAP2_MOUSE Endosome/lysosome-associated apoptosis and autophagy regulator family member 2 OS=Mus musculus OX=10090 GN=Elapor2 PE=1 SV=1	ELAPOR2	Q3UZV7	13.6936	13.8141	13.7232	13.9122	13.6053	13.551	14.1664	12.4534	11.4823	11.9353	11.6585	13.0813	13.7808	12.1222	7	5	enriched		dopaminergic
>sp|P70372|ELAV1_MOUSE ELAV-like protein 1 OS=Mus musculus OX=10090 GN=Elavl1 PE=1 SV=2	ELAVL1	P70372	15.9554	15.813	15.8321	16.1042	15.9072	15.8302	16.1218	14.4372	14.0089	14.1414	13.9624	15.3313	15.9377	14.3762	7	5	enriched		dopaminergic
>sp|Q60899|ELAV2_MOUSE ELAV-like protein 2 OS=Mus musculus OX=10090 GN=Elavl2 PE=1 SV=1	ELAVL2	Q60899	14.3462	14.284	14.2585	14.805	14.4549	13.0285	15.1866	11.8222		12.8202	12.4717	13.1794	14.3377	12.5734	7	4	enriched		dopaminergic
>sp|Q60900|ELAV3_MOUSE ELAV-like protein 3 OS=Mus musculus OX=10090 GN=Elavl3 PE=1 SV=1	ELAVL3	Q60900	16.4373	16.5096	16.3855	16.8238	16.6211	16.1284	16.7332	14.7927	14.1074	14.4969	14.3758	15.8659	16.5198	14.7277	7	5	enriched		dopaminergic
>sp|Q61701|ELAV4_MOUSE ELAV-like protein 4 OS=Mus musculus OX=10090 GN=Elavl4 PE=1 SV=1	ELAVL4	Q61701	14.615	14.4658	14.3222	14.8283	14.7171	14.2903	15.2098	13.6318	12.8411	13.4866	13.3973	14.2257	14.6355	13.5165	7	5	enriched		dopaminergic
>sp|Q8C8T7|ELFN1_MOUSE Protein ELFN1 OS=Mus musculus OX=10090 GN=Elfn1 PE=2 SV=1	ELFN1	Q8C8T7	13.4423		13.228	13.01	12.9323		13.0929					11.8599	13.1411	11.8599	5	1	enriched		dopaminergic
>sp|Q68FM6|PPR29_MOUSE Protein phosphatase 1 regulatory subunit 29 OS=Mus musculus OX=10090 GN=Elfn2 PE=1 SV=1	ELFN2	Q68FM6	14.2043	14.0898	14.1159	14.1585	14.336	13.9402	14.0797	13.0787	12.74	12.651	12.3603	13.1632	14.1321	12.7986	7	5	enriched		dopaminergic
>sp|Q8BPU7|ELMO1_MOUSE Engulfment and cell motility protein 1 OS=Mus musculus OX=10090 GN=Elmo1 PE=1 SV=2	ELMO1	Q8BPU7	12.707	12.9065	12.5888	12.6896	12.8444	13.0809	12.4543	11.5725	11.5497	11.877	11.7552	12.2113	12.7531	11.7931	7	5	enriched		dopaminergic
>sp|Q8BHL5|ELMO2_MOUSE Engulfment and cell motility protein 2 OS=Mus musculus OX=10090 GN=Elmo2 PE=1 SV=1	ELMO2	Q8BHL5	13.8349	13.7952	13.7012	14.0429	13.9946	13.4686	14.372	12.5526	12.2585	12.541	12.0715	13.7328	13.8871	12.6313	7	5	enriched		dopaminergic
>sp|Q3V1U8|ELMD1_MOUSE ELMO domain-containing protein 1 OS=Mus musculus OX=10090 GN=Elmod1 PE=1 SV=2	ELMOD1	Q3V1U8	15.4097	15.528	15.5204	15.2935	15.6141	15.4349	15.323	15.0717	13.7317	13.9916	13.4756	14.2183	15.4462	14.0978	7	5	enriched		dopaminergic
>sp|Q7TT37|ELP1_MOUSE Elongator complex protein 1 OS=Mus musculus OX=10090 GN=Elp1 PE=1 SV=2	ELP1	Q7TT37	14.2219	14.3414	14.119	14.6112	14.4041	14.0231	14.6682	12.9806	12.5056	12.678	12.5972	13.6531	14.3413	12.8829	7	5	enriched		dopaminergic
>sp|Q91WG4|ELP2_MOUSE Elongator complex protein 2 OS=Mus musculus OX=10090 GN=Elp2 PE=1 SV=1	ELP2	Q91WG4	14.5946	14.666	14.5596	14.9144	14.5886	14.2606	14.9357	13.3338	12.7239	13.0358	12.985	14.037	14.6456	13.2231	7	5	enriched		dopaminergic
>sp|Q9CZX0|ELP3_MOUSE Elongator complex protein 3 OS=Mus musculus OX=10090 GN=Elp3 PE=1 SV=1	ELP3	Q9CZX0	14.6176	14.7312	14.5919	14.9943	14.6756	14.3895	15.0613	13.1415	12.3604	13.0317	12.6016	14.0866	14.7231	13.0444	7	5	enriched		dopaminergic
>sp|Q8C7X2|EMC1_MOUSE ER membrane protein complex subunit 1 OS=Mus musculus OX=10090 GN=Emc1 PE=1 SV=1	EMC1	Q8C7X2	14.4375	14.5324	14.2216	15.2031	14.9168	14.5562	15.078	13.2238	12.4651	12.9699	12.6059	14.0235	14.7065	13.0576	7	5	enriched		dopaminergic
>sp|Q9CRD2|EMC2_MOUSE ER membrane protein complex subunit 2 OS=Mus musculus OX=10090 GN=Emc2 PE=1 SV=1	EMC2	Q9CRD2	14.6151	14.2653	14.217	14.7363	14.6239	14.3717	14.8922	11.8906	13.1132	12.8838	13.0478	14.3119	14.5316	13.0494	7	5	enriched		dopaminergic
>sp|Q99KI3|EMC3_MOUSE ER membrane protein complex subunit 3 OS=Mus musculus OX=10090 GN=Emc3 PE=1 SV=3	EMC3	Q99KI3	13.676	13.9293	13.8342	14.1954	14.114	13.8413	14.4736	12.8445	11.9874	12.2102	12.4104	13.1894	14.0091	12.5284	7	5	enriched		dopaminergic
>sp|Q9CZX9|EMC4_MOUSE ER membrane protein complex subunit 4 OS=Mus musculus OX=10090 GN=Emc4 PE=1 SV=1	EMC4	Q9CZX9	13.8633	13.8431	13.7657	14.2332	13.9824	13.5902	14.7464	12.5859	12.2543	12.3764	12.2902	13.6607	14.0035	12.6335	7	5	enriched		dopaminergic
>sp|Q9CQW0|EMC6_MOUSE ER membrane protein complex subunit 6 OS=Mus musculus OX=10090 GN=Emc6 PE=1 SV=1	EMC6	Q9CQW0	14.872	14.8268	14.5713	15.1474	14.7233	14.522	15.2182	13.2475	13.1304	13.579	13.4259	14.3427	14.8402	13.5451	7	5	enriched		dopaminergic
>sp|Q9EP72|EMC7_MOUSE ER membrane protein complex subunit 7 OS=Mus musculus OX=10090 GN=Emc7 PE=1 SV=1	EMC7	Q9EP72	14.7397	14.3539	14.5676	14.387	14.2831	13.7925	14.5628	12.6999	11.0431	13.0706	13.1591	14.1213	14.3838	12.8188	7	5	enriched		dopaminergic
>sp|Q05BC3|EMAL1_MOUSE Echinoderm microtubule-associated protein-like 1 OS=Mus musculus OX=10090 GN=Eml1 PE=1 SV=1	EML1	Q05BC3	14.4338	14.4075	14.3284	14.5152	14.3321	14.246	14.4927	13.4926	12.9241	13.0876	13.0497	13.8859	14.3937	13.288	7	5	enriched		dopaminergic
>sp|Q7TNG5|EMAL2_MOUSE Echinoderm microtubule-associated protein-like 2 OS=Mus musculus OX=10090 GN=Eml2 PE=1 SV=1	EML2	Q7TNG5	15.6182	16.0059	15.7825	16.2731	15.9069	15.7352	16.0303	14.6696	14.1213	14.2305	13.9658	15.2013	15.9074	14.4377	7	5	enriched		dopaminergic
>sp|Q8VC03|EMAL3_MOUSE Echinoderm microtubule-associated protein-like 3 OS=Mus musculus OX=10090 GN=Eml3 PE=1 SV=1	EML3	Q8VC03	13.7703	13.7189	13.7831	13.8315			13.7365						13.768		5	0		exclusive	dopaminergic
>sp|Q3UMY5|EMAL4_MOUSE Echinoderm microtubule-associated protein-like 4 OS=Mus musculus OX=10090 GN=Eml4 PE=1 SV=1	EML4	Q3UMY5	14.0444	14.1817	14.1074	14.4843	14.2321	14.0238	14.3695	12.714	12.1094	12.4593	12.52	13.3813	14.2062	12.6368	7	5	enriched		dopaminergic
>sp|Q8BQM8|EMAL5_MOUSE Echinoderm microtubule-associated protein-like 5 OS=Mus musculus OX=10090 GN=Eml5 PE=2 SV=2	EML5	Q8BQM8	14.3249	14.4593	14.4895	14.5622	14.338		14.3146			13.194			14.4147	13.194	6	1	enriched		dopaminergic
>sp|Q5SQM0|EMAL6_MOUSE Echinoderm microtubule-associated protein-like 6 OS=Mus musculus OX=10090 GN=Eml6 PE=2 SV=1	EML6	Q5SQM0	14.0098	14.0858	13.8093	14.755	14.3471	14.1433	14.4575	12.8003	11.3268	11.2804	12.2655	13.3383	14.2297	12.2023	7	5	enriched		dopaminergic
>sp|Q8BMB0|EMSY_MOUSE BRCA2-interacting transcriptional repressor EMSY OS=Mus musculus OX=10090 GN=Emsy PE=1 SV=2	EMSY	Q8BMB0	15.3935	14.4686	14.8137	15.4428	14.6815	15.2254	15.3646	13.9374			13.3383	14.6905	15.0557	13.9887	7	3	enriched		dopaminergic
>sp|Q8C522|ENDD1_MOUSE Endonuclease domain-containing 1 protein OS=Mus musculus OX=10090 GN=Endod1 PE=1 SV=2	ENDOD1	Q8C522	13.8332	14.0029	13.8859	14.5615	14.2169	13.8624	14.8061	13.2095	12.5677	13.0483	12.8542	13.7795	14.167	13.0918	7	5	enriched		dopaminergic
>sp|Q8BX80|ENASE_MOUSE Cytosolic endo-beta-N-acetylglucosaminidase OS=Mus musculus OX=10090 GN=Engase PE=1 SV=1	ENGASE	Q8BX80	13.0927	13.2017	13.2598	13.6645	13.6455	13.4745	13.6551	11.8866	11.2268			12.8005	13.4277	11.9713	7	3	enriched		dopaminergic
>sp|P17182|ENOA_MOUSE Alpha-enolase OS=Mus musculus OX=10090 GN=Eno1 PE=1 SV=3	ENO1	P17182	16.1233	16.1987	16.1603	16.7599	16.6516	16.396	16.9813	14.729	14.1244	15.0035	14.6404	16.3323	16.4673	14.9659	7	5	enriched		dopaminergic
>sp|P17183|ENOG_MOUSE Gamma-enolase OS=Mus musculus OX=10090 GN=Eno2 PE=1 SV=2	ENO2	P17183	16.0906	16.2405	16.1807	16.7502	16.6786	16.5068	16.8776	14.2462	12.9065	13.9847	13.6557	15.9571	16.475	14.1501	7	5	enriched		dopaminergic
>sp|P21550|ENOB_MOUSE Beta-enolase OS=Mus musculus OX=10090 GN=Eno3 PE=1 SV=3	ENO3	P21550	13.7253	13.8224	13.6648	14.3225	14.2912	13.7228	14.2222	12.6749		12.8417	11.5149	13.4845	13.9673	12.629	7	4	enriched		dopaminergic
>sp|Q8BGB7|ENOPH_MOUSE Enolase-phosphatase E1 OS=Mus musculus OX=10090 GN=Enoph1 PE=1 SV=1	ENOPH1	Q8BGB7	15.2796	15.3033	15.2111	15.4963	15.3736	13.8625	15.8882	13.7258	12.8041	13.8833	13.165	14.9215	15.2021	13.6999	7	5	enriched		dopaminergic
>sp|Q9R1E6|ENPP2_MOUSE Ectonucleotide pyrophosphatase/phosphodiesterase family member 2 OS=Mus musculus OX=10090 GN=Enpp2 PE=1 SV=3	ENPP2	Q9R1E6	12.8319	12.9945	12.9615	12.9083	13.2569	12.9812	13.328			11.3465	10.854	12.3492	13.0375	11.5166	7	3	enriched		dopaminergic
>sp|Q8BFW6|ENTP3_MOUSE Ectonucleoside triphosphate diphosphohydrolase 3 OS=Mus musculus OX=10090 GN=Entpd3 PE=1 SV=1	ENTPD3	Q8BFW6	13.4293	13.2593	13.1723				12.3556	11.289					13.0541	11.289	4	1	enriched		dopaminergic
>sp|O54839|EOMES_MOUSE Eomesodermin homolog OS=Mus musculus OX=10090 GN=Eomes PE=1 SV=3	EOMES	O54839	13.2113	13.2872	13.6275	13.7513	13.3784	11.7193	14.3516	11.9325	11.2046		11.903	12.7336	13.3324	11.9434	7	4	enriched		dopaminergic
>sp|Q8CHI8|EP400_MOUSE E1A-binding protein p400 OS=Mus musculus OX=10090 GN=Ep400 PE=1 SV=3	EP400	Q8CHI8	13.6307	13.2939	13.4274	13.8819	13.799	13.433	13.2764	12.4487		12.7032	12.043	12.9934	13.5346	12.5471	7	4	enriched		dopaminergic
>sp|P48193|EPB41_MOUSE Protein 4.1 OS=Mus musculus OX=10090 GN=Epb41 PE=1 SV=2	EPB41	P48193	14.0497	14.1131	14.0396	14.5017	14.0928	14.0857	14.4132	12.6979	12.4282	12.5261	12.4032	13.8468	14.1851	12.7805	7	5	enriched		dopaminergic
>tr|A0A2R8VHB6|A0A2R8VHB6_MOUSE Erythrocyte membrane protein band 4.1 like 1 (Fragment) OS=Mus musculus OX=10090 GN=Epb41l1 PE=1 SV=1	EPB41L1	A0A2R8VHB6	12.9908	12.9836	12.7852	13.1686	12.8713	12.8631	13.1373	11.9483		10.881		12.2839	12.9714	11.7044	7	3	enriched		dopaminergic
>tr|E9PV14|E9PV14_MOUSE Erythrocyte membrane protein band 4.1 like 1 OS=Mus musculus OX=10090 GN=Epb41l1 PE=1 SV=2	EPB41L1	E9PV14	14.1506	14.4367	14.3922	14.4471	14.1074	14.0458	15.0034	12.5245	12.2033	13.0559	12.8596	14.0843	14.369	12.9455	7	5	enriched		dopaminergic
>sp|Q9Z2H5|E41L1_MOUSE Band 4.1-like protein 1 OS=Mus musculus OX=10090 GN=Epb41l1 PE=1 SV=2	EPB41L1	Q9Z2H5	15.1636	15.3442	15.2198	15.5621	15.3091	15.3358	15.6848	13.9182	13.142	13.7546	13.6147	14.9029	15.3742	13.8665	7	5	enriched		dopaminergic
>tr|A0A1W2P8C0|A0A1W2P8C0_MOUSE Erythrocyte membrane protein band 4.1 like 2 (Fragment) OS=Mus musculus OX=10090 GN=Epb41l2 PE=1 SV=1;>tr|Q80UE4|Q80UE4_MOUSE Epb4.1l2 protein OS=Mus musculus OX=10090 GN=Epb41l2 PE=1 SV=1;>tr|Q80UE5|Q80UE5_MOUSE Epb4.1l2 protein OS=Mus musculus OX=10090 GN=Epb41l2 PE=1 SV=1	EPB41L2	A0A1W2P8C0;Q80UE4;Q80UE5	14.6658	14.5651	14.4837	15.4605	14.8301	15.2093	15.3026	13.4302	13.3889	13.3183	12.8851	14.3781	14.931	13.4801	7	5	enriched		dopaminergic
>sp|O70318|E41L2_MOUSE Band 4.1-like protein 2 OS=Mus musculus OX=10090 GN=Epb41l2 PE=1 SV=2	EPB41L2	O70318	14.895	14.9936	14.7958	15.2375	14.8938	14.999	15.4901	13.762	13.205	13.6266	13.5343	14.7274	15.0435	13.7711	7	5	enriched		dopaminergic
>tr|A0A286YCT6|A0A286YCT6_MOUSE Erythrocyte membrane protein band 4.1 like 3 (Fragment) OS=Mus musculus OX=10090 GN=Epb41l3 PE=1 SV=1	EPB41L3	A0A286YCT6	14.3578	14.6119	14.2158	14.491	14.466	14.3546	14.9748	12.7661	10.4788	12.5215	13.2335	13.6932	14.496	12.5386	7	5	enriched		dopaminergic
>tr|A0A3B2WBE1|A0A3B2WBE1_MOUSE Erythrocyte membrane protein band 4.1 like 3 (Fragment) OS=Mus musculus OX=10090 GN=Epb41l3 PE=1 SV=1	EPB41L3	A0A3B2WBE1	17.0934	17.3202	17.1772	17.6733	17.3064	17.3621	17.8444	15.6497	15.2865	15.4187	15.5592	16.8868	17.3967	15.7602	7	5	enriched		dopaminergic
>sp|Q9WV92|E41L3_MOUSE Band 4.1-like protein 3 OS=Mus musculus OX=10090 GN=Epb41l3 PE=1 SV=1	EPB41L3	Q9WV92	15.8053	16.0464	15.9137	16.2931	15.9601	16.0759	16.4729	14.5011	13.7281	14.3138	14.3087	15.7071	16.0811	14.5117	7	5	enriched		dopaminergic
>sp|Q8BGS1|E41L5_MOUSE Band 4.1-like protein 5 OS=Mus musculus OX=10090 GN=Epb41l5 PE=1 SV=1	EPB41L5	Q8BGS1	13.0984	13.2269	13.1351	14.1309	13.9115	13.4523	14.2926		11.8989	11.6436	10.6828	12.8089	13.6068	11.7586	7	4	enriched		dopaminergic
>sp|P49222|EPB42_MOUSE Protein 4.2 OS=Mus musculus OX=10090 GN=Epb42 PE=1 SV=3	EPB42	P49222	13.5582	13.6738	13.5189	14.105	13.6977	13.8593			11.9259			12.6766	13.7355	12.3013	6	2	enriched		dopaminergic
>sp|Q80TA9|EPG5_MOUSE Ectopic P granules protein 5 homolog OS=Mus musculus OX=10090 GN=Epg5 PE=1 SV=2	EPG5	Q80TA9	13.8879	14.1794	14.0645	14.2218	13.9485	13.4991	14.4873	12.2656	11.8229	11.6522	12.5063	12.9193	14.0412	12.2333	7	5	enriched		dopaminergic
>sp|Q03137|EPHA4_MOUSE Ephrin type-A receptor 4 OS=Mus musculus OX=10090 GN=Epha4 PE=1 SV=2	EPHA4	Q03137	13.7456	13.817	13.6423	14.3545	14.1671	13.5398	14.2608	12.5566	12.0661	12.5902	12.3963	13.5133	13.9325	12.6245	7	5	enriched		dopaminergic
>tr|E9PUP9|E9PUP9_MOUSE receptor protein-tyrosine kinase OS=Mus musculus OX=10090 GN=Epha5 PE=1 SV=1;>tr|E9PUQ0|E9PUQ0_MOUSE receptor protein-tyrosine kinase OS=Mus musculus OX=10090 GN=Epha5 PE=1 SV=1;>tr|E9PUQ2|E9PUQ2_MOUSE receptor protein-tyrosine kinase OS=Mus musculus OX=10090 GN=Epha5 PE=1 SV=1	EPHA5	E9PUP9;E9PUQ0;E9PUQ2	14.4485	14.118	14.4617	14.4594	14.5189	13.8095	14.1465				12.9085	12.8831	14.2804	12.8958	7	2	enriched		dopaminergic
>sp|Q60629|EPHA5_MOUSE Ephrin type-A receptor 5 OS=Mus musculus OX=10090 GN=Epha5 PE=1 SV=2	EPHA5	Q60629	14.3831	14.5557	14.3403	14.8534	14.7016	14.5662	15.0365	13.5736	12.9676	13.2357	12.9712	14.2867	14.6338	13.407	7	5	enriched		dopaminergic
>sp|Q9D379|HYEP_MOUSE Epoxide hydrolase 1 OS=Mus musculus OX=10090 GN=Ephx1 PE=1 SV=2	EPHX1	Q9D379	14.1365	14.6088	14.1711	14.3662	14.2034	13.8884	14.6464	13.0313	12.7131	12.9491	12.8366	13.6569	14.2887	13.0374	7	5	enriched		dopaminergic
>sp|P34914|HYES_MOUSE Bifunctional epoxide hydrolase 2 OS=Mus musculus OX=10090 GN=Ephx2 PE=1 SV=2	EPHX2	P34914	15.4179	15.5327	15.4705	16.0684	15.9628	15.5169	16.0323	15.3455	11.4795	11.7144	11.222	15.8268	15.7145	13.1177	7	5	enriched		dopaminergic
>sp|Q8VEH5|EPMIP_MOUSE EPM2A-interacting protein 1 OS=Mus musculus OX=10090 GN=Epm2aip1 PE=1 SV=1	EPM2AIP1	Q8VEH5	14.5367	14.6051	14.6271	15.0077	14.9171	14.5434	15.25	12.6546	12.2353	12.2812	12.4499	13.8904	14.7839	12.7023	7	5	enriched		dopaminergic
>sp|Q8CHU3|EPN2_MOUSE Epsin-2 OS=Mus musculus OX=10090 GN=Epn2 PE=1 SV=1	EPN2	Q8CHU3	13.5918	13.9307	13.886	14.1505	13.7129	13.8321	14.2976	12.6761	11.5231	12.2276	12.4426	13.413	13.9145	12.4565	7	5	enriched		dopaminergic
>sp|Q8CGC7|SYEP_MOUSE Bifunctional glutamate/proline--tRNA ligase OS=Mus musculus OX=10090 GN=Eprs1 PE=1 SV=4	EPRS1	Q8CGC7	14.6276	14.665	14.5957	15.034	14.9111	14.6803	15.276	13.2724	13.1573	13.1066	13.092	14.3714	14.8271	13.3999	7	5	enriched		dopaminergic
>sp|Q60902|EP15R_MOUSE Epidermal growth factor receptor substrate 15-like 1 OS=Mus musculus OX=10090 GN=Eps15l1 PE=1 SV=3	EPS15L1	Q60902	14.0829	14.3171	14.3855	14.7958	14.4614	14.1853	15.0743	12.4818	12.2363	12.8612	13.1302	14.0058	14.4718	12.9431	7	5	enriched		dopaminergic
>sp|Q9EQH2|ERAP1_MOUSE Endoplasmic reticulum aminopeptidase 1 OS=Mus musculus OX=10090 GN=Erap1 PE=1 SV=2	ERAP1	Q9EQH2	14.0986	14.2439	14.1021	14.6003	14.3539	13.8642	14.3936	13.1353	12.9519	12.7653	12.2525	13.8148	14.2366	12.984	7	5	enriched		dopaminergic
>sp|Q61527|ERBB4_MOUSE Receptor tyrosine-protein kinase erbB-4 OS=Mus musculus OX=10090 GN=Erbb4 PE=1 SV=5	ERBB4	Q61527	14.5197	14.2679	14.2417	14.8671	14.7639	14.4557	14.6743	13.131			12.8538	13.9939	14.5415	13.3262	7	3	enriched		dopaminergic
>sp|Q99MI1|RB6I2_MOUSE ELKS/Rab6-interacting/CAST family member 1 OS=Mus musculus OX=10090 GN=Erc1 PE=1 SV=1	ERC1	Q99MI1	14.5133	14.8355	14.5288	14.8266	14.733	14.0879	14.7114	13.0321	11.9856	13.0134	12.7392	14.5416	14.6052	13.0624	7	5	enriched		dopaminergic
>sp|Q6PH08|ERC2_MOUSE ERC protein 2 OS=Mus musculus OX=10090 GN=Erc2 PE=1 SV=2	ERC2	Q6PH08	14.6446	14.6883	14.408	14.4179	14.5157	14.2089	14.7459	13.2614	13.044	13.2925	12.9693	14.6034	14.5185	13.4341	7	5	enriched		dopaminergic
>sp|Q9DC16|ERGI1_MOUSE Endoplasmic reticulum-Golgi intermediate compartment protein 1 OS=Mus musculus OX=10090 GN=Ergic1 PE=1 SV=1	ERGIC1	Q9DC16	15.5758	15.6855	15.5259	15.8846	15.7461	15.3645	16.2925	13.997	14.2499	14.2421	14.0963	15.094	15.725	14.3358	7	5	enriched		dopaminergic
>sp|Q9CQE7|ERGI3_MOUSE Endoplasmic reticulum-Golgi intermediate compartment protein 3 OS=Mus musculus OX=10090 GN=Ergic3 PE=1 SV=1	ERGIC3	Q9CQE7	13.9507	14.2985	14.1842	14.4456	13.9802	13.6111	14.6555	12.2097	12.637	12.4621	11.6346	13.7691	14.1608	12.5425	7	5	enriched		dopaminergic
>sp|Q8VEH8|ERLEC_MOUSE Endoplasmic reticulum lectin 1 OS=Mus musculus OX=10090 GN=Erlec1 PE=1 SV=1	ERLEC1	Q8VEH8	13.8025	14.0291	13.6607	14.3376	14.0259	13.9361	14.6938	12.5427	12.8588	12.7303	11.5986	13.5837	14.0694	12.6628	7	5	enriched		dopaminergic
>sp|Q8BFZ9|ERLN2_MOUSE Erlin-2 OS=Mus musculus OX=10090 GN=Erlin2 PE=1 SV=1	ERLIN2	Q8BFZ9	15.0118	15.0406	14.9608	15.6246	15.2589	15.0802	15.6364	13.6916	13.5746	13.5857	13.6192	14.9199	15.2305	13.8782	7	5	enriched		dopaminergic
>sp|Q3UVK0|ERMP1_MOUSE Endoplasmic reticulum metallopeptidase 1 OS=Mus musculus OX=10090 GN=Ermp1 PE=1 SV=2	ERMP1	Q3UVK0	14.2447	14.7459	14.2728	14.4368	14.4397	14.203	14.2879	12.8816	12.8118	12.999	12.4413	13.5062	14.3758	12.928	7	5	enriched		dopaminergic
>sp|P57759|ERP29_MOUSE Endoplasmic reticulum resident protein 29 OS=Mus musculus OX=10090 GN=Erp29 PE=1 SV=2	ERP29	P57759	14.7435	14.6997	14.734	15.4037	15.1434	15.0575	15.4973	12.7088	11.2849	12.7007	12.1758	14.0164	15.0399	12.5773	7	5	enriched		dopaminergic
>sp|Q9D1Q6|ERP44_MOUSE Endoplasmic reticulum resident protein 44 OS=Mus musculus OX=10090 GN=Erp44 PE=1 SV=1	ERP44	Q9D1Q6	14.1457	14.5045	14.5933	14.4192	14.0769	13.819	14.7619	12.153			12.1427	12.7235	14.3315	12.3397	7	3	enriched		dopaminergic
>sp|Q9R0P3|ESTD_MOUSE S-formylglutathione hydrolase OS=Mus musculus OX=10090 GN=Esd PE=1 SV=1	ESD	Q9R0P3	16.3291	16.3345	16.1816	16.5128	16.3313	15.7882	16.8556	15.0961	15.185	14.9825	14.781	15.9249	16.3333	15.1939	7	5	enriched		dopaminergic
>sp|Q3U7R1|ESYT1_MOUSE Extended synaptotagmin-1 OS=Mus musculus OX=10090 GN=Esyt1 PE=1 SV=2	ESYT1	Q3U7R1	12.5678	12.7659	12.2552	13.1682	12.9431	12.7003	13.5893	12.0111	11.256	11.9069	11.971	12.7607	12.8557	11.9811	7	5	enriched		dopaminergic
>sp|Q3TZZ7|ESYT2_MOUSE Extended synaptotagmin-2 OS=Mus musculus OX=10090 GN=Esyt2 PE=1 SV=1	ESYT2	Q3TZZ7	14.058	14.0296	13.8377	14.2056	14.1101	13.8383	14.3505	12.924	12.6347	12.7269	12.5898	13.5263	14.0614	12.8803	7	5	enriched		dopaminergic
>sp|Q8BWY3|ERF1_MOUSE Eukaryotic peptide chain release factor subunit 1 OS=Mus musculus OX=10090 GN=Etf1 PE=1 SV=4	ETF1	Q8BWY3	14.3162	14.4516	14.3684	14.9039	14.6684	14.3002	15.192	12.9288	12.8333	13.449	12.693	14.3988	14.6001	13.2606	7	5	enriched		dopaminergic
>sp|Q99LC5|ETFA_MOUSE Electron transfer flavoprotein subunit alpha, mitochondrial OS=Mus musculus OX=10090 GN=Etfa PE=1 SV=2	ETFA	Q99LC5	14.3317	14.6118	14.4016	14.7916	14.5792	14.4365	15.5331	13.5796	13.3024	13.9565	13.6913	14.9512	14.6694	13.8962	7	5	enriched		dopaminergic
>sp|Q921G7|ETFD_MOUSE Electron transfer flavoprotein-ubiquinone oxidoreductase, mitochondrial OS=Mus musculus OX=10090 GN=Etfdh PE=1 SV=1	ETFDH	Q921G7	15.6526	15.7133	15.5741	15.8285	15.6677	15.3804	16.1016	14.4456	14.4216	14.2653	14.1769	15.2045	15.7026	14.5028	7	5	enriched		dopaminergic
>sp|Q9DCM0|ETHE1_MOUSE Persulfide dioxygenase ETHE1, mitochondrial OS=Mus musculus OX=10090 GN=Ethe1 PE=1 SV=2	ETHE1	Q9DCM0	14.8851	14.9025	14.7044	14.9463	14.6838	14.3227	14.9872	13.7431	13.3606	13.9338	13.5891	14.3101	14.776	13.7873	7	5	enriched		dopaminergic
>sp|Q9D4V0|EKI1_MOUSE Ethanolamine kinase 1 OS=Mus musculus OX=10090 GN=Etnk1 PE=1 SV=2	ETNK1	Q9D4V0	13.3556	13.0539	13.3097	13.9985	13.4651	13.1021	14.0258	11.7			11.8043	13.1401	13.473	12.2148	7	3	enriched		dopaminergic
>sp|P20934|EVI2A_MOUSE Protein EVI2A OS=Mus musculus OX=10090 GN=Evi2a PE=1 SV=2	EVI2A	P20934	11.9008	12.4482	12.6697	12.2425	13.0938	13.5478	12.6009	12.5966	9.92242	10.8946			12.6434	11.1379	7	3	enriched		dopaminergic
>tr|H3BKQ3|H3BKQ3_MOUSE Ecotropic viral integration site 5 like OS=Mus musculus OX=10090 GN=Evi5l PE=1 SV=2;>tr|H3BL92|H3BL92_MOUSE Ecotropic viral integration site 5 like OS=Mus musculus OX=10090 GN=Evi5l PE=1 SV=2	EVI5L	H3BKQ3;H3BL92	13.924	13.8898	13.9566	14.2687	14.1069	13.9526	14.3652	12.3116	12.1805	12.2711	12.3675	13.7451	14.0662	12.5752	7	5	enriched		dopaminergic
>sp|P70429|EVL_MOUSE Ena/VASP-like protein OS=Mus musculus OX=10090 GN=Evl PE=1 SV=2	EVL	P70429	14.7036	14.5446	14.5915	14.801	14.7236	14.5606	15.0042	12.9823	13.0431	13.2216	13.3221	14.3434	14.7042	13.3825	7	5	enriched		dopaminergic
>sp|Q61545|EWS_MOUSE RNA-binding protein EWS OS=Mus musculus OX=10090 GN=Ewsr1 PE=1 SV=2	EWSR1	Q61545	14.2064	14.432	14.5688	14.6754	14.4511	13.8646	15.0192	12.4113	11.9172	12.0948	12.1311	13.8834	14.4596	12.4875	7	5	enriched		dopaminergic
>sp|Q8R3S6|EXOC1_MOUSE Exocyst complex component 1 OS=Mus musculus OX=10090 GN=Exoc1 PE=1 SV=4	EXOC1	Q8R3S6	14.0348	14.3304	14.1402	14.5266	14.4975	13.9539	14.8108	13.0961	13.2602	12.689	12.5079	13.5802	14.3277	13.0267	7	5	enriched		dopaminergic
>sp|Q9D4H1|EXOC2_MOUSE Exocyst complex component 2 OS=Mus musculus OX=10090 GN=Exoc2 PE=1 SV=1	EXOC2	Q9D4H1	13.8692	14.1793	13.9692	14.4095	14.5903	14.1975	14.8486	12.9766	12.8787	12.9568	12.9735	13.7465	14.2948	13.1064	7	5	enriched		dopaminergic
>sp|Q6KAR6|EXOC3_MOUSE Exocyst complex component 3 OS=Mus musculus OX=10090 GN=Exoc3 PE=1 SV=2	EXOC3	Q6KAR6	14.4092	14.495	14.3561	14.6513	14.6212	14.0624	14.7627	13.1479	12.7261	13.0338	12.9344	13.6811	14.4797	13.1047	7	5	enriched		dopaminergic
>sp|O35382|EXOC4_MOUSE Exocyst complex component 4 OS=Mus musculus OX=10090 GN=Exoc4 PE=1 SV=2	EXOC4	O35382	13.9818	14.3013	14.0623	14.477	14.256	14.0517	14.7467	12.3466	12.2879	12.3311	12.0693	13.6488	14.2681	12.5368	7	5	enriched		dopaminergic
>sp|Q3TPX4|EXOC5_MOUSE Exocyst complex component 5 OS=Mus musculus OX=10090 GN=Exoc5 PE=1 SV=2	EXOC5	Q3TPX4	14.1174	14.0425	14.0727	14.5223	14.34	14.1534	14.2392	12.6847	12.6249	13.1113	12.407	14.1245	14.2125	12.9905	7	5	enriched		dopaminergic
>sp|A6H5Z3|EXC6B_MOUSE Exocyst complex component 6B OS=Mus musculus OX=10090 GN=Exoc6b PE=1 SV=1	EXOC6B	A6H5Z3	13.8788	14.2592	14.0903	14.5204	14.555	14.2835	14.3673	13.061	12.4427	12.4202	12.4478	13.7971	14.2792	12.8338	7	5	enriched		dopaminergic
>sp|O35250|EXOC7_MOUSE Exocyst complex component 7 OS=Mus musculus OX=10090 GN=Exoc7 PE=1 SV=2	EXOC7	O35250	13.7189	13.9134	13.6506	13.8952	13.9182	13.2512	14.0561	12.2067		11.887	10.9642	13.269	13.7719	12.0817	7	4	enriched		dopaminergic
>sp|Q6PGF7|EXOC8_MOUSE Exocyst complex component 8 OS=Mus musculus OX=10090 GN=Exoc8 PE=1 SV=1	EXOC8	Q6PGF7	14.0002	14.2274	13.8589	14.12	14.387	13.5735	14.2968	12.8042	12.5653	12.1566	13.1247	13.8004	14.0663	12.8902	7	5	enriched		dopaminergic
>sp|Q8C163|EXOG_MOUSE Nuclease EXOG, mitochondrial OS=Mus musculus OX=10090 GN=Exog PE=1 SV=1	EXOG	Q8C163	13.247	13.4297	13.5095	13.8072	13.7039	12.7829	14.0388	12.9088	12.5056	12.5516	12.5587	13.1723	13.5027	12.7394	7	5	enriched		dopaminergic
>sp|Q9JHI7|EXOS9_MOUSE Exosome complex component RRP45 OS=Mus musculus OX=10090 GN=Exosc9 PE=1 SV=1	EXOSC9	Q9JHI7	13.9234	14.085	14.0591	14.3851	13.8944	13.405	14.6278	12.7562	12.2629		12.2791	13.1774	14.0543	12.6189	7	4	enriched		dopaminergic
>sp|P97464|EXT1_MOUSE Exostosin-1 OS=Mus musculus OX=10090 GN=Ext1 PE=1 SV=1	EXT1	P97464		11.3105	9.99462	10.1166			11.3455						10.6918		4	0		exclusive	dopaminergic
>sp|Q9ES89|EXTL2_MOUSE Exostosin-like 2 OS=Mus musculus OX=10090 GN=Extl2 PE=1 SV=1	EXTL2	Q9ES89	13.9318	13.9561	13.9146	14.0945	14.0117	13.5122	14.4336	12.3907	11.9194	12.3382		13.4569	13.9792	12.5263	7	4	enriched		dopaminergic
>sp|Q9WVL6|EXTL3_MOUSE Exostosin-like 3 OS=Mus musculus OX=10090 GN=Extl3 PE=1 SV=2	EXTL3	Q9WVL6	12.432	12.5331	12.082	12.8636	12.9956	12.708	13.1764	10.8778	10.1327	11.3766		11.9816	12.6844	11.0922	7	4	enriched		dopaminergic
>sp|O88792|JAM1_MOUSE Junctional adhesion molecule A OS=Mus musculus OX=10090 GN=F11r PE=1 SV=2	F11R	O88792	14.8078	14.8771	14.8768	15.6223	15.3316	15.2134	15.9149	13.8841	12.5813	13.2716	13.4025	14.8631	15.2349	13.6005	7	5	enriched		dopaminergic
>sp|Q8BH61|F13A_MOUSE Coagulation factor XIII A chain OS=Mus musculus OX=10090 GN=F13a1 PE=1 SV=3	F13A1	Q8BH61	14.0011	14.0545	13.9205	13.8741	13.7075	14.0149	13.9151	13.6226	13.5055	13.1169	12.7961	12.929	13.9268	13.194	7	5	enriched		dopaminergic
>sp|Q05816|FABP5_MOUSE Fatty acid-binding protein 5 OS=Mus musculus OX=10090 GN=Fabp5 PE=1 SV=3	FABP5	Q05816	14.1457	14.1889	14.1758	14.5773	14.2345	14.2258	15.2267	13.1992	13.4528	13.7266	13.7364	14.1131	14.3964	13.6456	7	5	enriched		dopaminergic
>sp|Q920L1|FADS1_MOUSE Acyl-CoA (8-3)-desaturase OS=Mus musculus OX=10090 GN=Fads1 PE=1 SV=1	FADS1	Q920L1	14.2813	14.427	14.0244	14.5987	14.4502	14.4898	14.8136	12.6548	11.9341			13.9039	14.4407	12.8309	7	3	enriched		dopaminergic
>sp|Q9Z0R9|FADS2_MOUSE Acyl-CoA 6-desaturase OS=Mus musculus OX=10090 GN=Fads2 PE=1 SV=1	FADS2	Q9Z0R9	14.6119	14.7325	14.5466	15.0904	14.9855	14.7411	15.1966	13.5201	12.5474	12.9661	12.5335	14.2843	14.8435	13.1703	7	5	enriched		dopaminergic
>sp|P54731|FAF1_MOUSE FAS-associated factor 1 OS=Mus musculus OX=10090 GN=Faf1 PE=1 SV=2	FAF1	P54731	14.1911	14.2836	14.2803	14.7103	14.4111	14.0286	14.8806	12.8574	12.8602	13.1608	12.9591	14.1046	14.3979	13.1884	7	5	enriched		dopaminergic
>sp|Q3TDN2|FAF2_MOUSE FAS-associated factor 2 OS=Mus musculus OX=10090 GN=Faf2 PE=1 SV=2	FAF2	Q3TDN2	13.7119	13.6246	13.8075	14.7219	14.3652	13.8069	15.0028	12.6829	12.1666	12.9292	12.5447	13.8697	14.1487	12.8386	7	5	enriched		dopaminergic
>sp|P35505|FAAA_MOUSE Fumarylacetoacetase OS=Mus musculus OX=10090 GN=Fah PE=1 SV=2	FAH	P35505	14.8146	14.9508	14.6927	14.8909	14.8751	14.1733	15.3007	13.7431	13.5648	13.9019	13.5253	14.5671	14.814	13.8604	7	5	enriched		dopaminergic
>tr|A0A0R4J094|A0A0R4J094_MOUSE Fumarylacetoacetate hydrolase domain containing 2A OS=Mus musculus OX=10090 GN=Fahd2a PE=1 SV=1	FAHD2A	A0A0R4J094	14.0702	14.0692	14.0239	14.3495	14.209	14.0639	15.2382	12.8984	12.7403	13.5438	13.0788	14.3131	14.2891	13.3149	7	5	enriched		dopaminergic
>sp|Q9WUD8|FAIM1_MOUSE Fas apoptotic inhibitory molecule 1 OS=Mus musculus OX=10090 GN=Faim PE=1 SV=1	FAIM	Q9WUD8	14.2742	14.4068	14.2163	14.7889	14.283	14.0223	14.7219	13.5806	12.4752		12.3457	13.6556	14.3876	13.0143	7	4	enriched		dopaminergic
>sp|Q6A0A9|F120A_MOUSE Constitutive coactivator of PPAR-gamma-like protein 1 OS=Mus musculus OX=10090 GN=FAM120A PE=1 SV=2	FAM120A	Q6A0A9	14.1195	14.2921	14.2035	14.561	14.5114	14.1538	14.6264	13.0199	12.5507	12.6251	12.0983	13.7981	14.3525	12.8184	7	5	enriched		dopaminergic
>sp|Q6RI63|F120B_MOUSE Constitutive coactivator of peroxisome proliferator-activated receptor gamma OS=Mus musculus OX=10090 GN=Fam120b PE=1 SV=1	FAM120B	Q6RI63	13.3306	13.5138	13.6809	13.5777	13.3511	13.2438	13.88				12.278	12.9911	13.5111	12.6345	7	2	enriched		dopaminergic
>sp|Q8C3F2|F120C_MOUSE Constitutive coactivator of PPAR-gamma-like protein 2 OS=Mus musculus OX=10090 GN=Fam120c PE=1 SV=3	FAM120C	Q8C3F2	14.1767	14.1533	14.0551	14.4419	14.253	14.0268	14.8082	12.6611	12.1462	12.6526	12.4565	13.7031	14.2736	12.7239	7	5	enriched		dopaminergic
>sp|Q3TY60|F131B_MOUSE Protein FAM131B OS=Mus musculus OX=10090 GN=Fam131b PE=1 SV=1	FAM131B	Q3TY60	13.7335	13.6163	13.7244	14.0074	13.8982	13.4065	13.8326	11.9549	11.5104			13.2266	13.7456	12.2306	7	3	enriched		dopaminergic
>sp|Q6NS59|F135A_MOUSE Protein FAM135A OS=Mus musculus OX=10090 GN=Fam135a PE=1 SV=2	FAM135A	Q6NS59	13.5279		13.6333		13.6666	13.7334	14.0512						13.7225		5	0		exclusive	dopaminergic
>tr|D3YUE4|D3YUE4_MOUSE Family with sequence similarity 151, member B OS=Mus musculus OX=10090 GN=Fam151b PE=1 SV=1	FAM151B	D3YUE4			12.2693	13.2855		13.1672	13.675						13.0993		4	0		exclusive	dopaminergic
>sp|Q5XG69|F169A_MOUSE Soluble lamin-associated protein of 75 kDa OS=Mus musculus OX=10090 GN=Fam169a PE=1 SV=3	FAM169A	Q5XG69	14.6513	15.0348	14.8416	15.0314	14.6692	14.6418	15.2907	12.715	12.431	12.7379	12.6693	13.9426	14.8801	12.8992	7	5	enriched		dopaminergic
>sp|A2A699|F1712_MOUSE Protein FAM171A2 OS=Mus musculus OX=10090 GN=Fam171a2 PE=1 SV=1	FAM171A2	A2A699	13.0701	12.8499	13.2305	13.401	13.2538	13.6988	13.6169	11.6554	10.4083	12.0648		13.0551	13.303	11.7959	7	4	enriched		dopaminergic
>sp|Q14CH0|F171B_MOUSE Protein FAM171B OS=Mus musculus OX=10090 GN=Fam171b PE=1 SV=2	FAM171B	Q14CH0	14.2934	14.2306	14.1302	14.5861	14.4114	14.103	14.6371	12.9753	12.3309	12.7222	12.5359	13.7292	14.3417	12.8587	7	5	enriched		dopaminergic
>tr|E9PW83|E9PW83_MOUSE Family with sequence similarity 184, member A OS=Mus musculus OX=10090 GN=Fam184a PE=1 SV=1	FAM184A	E9PW83	13.8075	14.4488	14.0979	14.0511	13.9877	13.6013	14.2374	12.0579	12.0218	12.4325	12.1027	14.0322	14.0331	12.5294	7	5	enriched		dopaminergic
>sp|Q7TPD2|F185A_MOUSE Protein FAM185A OS=Mus musculus OX=10090 GN=Fam185a PE=2 SV=1	FAM185A	Q7TPD2	14.0633	14.3382	14.277	14.4823	14.2886	13.8021	14.4991	12.7497		12.7164	12.1122	13.5563	14.2501	12.7837	7	4	enriched		dopaminergic
>sp|Q9D8B6|F210B_MOUSE Protein FAM210B, mitochondrial OS=Mus musculus OX=10090 GN=Fam210b PE=1 SV=3	FAM210B	Q9D8B6	14.1328	14.731	14.6247	15.1228	14.7618	14.5229	14.9188	13.0033	12.3781	12.6889	12.8335	13.695	14.6878	12.9198	7	5	enriched		dopaminergic
>sp|Q8C0Z1|F234A_MOUSE Protein FAM234A OS=Mus musculus OX=10090 GN=Fam234a PE=1 SV=1	FAM234A	Q8C0Z1	13.2779	13.5402	13.4378	13.6341	13.6095	13.6223	13.5051	12.8011	12.0237	12.0795	12.273	12.2549	13.5181	12.2864	7	5	enriched		dopaminergic
>sp|Q8BYI8|F234B_MOUSE Protein FAM234B OS=Mus musculus OX=10090 GN=Fam234b PE=1 SV=1	FAM234B	Q8BYI8	14.2174	14.2135	14.2276	14.7464	14.6906	14.1171	14.8676	12.3571	12.2676	12.5475	11.7654	13.7652	14.44	12.5406	7	5	enriched		dopaminergic
>sp|Q80VD1|FA98B_MOUSE Protein FAM98B OS=Mus musculus OX=10090 GN=Fam98b PE=1 SV=1	FAM98B	Q80VD1	14.8654	15.1967	14.9956	15.1629	15.0518	14.8144	15.2438	13.0706	12.6579	12.9773	13.0344	14.3356	15.0472	13.2152	7	5	enriched		dopaminergic
>sp|Q922J9|FACR1_MOUSE Fatty acyl-CoA reductase 1 OS=Mus musculus OX=10090 GN=Far1 PE=1 SV=1	FAR1	Q922J9	13.5451	13.7947	13.7873	13.6938	13.8978	13.7153	13.9358	12.701	12.2913		12.1038	13.0542	13.7671	12.5376	7	4	enriched		dopaminergic
>sp|F8VPU2|FARP1_MOUSE FERM, ARHGEF and pleckstrin domain-containing protein 1 OS=Mus musculus OX=10090 GN=Farp1 PE=1 SV=1	FARP1	F8VPU2	15.0426	15.0104	15.0109	15.5009	15.3389	15.035	15.5921	13.8603	13.3243	13.4857	13.2743	14.747	15.2187	13.7383	7	5	enriched		dopaminergic
>sp|Q91VS8|FARP2_MOUSE FERM, ARHGEF and pleckstrin domain-containing protein 2 OS=Mus musculus OX=10090 GN=Farp2 PE=1 SV=2	FARP2	Q91VS8	12.5612	12.9624	12.5918	13.1225	12.8894	12.6113	12.97	11.7628				12.0025	12.8155	11.8826	7	2	enriched		dopaminergic
>sp|Q9WUA2|SYFB_MOUSE Phenylalanine--tRNA ligase beta subunit OS=Mus musculus OX=10090 GN=Farsb PE=1 SV=2	FARSB	Q9WUA2	14.5491	14.5649	14.5134	14.821	14.6789	14.1243	14.8803	13.1217	12.588	13.5095	12.9887	14.3235	14.5903	13.3063	7	5	enriched		dopaminergic
>sp|P19096|FAS_MOUSE Fatty acid synthase OS=Mus musculus OX=10090 GN=Fasn PE=1 SV=2	FASN	P19096	15.2289	15.2262	15.0953	15.649	15.3746	15.1254	15.646	14.1274	14.04	13.5894	13.4809	14.7058	15.3351	13.9887	7	5	enriched		dopaminergic
>sp|Q922E6|FAKD2_MOUSE FAST kinase domain-containing protein 2, mitochondrial OS=Mus musculus OX=10090 GN=Fastkd2 PE=2 SV=2	FASTKD2	Q922E6	13.3213	13.5719	13.1796	13.8209	13.7415	13.3325	13.8919	12.0939	11.6205	11.6209		12.7429	13.5514	12.0196	7	4	enriched		dopaminergic
>tr|A0A087WRT4|A0A087WRT4_MOUSE FAT atypical cadherin 1 OS=Mus musculus OX=10090 GN=Fat1 PE=1 SV=2;>tr|A0A1L1SQU7|A0A1L1SQU7_MOUSE FAT atypical cadherin 1 OS=Mus musculus OX=10090 GN=Fat1 PE=1 SV=1;>tr|F2Z4A3|F2Z4A3_MOUSE FAT atypical cadherin 1 OS=Mus musculus OX=10090 GN=Fat1 PE=1 SV=1	FAT1	A0A087WRT4;A0A1L1SQU7;F2Z4A3	13.8662	14.2068	13.9173	14.1861	13.9994	13.8962	14.2085	12.553	12.331	12.014	12.4976	13.3614	14.0401	12.5514	7	5	enriched		dopaminergic
>sp|Q5F226|FAT2_MOUSE Protocadherin Fat 2 OS=Mus musculus OX=10090 GN=Fat2 PE=1 SV=1	FAT2	Q5F226	13.3104		13.8283	13.473	14.0744			13.2268	11.9087	13.0357	12.1063	12.9146	13.6715	12.6384	4	5	enriched		dopaminergic
>sp|Q8BNA6|FAT3_MOUSE Protocadherin Fat 3 OS=Mus musculus OX=10090 GN=Fat3 PE=1 SV=2	FAT3	Q8BNA6	13.8273	13.615	13.6725	13.8033	13.803	13.2393	14.2945	12.4339	12.8486	12.1939		13.2261	13.7507	12.6756	7	4	enriched		dopaminergic
>sp|P35550|FBRL_MOUSE rRNA 2'-O-methyltransferase fibrillarin OS=Mus musculus OX=10090 GN=Fbl PE=1 SV=2	FBL	P35550	14.3382	14.6304	14.4142	14.8872	14.5881	14.2171	15.1176	13.4836	13.369	12.9865	12.6991	13.8991	14.599	13.2875	7	5	enriched		dopaminergic
>sp|Q80WS3|FBLL1_MOUSE rRNA/tRNA 2'-O-methyltransferase fibrillarin-like protein 1 OS=Mus musculus OX=10090 GN=Fbll1 PE=1 SV=1	FBLL1	Q80WS3	14.8422	14.8853	14.8017	15.114	14.925	14.7091	15.2178	13.4233	11.3325	13.0427	12.8152	14.3223	14.9279	12.9872	7	5	enriched		dopaminergic
>sp|Q08879|FBLN1_MOUSE Fibulin-1 OS=Mus musculus OX=10090 GN=Fbln1 PE=1 SV=2	FBLN1	Q08879	12.9931	12.97	12.9566	13.4128	13.3428	12.9241	13.3951	12.2151	12.225	11.8873	11.841	12.2722	13.1421	12.0881	7	5	enriched		dopaminergic
>sp|P37889|FBLN2_MOUSE Fibulin-2 OS=Mus musculus OX=10090 GN=Fbln2 PE=1 SV=2	FBLN2	P37889	13.0045	13.0785	12.7268	13.2227	12.9558	13.2158	13.6616	12.1622	11.5548	12.4915	11.4903	12.7202	13.1237	12.0838	7	5	enriched		dopaminergic
>sp|A2RT62|FXL16_MOUSE F-box/LRR-repeat protein 16 OS=Mus musculus OX=10090 GN=Fbxl16 PE=1 SV=1	FBXL16	A2RT62	14.2645	14.2992	14.2343	14.8887	14.5341	14.2057	14.9994	13.0542	13.139	13.1454	12.5909	14.1638	14.4894	13.2187	7	5	enriched		dopaminergic
>tr|E9PYR1|E9PYR1_MOUSE F-box and leucine-rich repeat protein 18 OS=Mus musculus OX=10090 GN=Fbxl18 PE=1 SV=1;>tr|F8VQK6|F8VQK6_MOUSE F-box and leucine-rich repeat protein 18 OS=Mus musculus OX=10090 GN=Fbxl18 PE=1 SV=1	FBXL18	E9PYR1;F8VQK6	14.7275	15.1779	14.5579	15.3479	15.2972	14.4835	14.8926	13.573	13.8245	13.821		14.6826	14.9264	13.9753	7	4	enriched		dopaminergic
>sp|Q9CZV8|FXL20_MOUSE F-box/LRR-repeat protein 20 OS=Mus musculus OX=10090 GN=Fbxl20 PE=1 SV=3	FBXL20	Q9CZV8	12.648	12.77	12.8402	13.4074	12.7366	12.3688	12.8959	11.1427	11.6254	11.7523	11.7602	12.4196	12.8096	11.74	7	5	enriched		dopaminergic
>sp|Q8BH70|FBXL4_MOUSE F-box/LRR-repeat protein 4 OS=Mus musculus OX=10090 GN=Fbxl4 PE=1 SV=1	FBXL4	Q8BH70	13.2011	13.5741	13.3876	13.8246	13.6375	13.257	13.7671	12.3108	12.0201	12.2656		12.808	13.5213	12.3511	7	4	enriched		dopaminergic
>sp|Q7TQF2|FBX10_MOUSE F-box only protein 10 OS=Mus musculus OX=10090 GN=Fbxo10 PE=1 SV=2	FBXO10	Q7TQF2	13.1517	13.6548	13.6765	13.7485	13.454	13.2325	13.5959		11.6771	12.2974		12.7828	13.502	12.2524	7	3	enriched		dopaminergic
>sp|Q80UW2|FBX2_MOUSE F-box only protein 2 OS=Mus musculus OX=10090 GN=Fbxo2 PE=1 SV=1	FBXO2	Q80UW2	13.9304	14.1329	14.2149	14.6412	14.4828	14.0882	15.2627	13.1556	12.9093	13.5468	13.1326	14.3958	14.3933	13.428	7	5	enriched		dopaminergic
>sp|Q78JE5|FBX22_MOUSE F-box only protein 22 OS=Mus musculus OX=10090 GN=Fbxo22 PE=1 SV=2	FBXO22	Q78JE5	14.7175	14.8584	14.6313	14.9898	14.8409	14.2904	15.0373	13.2128	11.9521	12.964	12.8218	13.9513	14.7665	12.9804	7	5	enriched		dopaminergic
>sp|Q9DC63|FBX3_MOUSE F-box only protein 3 OS=Mus musculus OX=10090 GN=Fbxo3 PE=1 SV=1	FBXO3	Q9DC63	13.8257	13.8161	13.8439	14.0872	13.8574	13.7247	14.079	12.6572	11.5185	12.3458	12.618	13.2768	13.8906	12.4833	7	5	enriched		dopaminergic
>sp|Q8CHQ0|FBX4_MOUSE F-box only protein 4 OS=Mus musculus OX=10090 GN=Fbxo4 PE=1 SV=2	FBXO4	Q8CHQ0	13.1791	13.0138	13.3656	13.0317	13.3312		13.6737				12.4854	12.3754	13.2658	12.4304	6	2	enriched		dopaminergic
>sp|Q6NS60|FBX41_MOUSE F-box only protein 41 OS=Mus musculus OX=10090 GN=Fbxo41 PE=1 SV=3	FBXO41	Q6NS60	12.8761	13.3339	12.9955	13.7361	13.602	13.4231	14.0383	11.7936	11.5297	11.9225		13.2282	13.4293	12.1185	7	4	enriched		dopaminergic
>sp|Q6PDJ6|FBX42_MOUSE F-box only protein 42 OS=Mus musculus OX=10090 GN=Fbxo42 PE=1 SV=1	FBXO42	Q6PDJ6	13.925	13.8499	14.1351	14.2704	14.0572	13.5736	14.3191	12.682			12.749	13.4521	14.0186	12.961	7	3	enriched		dopaminergic
>sp|Q9QZN4|FBX6_MOUSE F-box only protein 6 OS=Mus musculus OX=10090 GN=Fbxo6 PE=1 SV=1	FBXO6	Q9QZN4	13.6462	13.5845	13.7764	14.2693	14.1744	13.6852	14.2412	12.7684	12.5981	12.2437	12.4053	13.5574	13.911	12.7146	7	5	enriched		dopaminergic
>sp|Q3U7U3|FBX7_MOUSE F-box only protein 7 OS=Mus musculus OX=10090 GN=Fbxo7 PE=1 SV=2	FBXO7	Q3U7U3	12.9811	13.6143	13.0296	14.2152	13.9445	14.1183	14.4739	11.7034	8.92903	11.6826	11.5228	12.9946	13.7681	11.3665	7	5	enriched		dopaminergic
>sp|Q5SRY7|FBW1B_MOUSE F-box/WD repeat-containing protein 11 OS=Mus musculus OX=10090 GN=Fbxw11 PE=1 SV=1	FBXW11	Q5SRY7	14.067	14.1129	14.1113	14.4477	14.412	13.9146	14.6597	12.7668	12.6912	12.4766	12.3407	13.614	14.2464	12.7778	7	5	enriched		dopaminergic
>sp|Q9QXW2|FBXW5_MOUSE F-box/WD repeat-containing protein 5 OS=Mus musculus OX=10090 GN=Fbxw5 PE=1 SV=1	FBXW5	Q9QXW2	12.6306	12.9946	12.9351	13.3574	12.9185	12.7012	13.2913	12.231	11.377	11.4145		12.8358	12.9755	11.9646	7	4	enriched		dopaminergic
>sp|Q7TMC8|FCSK_MOUSE L-fucose kinase OS=Mus musculus OX=10090 GN=Fcsk PE=1 SV=1	FCSK	Q7TMC8	13.6554	13.8828	13.5998	14.3032	13.9827	13.8063	14.3255	12.7686	11.717	12.2957	11.8814	13.4835	13.9365	12.4292	7	5	enriched		dopaminergic
>sp|Q9Z2G1|FM1AA_MOUSE Protein fem-1 homolog A-A OS=Mus musculus OX=10090 GN=Fem1aa PE=1 SV=1	FEM1AA	Q9Z2G1	12.9268	13.1531	13.2347	13.2044	12.9515	12.6533	13.4609	10.9571	10.3485	11.3786		12.4261	13.0835	11.2776	7	4	enriched		dopaminergic
>sp|Q9Z2G0|FEM1B_MOUSE Protein fem-1 homolog B OS=Mus musculus OX=10090 GN=Fem1b PE=1 SV=1	FEM1B	Q9Z2G0	12.9834	12.9468	12.949	12.8635	12.6184		12.7047	11.6323			10.8079	11.8077	12.8443	11.416	6	3	enriched		dopaminergic
>sp|P39749|FEN1_MOUSE Flap endonuclease 1 OS=Mus musculus OX=10090 GN=Fen1 PE=1 SV=1	FEN1	P39749	12.905	13.1487	13.2402	12.9404	12.3917		13.3411		11.1033			11.6632	12.9945	11.3832	6	2	enriched		dopaminergic
>sp|P70451|FER_MOUSE Tyrosine-protein kinase Fer OS=Mus musculus OX=10090 GN=Fer PE=1 SV=2	FER	P70451	14.4404	14.2843	14.0198	14.8077	14.459		14.4718	13.8147	13.541		13.0973	13.8205	14.4138	13.5684	6	4	enriched		dopaminergic
>sp|P59113|FERM1_MOUSE Fermitin family homolog 1 OS=Mus musculus OX=10090 GN=Fermt1 PE=1 SV=4	FERMT1	P59113	17.1371	16.8713	16.6823	17.1569	16.9484	16.6736	16.9926						16.9232		7	0		exclusive	dopaminergic
>tr|A6X940|A6X940_MOUSE Fermitin family member 2 (Fragment) OS=Mus musculus OX=10090 GN=Fermt2 PE=1 SV=1	FERMT2	A6X940	14.8523	14.6131	14.8275	14.7497	14.513		14.5227	13.7419	13.412	13.9231	12.9333	14.8486	14.6797	13.7718	6	5	enriched		dopaminergic
>sp|Q8CIB5|FERM2_MOUSE Fermitin family homolog 2 OS=Mus musculus OX=10090 GN=Fermt2 PE=1 SV=1	FERMT2	Q8CIB5	14.5112	14.644	14.4501	14.857	14.6687	14.3996	14.9208	13.3299	13.0322	12.8638	12.9106	14.0915	14.6359	13.2456	7	5	enriched		dopaminergic
>sp|Q8K1B8|URP2_MOUSE Fermitin family homolog 3 OS=Mus musculus OX=10090 GN=Fermt3 PE=1 SV=1	FERMT3	Q8K1B8	13.5116	13.6314	13.7485	14.1582	13.7973	13.8713	14.1891	13.1587	12.3493	12.684		12.917	13.8439	12.7772	7	4	enriched		dopaminergic
>sp|Q8K0E8|FIBB_MOUSE Fibrinogen beta chain OS=Mus musculus OX=10090 GN=Fgb PE=1 SV=1	FGB	Q8K0E8	14.4986	15.0312	13.9922	14.9762	14.7505	14.3372	15.1347	13.6144	13.2985	13.9098	13.3568	14.7088	14.6744	13.7777	7	5	enriched		dopaminergic
>sp|P61329|FGF12_MOUSE Fibroblast growth factor 12 OS=Mus musculus OX=10090 GN=Fgf12 PE=1 SV=1	FGF12	P61329	17.0889		17.3035	17.5674	17.7077		17.8968						17.5129		5	0		exclusive	dopaminergic
>sp|P70377|FGF13_MOUSE Fibroblast growth factor 13 OS=Mus musculus OX=10090 GN=Fgf13 PE=1 SV=2	FGF13	P70377	16.4121	15.7971	16.1772	16.3959	16.5518	15.6555	16.3453	14.381	15.1387	14.0824	14.5962	15.86	16.1907	14.8116	7	5	enriched		dopaminergic
>sp|Q03142|FGFR4_MOUSE Fibroblast growth factor receptor 4 OS=Mus musculus OX=10090 GN=Fgfr4 PE=1 SV=3	FGFR4	Q03142	12.2287	12.8248		12.6487	12.6689	12.5363	12.8096	11.3476					12.6195	11.3476	6	1	enriched		dopaminergic
>sp|P97807|FUMH_MOUSE Fumarate hydratase, mitochondrial OS=Mus musculus OX=10090 GN=Fh PE=1 SV=3	FH	P97807	15.5403	15.6562	15.5723	15.5482	15.7581	15.2321	15.712	13.9148	13.7212	13.792	13.5876	15.2605	15.5742	14.0552	7	5	enriched		dopaminergic
>sp|P97447|FHL1_MOUSE Four and a half LIM domains protein 1 OS=Mus musculus OX=10090 GN=Fhl1 PE=1 SV=3	FHL1	P97447	15.6192	15.6539	15.638	15.9302	15.8175	15.581	16.1419	14.5114	14.2141	14.1299	14.1445	15.1311	15.7688	14.4262	7	5	enriched		dopaminergic
>sp|A2AV25|FBCD1_MOUSE Fibrinogen C domain-containing protein 1 OS=Mus musculus OX=10090 GN=Fibcd1 PE=2 SV=1	FIBCD1	A2AV25	14.068	14.198	14.4276	14.5445	14.3909	14.1577	14.6144					12.5962	14.343	12.5962	7	1	enriched		dopaminergic
>sp|Q9JI19|FIBP_MOUSE Acidic fibroblast growth factor intracellular-binding protein OS=Mus musculus OX=10090 GN=Fibp PE=1 SV=1	FIBP	Q9JI19	13.4354	13.4311	13.3301	13.6276	13.8805	13.8116	14.1651	12.3397			11.2953	12.949	13.6688	12.1947	7	3	enriched		dopaminergic
>sp|Q91WF7|FIG4_MOUSE Polyphosphoinositide phosphatase OS=Mus musculus OX=10090 GN=Fig4 PE=1 SV=1	FIG4	Q91WF7	13.0412	12.9817	12.9652	13.6614	13.5486	13.3285	13.9118	11.93		11.7022	11.0301	13.0241	13.3483	11.9216	7	4	enriched		dopaminergic
>sp|Q9CS72|FLIP1_MOUSE Filamin-A-interacting protein 1 OS=Mus musculus OX=10090 GN=Filip1 PE=1 SV=3	FILIP1	Q9CS72	13.5585	15.25	14.2708	15.3423	14.6088		14.6062	13.0956	11.4037	13.537	13.1762		14.6061	12.8031	6	4	enriched		dopaminergic
>sp|Q6P6L0|FIL1L_MOUSE Filamin A-interacting protein 1-like OS=Mus musculus OX=10090 GN=Filip1l PE=1 SV=2	FILIP1L	Q6P6L0	11.7856	12.0062	12.2235	12.477	12.0186	12.1207	12.8343		10.6253			11.0634	12.2094	10.8443	7	2	enriched		dopaminergic
>sp|P59266|FITM2_MOUSE Acyl-coenzyme A diphosphatase FITM2 OS=Mus musculus OX=10090 GN=Fitm2 PE=1 SV=1	FITM2	P59266		13.8878	13.307	14.0021	13.83		14.0181						13.809		5	0		exclusive	dopaminergic
>sp|Q6P9Q6|FKB15_MOUSE FK506-binding protein 15 OS=Mus musculus OX=10090 GN=Fkbp15 PE=1 SV=2	FKBP15	Q6P9Q6	13.003	13.1805	13.1142	13.3678	13.3016	13.4939	13.7012	12.1438	11.0666	11.4746	11.7459	13.0454	13.3089	11.8953	7	5	enriched		dopaminergic
>sp|P45878|FKBP2_MOUSE Peptidyl-prolyl cis-trans isomerase FKBP2 OS=Mus musculus OX=10090 GN=Fkbp2 PE=1 SV=1	FKBP2	P45878	14.6199	14.6177	14.4749	15.0518	14.9184	14.6372	14.8292	13.967	12.5409	13.5659	13.5048	14.7284	14.7356	13.6614	7	5	enriched		dopaminergic
>sp|Q62446|FKBP3_MOUSE Peptidyl-prolyl cis-trans isomerase FKBP3 OS=Mus musculus OX=10090 GN=Fkbp3 PE=1 SV=2	FKBP3	Q62446	12.9289	13.8136	13.3825	13.7577			13.7279						13.5221		5	0		exclusive	dopaminergic
>sp|P30416|FKBP4_MOUSE Peptidyl-prolyl cis-trans isomerase FKBP4 OS=Mus musculus OX=10090 GN=Fkbp4 PE=1 SV=5	FKBP4	P30416	15.0044	15.0036	15.0922	15.4744	15.2744	14.9541	15.4593	13.0416	13.0673	13.4306	13.0556	14.6448	15.1803	13.448	7	5	enriched		dopaminergic
>sp|Q64378|FKBP5_MOUSE Peptidyl-prolyl cis-trans isomerase FKBP5 OS=Mus musculus OX=10090 GN=Fkbp5 PE=1 SV=1	FKBP5	Q64378	14.2784	14.4174	14.4906	14.7235	14.4014	13.9409	15.0398	13.0404	13.3728	12.955	13.3746	14.2042	14.4703	13.3894	7	5	enriched		dopaminergic
>sp|O35465|FKBP8_MOUSE Peptidyl-prolyl cis-trans isomerase FKBP8 OS=Mus musculus OX=10090 GN=Fkbp8 PE=1 SV=2	FKBP8	O35465	14.2527	14.3137	14.3276	14.7492	14.4495	13.822	15.2951	12.7188	12.0163	12.5086	12.2909	14.2645	14.4585	12.7598	7	5	enriched		dopaminergic
>sp|Q9JJ28|FLII_MOUSE Protein flightless-1 homolog OS=Mus musculus OX=10090 GN=Flii PE=1 SV=1	FLII	Q9JJ28	13.7541	13.7694	13.8133	14.1269	13.9647	13.8224	14.2713	12.7082	12.3058	12.3651	12.2981	13.0711	13.9317	12.5497	7	5	enriched		dopaminergic
>sp|O08917|FLOT1_MOUSE Flotillin-1 OS=Mus musculus OX=10090 GN=Flot1 PE=1 SV=1	FLOT1	O08917	14.132	14.0935	13.9046	14.3676	14.2951	14.126	14.4953	12.9072	12.5597	12.4414	12.5895	13.5208	14.202	12.8037	7	5	enriched		dopaminergic
>sp|Q60634|FLOT2_MOUSE Flotillin-2 OS=Mus musculus OX=10090 GN=Flot2 PE=1 SV=2	FLOT2	Q60634	14.2006	14.2332	13.9249	14.4707	14.5494	14.6262	14.9058	13.2407	12.9495	13.1117	13.1725	14.2409	14.4158	13.3431	7	5	enriched		dopaminergic
>sp|Q6RKD8|FLRT1_MOUSE Leucine-rich repeat transmembrane protein FLRT1 OS=Mus musculus OX=10090 GN=Flrt1 PE=1 SV=2	FLRT1	Q6RKD8	13.4618	13.5695	13.6842	14.3052	13.9402	13.5997	14.7981	12.5201	11.6188	12.7065	12.6538	13.5019	13.9084	12.6002	7	5	enriched		dopaminergic
>sp|Q9JL26|FMNL1_MOUSE Formin-like protein 1 OS=Mus musculus OX=10090 GN=Fmnl1 PE=1 SV=1	FMNL1	Q9JL26	13.1546	12.8476	12.8957	12.7167	13.1654	12.2101	14.0955	11.9073		11.8476	11.8055	13.7646	13.0122	12.3312	7	4	enriched		dopaminergic
>sp|A2APV2|FMNL2_MOUSE Formin-like protein 2 OS=Mus musculus OX=10090 GN=Fmnl2 PE=1 SV=2	FMNL2	A2APV2	13.7476	13.7056	13.8264	14.1634	13.9215	14.01	14.7303	12.6265	13.319	12.7324	12.6675	13.9093	14.015	13.0509	7	5	enriched		dopaminergic
>sp|P50285|FMO1_MOUSE Flavin-containing monooxygenase 1 OS=Mus musculus OX=10090 GN=Fmo1 PE=1 SV=1	FMO1	P50285	14.7997	14.9887	14.8939	15.2757	15.0173	15.009	15.1172	13.9148	13.2569	13.4323	13.2742	14.3758	15.0145	13.6508	7	5	enriched		dopaminergic
>sp|P97872|FMO5_MOUSE Flavin-containing monooxygenase 5 OS=Mus musculus OX=10090 GN=Fmo5 PE=1 SV=4	FMO5	P97872	13.837	15.1865	13.597	13.355		14.3394	13.928				11.7319		14.0405	11.7319	6	1	enriched		dopaminergic
>tr|D3Z6U8|D3Z6U8_MOUSE Fragile X messenger ribonucleoprotein 1 OS=Mus musculus OX=10090 GN=Fmr1 PE=1 SV=1;>tr|E9QAS9|E9QAS9_MOUSE Fragile X messenger ribonucleoprotein 1 OS=Mus musculus OX=10090 GN=Fmr1 PE=1 SV=1;>tr|E9QNF5|E9QNF5_MOUSE Fragile X messenger ribonucleoprotein 1 OS=Mus musculus OX=10090 GN=Fmr1 PE=1 SV=1	FMR1	D3Z6U8;E9QAS9;E9QNF5	12.7903	12.4401	12.6532	12.786	13.4404	13.0814	13.8314	11.6256	10.6259		11.6478	12.6945	13.0033	11.6484	7	4	enriched		dopaminergic
>sp|P35922|FMR1_MOUSE Fragile X messenger ribonucleoprotein 1 OS=Mus musculus OX=10090 GN=Fmr1 PE=1 SV=1	FMR1	P35922	13.7944	13.9852	13.9541	14.2079	14.033	13.3946	14.8269	11.5666	12.7985	12.487	12.7119	13.6848	14.028	12.6498	7	5	enriched		dopaminergic
>sp|P11276|FINC_MOUSE Fibronectin OS=Mus musculus OX=10090 GN=Fn1 PE=1 SV=4	FN1	P11276	13.3891	13.5868	13.1292	13.6281	13.4674	13.6156	13.844	12.7068	12.7891	13.0041	12.4714	13.15	13.5229	12.8243	7	5	enriched		dopaminergic
>sp|Q9ER35|FN3K_MOUSE Fructosamine-3-kinase OS=Mus musculus OX=10090 GN=Fn3k PE=1 SV=1	FN3K	Q9ER35	13.7553	13.7948	13.4366	14.0663	14.0305	13.9231	14.1452	12.3313	11.1492	13.2959	12.5423	13.209	13.8788	12.5055	7	5	enriched		dopaminergic
>sp|Q8K274|KT3K_MOUSE Ketosamine-3-kinase OS=Mus musculus OX=10090 GN=Fn3krp PE=1 SV=2	FN3KRP	Q8K274	13.9166	13.7996	13.828	14.7909	14.5015	14.3823	15.0347	12.6152	11.0317	12.4132	11.7316	13.9714	14.322	12.3526	7	5	enriched		dopaminergic
>sp|Q80TY0|FNBP1_MOUSE Formin-binding protein 1 OS=Mus musculus OX=10090 GN=Fnbp1 PE=1 SV=2	FNBP1	Q80TY0	16.1998	16.7038	16.6922	16.7392	15.9386		16.5255	15.3171	14.5173	15.1592	15.1421		16.4665	15.0339	6	4	enriched		dopaminergic
>sp|Q8K012|FBP1L_MOUSE Formin-binding protein 1-like OS=Mus musculus OX=10090 GN=Fnbp1l PE=1 SV=2	FNBP1L	Q8K012	13.6264	13.6179	13.7069	14.1617	14.0676	13.9444	14.2872	12.8136	12.8722	12.9656	13.0688	13.0702	13.916	12.9581	7	5	enriched		dopaminergic
>sp|Q6ZQ03|FNBP4_MOUSE Formin-binding protein 4 OS=Mus musculus OX=10090 GN=Fnbp4 PE=1 SV=2	FNBP4	Q6ZQ03	12.9013		13.0352	13.5983	13.1583	12.8581	13.7893	12.1277	11.4109				13.2234	11.7693	6	2	enriched		dopaminergic
>sp|Q8BX90|FND3A_MOUSE Fibronectin type-III domain-containing protein 3A OS=Mus musculus OX=10090 GN=Fndc3a PE=1 SV=3	FNDC3A	Q8BX90	13.7874	13.6914	13.8169	14.1005	13.941	13.7198	13.9211	12.5593				13.199	13.854	12.8791	7	2	enriched		dopaminergic
>sp|Q8K2I1|FNTB_MOUSE Protein farnesyltransferase subunit beta OS=Mus musculus OX=10090 GN=Fntb PE=1 SV=1	FNTB	Q8K2I1	13.5579	13.8125	13.5052	13.3845	13.0432	13.4467	13.6278	12.2938		12.0333		12.8976	13.4825	12.4082	7	3	enriched		dopaminergic
>sp|O35409|FOLH1_MOUSE Glutamate carboxypeptidase 2 OS=Mus musculus OX=10090 GN=Folh1 PE=1 SV=2	FOLH1	O35409	13.1917	13.1276	13.1184	13.7438	13.2612	13.2411	13.8608	12.215	11.613	11.8462	11.6099	13.1001	13.3635	12.0768	7	5	enriched		dopaminergic
>sp|Q3TQB2|FXRD1_MOUSE FAD-dependent oxidoreductase domain-containing protein 1 OS=Mus musculus OX=10090 GN=Foxred1 PE=1 SV=1	FOXRED1	Q3TQB2	13.0772	13.0062	13.2053	13.7043	13.4757	13.2178	14.1229	12.0185		11.9429	12.0491	13.5968	13.4013	12.4018	7	4	enriched		dopaminergic
>sp|P97376|FRG1_MOUSE Protein FRG1 OS=Mus musculus OX=10090 GN=Frg1 PE=1 SV=2	FRG1	P97376	13.7871	13.9718	13.9985	14.3026	13.8737	13.8388	14.2297	13.127		13.0641	12.1073	13.6074	14.0003	12.9765	7	4	enriched		dopaminergic
>sp|Q8BIE6|FRM4A_MOUSE FERM domain-containing protein 4A OS=Mus musculus OX=10090 GN=Frmd4a PE=1 SV=2	FRMD4A	Q8BIE6	13.4581	14.0538	13.7722	14.3407	13.932	14.1734	14.5838	12.8216	12.367	12.8609	12.7235	13.9994	14.0448	12.9545	7	5	enriched		dopaminergic
>sp|A2AD83|FRMD7_MOUSE FERM domain-containing protein 7 OS=Mus musculus OX=10090 GN=Frmd7 PE=1 SV=1	FRMD7	A2AD83	13.8823	14.2339	14.1372	14.2398	14.1415	14.2246	14.3447	12.8201	13.114	12.0983	12.2349	13.722	14.172	12.7979	7	5	enriched		dopaminergic
>sp|Q3UFK8|FRMD8_MOUSE FERM domain-containing protein 8 OS=Mus musculus OX=10090 GN=Frmd8 PE=1 SV=2	FRMD8	Q3UFK8	17.0931	16.8078	17.1601	17.6084	17.3095		17.1385	15.7975		15.7046	15.5398	16.7897	17.1862	15.9579	6	4	enriched		dopaminergic
>tr|A0A140LIW3|A0A140LIW3_MOUSE FERM and PDZ domain containing 3 OS=Mus musculus OX=10090 GN=Frmpd3 PE=1 SV=1	FRMPD3	A0A140LIW3	12.6236	12.5345	12.3098	13.0869	12.8007	12.6774	13.1704	10.2232	8.27553	10.2128		11.5844	12.7433	10.074	7	4	enriched		dopaminergic
>sp|B1AXV0|FRS1L_MOUSE DOMON domain-containing protein FRRS1L OS=Mus musculus OX=10090 GN=Frrs1l PE=1 SV=1	FRRS1L	B1AXV0	14.1224	13.8929	14.3263	14.3203	14.0385	14.118	14.6266	12.6236	12.9377	12.7167	12.7405	13.8358	14.2064	12.9709	7	5	enriched		dopaminergic
>sp|E9Q8I9|FRY_MOUSE Protein furry homolog OS=Mus musculus OX=10090 GN=Fry PE=1 SV=1	FRY	E9Q8I9	13.9632	13.9896	14.0377	14.3322	14.0752	13.7847	14.2608	12.4405	12.1812	12.3546	11.9412	13.2825	14.0633	12.44	7	5	enriched		dopaminergic
>tr|F8VQ05|F8VQ05_MOUSE FRY like transcription coactivator OS=Mus musculus OX=10090 GN=Fryl PE=1 SV=1	FRYL	F8VQ05	13.2507	13.7328	13.2199	13.6834	13.7152	13.2306	13.9922	12.376		12.3225	11.815	12.9229	13.5464	12.3591	7	4	enriched		dopaminergic
>sp|Q61553|FSCN1_MOUSE Fascin OS=Mus musculus OX=10090 GN=Fscn1 PE=1 SV=4	FSCN1	Q61553	16.5228	16.556	16.5243	16.9396	16.7463	16.6805	16.7835	15.2259	14.9272	14.6693	14.4328	16.1336	16.679	15.0778	7	5	enriched		dopaminergic
>sp|Q7TPM6|FSD1_MOUSE Fibronectin type III and SPRY domain-containing protein 1 OS=Mus musculus OX=10090 GN=Fsd1 PE=1 SV=1	FSD1	Q7TPM6	13.6831	13.9899	13.8954	14.2778	14.2193	14.1381	14.8957	12.9685	12.6295	12.8274	13.0559	14.0533	14.157	13.1069	7	5	enriched		dopaminergic
>sp|Q8BYN5|FSD1L_MOUSE FSD1-like protein OS=Mus musculus OX=10090 GN=Fsd1l PE=1 SV=2	FSD1L	Q8BYN5	13.9793	14.081	14.1392	14.629	14.4204	13.9895	14.7511	13.2351	12.4732	12.8379	12.672	13.8783	14.2842	13.0193	7	5	enriched		dopaminergic
>sp|Q8BFR2|FSTL5_MOUSE Follistatin-related protein 5 OS=Mus musculus OX=10090 GN=Fstl5 PE=2 SV=1	FSTL5	Q8BFR2	14.7187	14.7333	14.6407	15.2839	14.7651	14.4995	15.1602	13.704	13.1184	13.3202	13.1797	14.1046	14.8288	13.4854	7	5	enriched		dopaminergic
>sp|Q8BGW1|FTO_MOUSE Alpha-ketoglutarate-dependent dioxygenase FTO OS=Mus musculus OX=10090 GN=Fto PE=1 SV=1	FTO	Q8BGW1	14.2639	14.3583	14.5049	14.8847	14.7708	14.7836	14.9686	12.9456	12.5007	12.4068	12.4305	13.3558	14.6478	12.7279	7	5	enriched		dopaminergic
>tr|A0A0G2JE55|A0A0G2JE55_MOUSE Far upstream element (FUSE) binding protein 1 (Fragment) OS=Mus musculus OX=10090 GN=Fubp1 PE=1 SV=1;>tr|A0A0G2JGW9|A0A0G2JGW9_MOUSE Far upstream element (FUSE) binding protein 1 OS=Mus musculus OX=10090 GN=Fubp1 PE=1 SV=1;>tr|Q3TUE1|Q3TUE1_MOUSE Far upstream element (FUSE) binding protein 1 OS=Mus musculus OX=10090 GN=Fubp1 PE=1 SV=1	FUBP1	A0A0G2JE55;A0A0G2JGW9;Q3TUE1	11.449		10.3701	10.8928	11.2097	11.547							11.0937		5	0		exclusive	dopaminergic
>sp|Q91WJ8|FUBP1_MOUSE Far upstream element-binding protein 1 OS=Mus musculus OX=10090 GN=Fubp1 PE=1 SV=1	FUBP1	Q91WJ8	15.6788	15.6452	15.7409	16.02	15.8604	15.2768	15.9115	12.942	11.9979	12.5935	12.0691	14.2475	15.7334	12.77	7	5	enriched		dopaminergic
>tr|A0A0A6YVV5|A0A0A6YVV5_MOUSE Far upstream element (FUSE) binding protein 3 (Fragment) OS=Mus musculus OX=10090 GN=Fubp3 PE=1 SV=1;>tr|A2AJ72|A2AJ72_MOUSE Far upstream element (FUSE) binding protein 3 OS=Mus musculus OX=10090 GN=Fubp3 PE=1 SV=1;>tr|F7AM43|F7AM43_MOUSE Far upstream element (FUSE) binding protein 3 (Fragment) OS=Mus musculus OX=10090 GN=Fubp3 PE=1 SV=1;>tr|Q3TIX6|Q3TIX6_MOUSE Far…	FUBP3	A0A0A6YVV5;A2AJ72;F7AM43;Q3TIX6	13.2852	13.1183	13.605	13.8582	13.7432	13.4743	14.0156						13.5857		7	0		exclusive	dopaminergic
>sp|Q99LJ1|FUCO_MOUSE Tissue alpha-L-fucosidase OS=Mus musculus OX=10090 GN=Fuca1 PE=1 SV=1	FUCA1	Q99LJ1	14.7048	14.8906	14.6741	15.704	15.4496	15.042	15.2997	13.3948			12.1243	14.3396	15.1093	13.2862	7	3	enriched		dopaminergic
>sp|Q9D6K8|FUND2_MOUSE FUN14 domain-containing protein 2 OS=Mus musculus OX=10090 GN=Fundc2 PE=1 SV=1	FUNDC2	Q9D6K8	15.6636	15.9222	15.7647	15.5333	16.1526	14.8833	16.1404	14.8351	14.4893	14.5321	14.6769	15.2092	15.7229	14.7485	7	5	enriched		dopaminergic
>sp|P56959|FUS_MOUSE RNA-binding protein FUS OS=Mus musculus OX=10090 GN=Fus PE=1 SV=1	FUS	P56959	15.5712	15.583	15.6116	16.2106	15.7329	15.5803	15.9948	13.3143	12.8139	12.8441	12.8803	14.6757	15.7549	13.3057	7	5	enriched		dopaminergic
>sp|Q61584|FXR1_MOUSE RNA-binding protein FXR1 OS=Mus musculus OX=10090 GN=Fxr1 PE=1 SV=2	FXR1	Q61584	13.9006	13.8791	13.8164	14.6709	14.3338	14.1376	14.9338	13.003	12.5376	12.5548	13.0631	13.8157	14.2389	12.9948	7	5	enriched		dopaminergic
>sp|Q9WVR4|FXR2_MOUSE RNA-binding protein FXR2 OS=Mus musculus OX=10090 GN=Fxr2 PE=1 SV=1	FXR2	Q9WVR4	13.7268	13.896	13.9302	14.2645	13.7968	14.0337	14.6664	12.9065	12.7871	12.4467	12.54	13.5788	14.0449	12.8518	7	5	enriched		dopaminergic
>sp|P39688|FYN_MOUSE Tyrosine-protein kinase Fyn OS=Mus musculus OX=10090 GN=Fyn PE=1 SV=4	FYN	P39688	14.1187	14.0969	14.2165	14.7654	14.5101	14.099	15.0249	12.5862	12.2618	12.693	12.6294	14.1797	14.4045	12.87	7	5	enriched		dopaminergic
>sp|Q91Z49|UIF_MOUSE UAP56-interacting factor OS=Mus musculus OX=10090 GN=Fyttd1 PE=1 SV=1	FYTTD1	Q91Z49	14.3355	14.133	14.0749	14.4607	14.4025	14.2334	14.4891	13.2362	12.3939	13.146	12.6633	14.1699	14.3042	13.1219	7	5	enriched		dopaminergic
>sp|Q61090|FZD7_MOUSE Frizzled-7 OS=Mus musculus OX=10090 GN=Fzd7 PE=1 SV=2	FZD7	Q61090	13.4493	13.436	13.4599	13.8401	13.8165	13.2308	13.8559	12.2853	11.8071	11.8953	12.0509	13.0114	13.5841	12.21	7	5	enriched		dopaminergic
>sp|P97855|G3BP1_MOUSE Ras GTPase-activating protein-binding protein 1 OS=Mus musculus OX=10090 GN=G3bp1 PE=1 SV=1	G3BP1	P97855	14.2521	14.6067	14.5881	15.139	14.6314	14.4638	15.082	12.3322		12.305	11.1891	13.7752	14.6804	12.4004	7	4	enriched		dopaminergic
>sp|P97379|G3BP2_MOUSE Ras GTPase-activating protein-binding protein 2 OS=Mus musculus OX=10090 GN=G3bp2 PE=1 SV=2	G3BP2	P97379	14.3449	14.446	14.6939	14.9787	14.4625	14.436	15.2585	12.3827	13.137	12.752	12.8105	14.0422	14.6601	13.0249	7	5	enriched		dopaminergic
>sp|Q6NSQ9|G6PC3_MOUSE Glucose-6-phosphatase 3 OS=Mus musculus OX=10090 GN=G6pc3 PE=1 SV=1	G6PC3	Q6NSQ9	10.65			12.4135	11.8773	12.6788	12.9704						12.118		5	0		exclusive	dopaminergic
>sp|Q00612|G6PD1_MOUSE Glucose-6-phosphate 1-dehydrogenase X OS=Mus musculus OX=10090 GN=G6pdx PE=1 SV=3	G6PDX	Q00612	14.6601	14.853	14.774	15.5439	15.3019	15.1462	15.7547	13.7568	13.4529	13.4081	13.6238	14.7647	15.1477	13.8013	7	5	enriched		dopaminergic
>sp|P70699|LYAG_MOUSE Lysosomal alpha-glucosidase OS=Mus musculus OX=10090 GN=Gaa PE=1 SV=2	GAA	P70699	14.515	14.6984	14.6175	15.0269	14.8565	14.5293	15.1434	12.781	12.8881	12.5308	12.3198	13.909	14.7696	12.8857	7	5	enriched		dopaminergic
>sp|Q8R3R8|GBRL1_MOUSE Gamma-aminobutyric acid receptor-associated protein-like 1 OS=Mus musculus OX=10090 GN=Gabarapl1 PE=1 SV=2	GABARAPL1	Q8R3R8	14.0282	14.1653	14.1447		13.9924	14.0315	14.5481	13.2966	13.5393		12.822		14.1517	13.2193	6	3	enriched		dopaminergic
>sp|P60521|GBRL2_MOUSE Gamma-aminobutyric acid receptor-associated protein-like 2 OS=Mus musculus OX=10090 GN=Gabarapl2 PE=1 SV=1	GABARAPL2	P60521	14.6354	14.5699	14.7683	15.2602	14.9218	14.7308	15.3375	13.4216	13.2766	13.8081	13.2214	13.9742	14.8891	13.5404	7	5	enriched		dopaminergic
>sp|Q9WV18|GABR1_MOUSE Gamma-aminobutyric acid type B receptor subunit 1 OS=Mus musculus OX=10090 GN=Gabbr1 PE=1 SV=1	GABBR1	Q9WV18	14.2487	14.3404	14.2522	14.5971	14.3845	13.8534	14.5099	12.8723	12.3547	12.4915	12.6631	13.5394	14.3123	12.7842	7	5	enriched		dopaminergic
>sp|Q80T41|GABR2_MOUSE Gamma-aminobutyric acid type B receptor subunit 2 OS=Mus musculus OX=10090 GN=Gabbr2 PE=1 SV=2	GABBR2	Q80T41	15.1053	15.1912	15.1041	15.4681	15.3266	15.0161	15.4962	13.8118	13.6787	13.5742	13.4601	14.4999	15.244	13.805	7	5	enriched		dopaminergic
>sp|P62812|GBRA1_MOUSE Gamma-aminobutyric acid receptor subunit alpha-1 OS=Mus musculus OX=10090 GN=Gabra1 PE=1 SV=1	GABRA1	P62812	15.8398	16.2087	15.8739	16.26	16.0878	15.8025	16.3318	14.5626	14.4358	13.9313	13.8199	15.4755	16.0578	14.445	7	5	enriched		dopaminergic
>sp|P26048|GBRA2_MOUSE Gamma-aminobutyric acid receptor subunit alpha-2 OS=Mus musculus OX=10090 GN=Gabra2 PE=1 SV=1	GABRA2	P26048	15.3567	15.1923	15.2026	15.4287	15.2115	15.0759	15.3645	13.5507	12.4122	13.5137	12.208	14.3795	15.2618	13.2128	7	5	enriched		dopaminergic
>sp|P26049|GBRA3_MOUSE Gamma-aminobutyric acid receptor subunit alpha-3 OS=Mus musculus OX=10090 GN=Gabra3 PE=1 SV=1	GABRA3	P26049	14.9598	15.0906	14.9711	15.3938	15.0971	15.0359	15.41	13.6105	13.1836	13.3632	13.1793	14.6087	15.1369	13.5891	7	5	enriched		dopaminergic
>sp|Q9D6F4|GBRA4_MOUSE Gamma-aminobutyric acid receptor subunit alpha-4 OS=Mus musculus OX=10090 GN=Gabra4 PE=2 SV=1	GABRA4	Q9D6F4	13.3556	13.1421	13.3345	13.6939	13.3038	13.4247	13.6133	11.0061	10.7865		11.5775	12.5519	13.4097	11.4805	7	4	enriched		dopaminergic
>sp|Q8BHJ7|GBRA5_MOUSE Gamma-aminobutyric acid receptor subunit alpha-5 OS=Mus musculus OX=10090 GN=Gabra5 PE=1 SV=1	GABRA5	Q8BHJ7	15.6541	15.5535	15.3677	15.6199	15.4543	14.8913	15.5622	13.8735	13.5651	13.4657	13.4789	14.6243	15.4433	13.8015	7	5	enriched		dopaminergic
>sp|P50571|GBRB1_MOUSE Gamma-aminobutyric acid receptor subunit beta-1 OS=Mus musculus OX=10090 GN=Gabrb1 PE=1 SV=1	GABRB1	P50571	14.5478	14.9681	14.8002	14.8271	14.5235	14.4201	14.8091	13.3847	12.7774	12.9635	12.7001	13.7849	14.6994	13.1221	7	5	enriched		dopaminergic
>sp|P63137|GBRB2_MOUSE Gamma-aminobutyric acid receptor subunit beta-2 OS=Mus musculus OX=10090 GN=Gabrb2 PE=1 SV=2	GABRB2	P63137	15.8985	16.235	15.9591	16.4211	16.187	16.0352	16.5074	14.4138	13.101	14.0402	13.5714	15.3561	16.1776	14.0965	7	5	enriched		dopaminergic
>sp|P63080|GBRB3_MOUSE Gamma-aminobutyric acid receptor subunit beta-3 OS=Mus musculus OX=10090 GN=Gabrb3 PE=1 SV=1	GABRB3	P63080	15.2401	15.52	15.4382	15.8944	15.5956	15.5682	15.8891	13.5322	12.694	13.5692	13.6038	14.9173	15.5922	13.6633	7	5	enriched		dopaminergic
>sp|P22933|GBRD_MOUSE Gamma-aminobutyric acid receptor subunit delta OS=Mus musculus OX=10090 GN=Gabrd PE=2 SV=1	GABRD	P22933	14.3087	14.394	13.8084	14.1512	14.4104		14.0173	13.063		13.4495		13.4596	14.1817	13.324	6	3	enriched		dopaminergic
>sp|P22723|GBRG2_MOUSE Gamma-aminobutyric acid receptor subunit gamma-2 OS=Mus musculus OX=10090 GN=Gabrg2 PE=1 SV=3	GABRG2	P22723	15.518	15.6329	15.1701	16.0047	16.0018	15.7589	16.1263	14.0543	11.5604	13.7046	13.3017	15.0414	15.7447	13.5325	7	5	enriched		dopaminergic
>sp|P48318|DCE1_MOUSE Glutamate decarboxylase 1 OS=Mus musculus OX=10090 GN=Gad1 PE=1 SV=2	GAD1	P48318	15.9349	15.9626	15.901	16.6105	16.5701	16.1983	16.539	13.6776	13.3203	13.1981	13.2374	15.3911	16.2452	13.7649	7	5	enriched		dopaminergic
>sp|P48320|DCE2_MOUSE Glutamate decarboxylase 2 OS=Mus musculus OX=10090 GN=Gad2 PE=1 SV=1	GAD2	P48320	16.289	16.4087	16.3899	16.3511	16.4213	15.9964	16.7308	13.5713	12.6131	13.4966	13.3333	15.01	16.3696	13.6049	7	5	enriched		dopaminergic
>sp|Q99KY4|GAK_MOUSE Cyclin-G-associated kinase OS=Mus musculus OX=10090 GN=Gak PE=1 SV=2	GAK	Q99KY4	14.9284	14.7941	14.7993	15.2646	15.0399	14.7935	15.3536	13.4693	13.1051	13.1363	12.9433	14.3189	14.9962	13.3946	7	5	enriched		dopaminergic
>sp|Q8R059|GALE_MOUSE UDP-glucose 4-epimerase OS=Mus musculus OX=10090 GN=Gale PE=1 SV=1	GALE	Q8R059	13.5486	13.9112	14.02	14.0925	13.8595	13.65	14.443	12.6075	12.264	12.7231	12.5837	13.7167	13.9321	12.779	7	5	enriched		dopaminergic
>sp|Q68FH4|GALK2_MOUSE N-acetylgalactosamine kinase OS=Mus musculus OX=10090 GN=Galk2 PE=1 SV=1	GALK2	Q68FH4	14.6231	15.1895	14.4355	14.437	14.6871	14.2652	15.0294	13.7331	13.864	13.6836	13.1393	14.2288	14.6667	13.7298	7	5	enriched		dopaminergic
>sp|Q8K157|GALM_MOUSE Galactose mutarotase OS=Mus musculus OX=10090 GN=Galm PE=1 SV=1	GALM	Q8K157	14.4677	16.2864	14.5161	14.8921	14.3761	14.3643	15.2557	13.3867	13.2163	13.0302	13.195	13.8567	14.8798	13.337	7	5	enriched		dopaminergic
>sp|Q6PB93|GALT2_MOUSE Polypeptide N-acetylgalactosaminyltransferase 2 OS=Mus musculus OX=10090 GN=Galnt2 PE=1 SV=1	GALNT2	Q6PB93	14.3761	14.2755	14.193	14.5631	14.3971	14.3753	14.5052	12.8361	12.1264		12.106	13.4334	14.3836	12.6255	7	4	enriched		dopaminergic
>sp|Q8CA72|GAN_MOUSE Gigaxonin OS=Mus musculus OX=10090 GN=Gan PE=1 SV=2	GAN	Q8CA72	13.4433	13.7836	13.1913	13.5284			14.0362						13.5966		5	0		exclusive	dopaminergic
>sp|Q8BHN3|GANAB_MOUSE Neutral alpha-glucosidase AB OS=Mus musculus OX=10090 GN=Ganab PE=1 SV=1	GANAB	Q8BHN3	15.3339	15.5374	15.2688	15.7029	15.4832	15.2023	15.82	13.9764	13.5676	13.5777	13.4763	14.7743	15.4783	13.8744	7	5	enriched		dopaminergic
>sp|Q8BVW0|GANC_MOUSE Neutral alpha-glucosidase C OS=Mus musculus OX=10090 GN=Ganc PE=1 SV=2	GANC	Q8BVW0	13.5163	13.3801	13.1184	13.9328	13.6447	13.5918	13.5109						13.5279		7	0		exclusive	dopaminergic
>sp|P06837|NEUM_MOUSE Neuromodulin OS=Mus musculus OX=10090 GN=Gap43 PE=1 SV=1	GAP43	P06837	14.913	14.8688	14.9722	15.5356	14.5181	15.2236	15.9476	14.0525	14.0834	13.9652	14.1683	15.04	15.1398	14.2619	7	5	enriched		dopaminergic
>sp|P16858|G3P_MOUSE Glyceraldehyde-3-phosphate dehydrogenase OS=Mus musculus OX=10090 GN=Gapdh PE=1 SV=2	GAPDH	P16858	17.336	17.2794	17.246	17.822	17.6824	17.3874	17.7571	16.4016	15.6938	16.2685	16.0485	17.2144	17.5015	16.3254	7	5	enriched		dopaminergic
>sp|Q6PAR5|GAPD1_MOUSE GTPase-activating protein and VPS9 domain-containing protein 1 OS=Mus musculus OX=10090 GN=Gapvd1 PE=1 SV=2	GAPVD1	Q6PAR5	14.0439	14.2755	14.2146	14.7068	14.5168	14.1868	14.9706	13.1734	12.649	12.9082	12.7527	13.4292	14.4164	12.9825	7	5	enriched		dopaminergic
>sp|Q3V0G7|GARL3_MOUSE GTPase-activating Rap/Ran-GAP domain-like protein 3 OS=Mus musculus OX=10090 GN=Garnl3 PE=1 SV=1	GARNL3	Q3V0G7	16.3798			15.9819	15.8835	15.5399	16.6266	14.9422		14.4958			16.0823	14.719	5	2	enriched		dopaminergic
>sp|Q9CZD3|GARS_MOUSE Glycine--tRNA ligase OS=Mus musculus OX=10090 GN=Gars1 PE=1 SV=1	GARS1	Q9CZD3	14.9475	15.0871	15.0127	15.6261	15.3513	15.0176	15.8368	13.4663	13.2664	13.307	13.1636	14.8325	15.2684	13.6072	7	5	enriched		dopaminergic
>sp|Q64737|PUR2_MOUSE Trifunctional purine biosynthetic protein adenosine-3 OS=Mus musculus OX=10090 GN=Gart PE=1 SV=3	GART	Q64737	13.8756	13.9509	13.9444	14.5615	14.4389	14.2662	14.9274	12.8408	12.6225	12.7845	12.838	14.0416	14.2807	13.0255	7	5	enriched		dopaminergic
>sp|Q60780|GAS7_MOUSE Growth arrest-specific protein 7 OS=Mus musculus OX=10090 GN=Gas7 PE=1 SV=1	GAS7	Q60780	13.7532	13.9805	13.774	14.3109	14.1892	13.6636	14.4367		12.6175	12.6289	12.5943	13.473	14.0154	12.8284	7	4	enriched		dopaminergic
>sp|Q8VHR5|P66B_MOUSE Transcriptional repressor p66-beta OS=Mus musculus OX=10090 GN=Gatad2b PE=1 SV=1	GATAD2B	Q8VHR5	13.7177	13.8078	14.015	14.2013	13.8458	13.5239	14.4595	11.6346				12.6117	13.9387	12.1231	7	2	enriched		dopaminergic
>sp|Q99JT1|GATB_MOUSE Glutamyl-tRNA(Gln) amidotransferase subunit B, mitochondrial OS=Mus musculus OX=10090 GN=Gatb PE=1 SV=1	GATB	Q99JT1	14.2546	14.3174	14.2938	14.6299	14.3754	14.3699	14.6791	13.1044	12.3514	12.8164	12.3623	13.9445	14.4172	12.9158	7	5	enriched		dopaminergic
>sp|Q9D172|GAL3A_MOUSE Glutamine amidotransferase-like class 1 domain-containing protein 3, mitochondrial OS=Mus musculus OX=10090 GN=Gatd3 PE=1 SV=1	GATD3	Q9D172	14.5771	14.8299	14.762	15.2462	15.2566	14.9584	15.5308	13.6007	12.884	13.5241	13.2141	15.065	15.023	13.6576	7	5	enriched		dopaminergic
>sp|P17439|GBA1_MOUSE Lysosomal acid glucosylceramidase OS=Mus musculus OX=10090 GN=Gba1 PE=1 SV=1	GBA1	P17439	13.7761	13.8193	13.8736	14.0008	13.4023		14.7102	12.0055		11.6425		13.3539	13.9304	12.334	6	3	enriched		dopaminergic
>sp|Q69ZF3|GBA2_MOUSE Non-lysosomal glucosylceramidase OS=Mus musculus OX=10090 GN=Gba2 PE=1 SV=2	GBA2	Q69ZF3	13.9528	14.1095	14.0834	14.3787	14.2979	13.9739	14.5913	12.6434	12.2603	12.4364	12.3904	13.674	14.1982	12.6809	7	5	enriched		dopaminergic
>sp|Q9D6Y9|GLGB_MOUSE 1,4-alpha-glucan-branching enzyme OS=Mus musculus OX=10090 GN=Gbe1 PE=1 SV=1	GBE1	Q9D6Y9	15.0143	15.0561	15.0733	15.3916	15.1685	15.0915	15.4564	13.6493	13.2055	13.4073	13.4634	14.7142	15.1788	13.6879	7	5	enriched		dopaminergic
>tr|Q6DFZ1|Q6DFZ1_MOUSE Golgi-specific brefeldin A-resistance factor 1 OS=Mus musculus OX=10090 GN=Gbf1 PE=1 SV=1	GBF1	Q6DFZ1	13.9247	14.0834	13.9327	14.2396	14.1316	13.8901	14.2237	12.8892	12.3305	12.3792	12.5214	13.1451	14.0608	12.6531	7	5	enriched		dopaminergic
>sp|Q60759|GCDH_MOUSE Glutaryl-CoA dehydrogenase, mitochondrial OS=Mus musculus OX=10090 GN=Gcdh PE=1 SV=2	GCDH	Q60759	13.4328	13.6516	13.4559	14.1034	13.945	13.6726	14.7537	12.8039	11.9442	12.8639	12.5537	13.9163	13.8593	12.8164	7	5	enriched		dopaminergic
>sp|P97494|GSH1_MOUSE Glutamate--cysteine ligase catalytic subunit OS=Mus musculus OX=10090 GN=Gclc PE=1 SV=4	GCLC	P97494	14.2012	14.3028	14.2037	14.5869	14.4196	14.105	15.0844	13.0861	12.4138	13.413	12.8236	14.1663	14.4148	13.1806	7	5	enriched		dopaminergic
>sp|O09172|GSH0_MOUSE Glutamate--cysteine ligase regulatory subunit OS=Mus musculus OX=10090 GN=Gclm PE=1 SV=1	GCLM	O09172	13.9763	14.1362	13.9925	14.4189	14.2475	14.0125	15.3177	12.9805	12.5579	13.1394	12.7799	14.5225	14.3002	13.196	7	5	enriched		dopaminergic
>sp|E9PVA8|GCN1_MOUSE eIF-2-alpha kinase activator GCN1 OS=Mus musculus OX=10090 GN=Gcn1 PE=1 SV=1	GCN1	E9PVA8	14.269	14.4585	14.2401	14.6648	14.4524	14.0902	14.8297	12.6228	11.7017	12.6446	12.264	13.3853	14.4292	12.5237	7	5	enriched		dopaminergic
>sp|O88741|GDAP1_MOUSE Ganglioside-induced differentiation-associated protein 1 OS=Mus musculus OX=10090 GN=Gdap1 PE=1 SV=1	GDAP1	O88741	14.6033	14.7045	14.5101	15.1529	14.9841	14.6661	15.7503	13.2915	13.2347	13.4895	13.1088	14.7239	14.9102	13.5697	7	5	enriched		dopaminergic
>sp|Q8VE33|GD1L1_MOUSE Ganglioside-induced differentiation-associated protein 1-like 1 OS=Mus musculus OX=10090 GN=Gdap1l1 PE=1 SV=1	GDAP1L1	Q8VE33	14.0229	14.2048	14.0684	14.694	14.3836	14.1453	15.1245	12.5885	12.0716	12.4863	12.285	13.9346	14.3777	12.6732	7	5	enriched		dopaminergic
>sp|Q9JL56|GDE1_MOUSE Glycerophosphodiester phosphodiesterase 1 OS=Mus musculus OX=10090 GN=Gde1 PE=1 SV=1	GDE1	Q9JL56	16.0479	16.0632	15.9648	16.4068	16.2154	15.7583	16.6402	14.9485	15.0752	15.0827	14.8528	16.0128	16.1566	15.1944	7	5	enriched		dopaminergic
>sp|P50396|GDIA_MOUSE Rab GDP dissociation inhibitor alpha OS=Mus musculus OX=10090 GN=Gdi1 PE=1 SV=3	GDI1	P50396	15.3986	15.502	15.4352	16.1379	15.8817	15.7164	16.6519	14.3058	13.8372	14.4159	14.1716	15.6747	15.8177	14.481	7	5	enriched		dopaminergic
>sp|Q61598|GDIB_MOUSE Rab GDP dissociation inhibitor beta OS=Mus musculus OX=10090 GN=Gdi2 PE=1 SV=1	GDI2	Q61598	14.7487	14.8447	14.7874	15.2907	15.1016	14.9503	15.7604	13.7353	13.489	13.7001	13.5044	14.7832	15.0691	13.8424	7	5	enriched		dopaminergic
>sp|Q9CRY7|GDPD1_MOUSE Lysophospholipase D GDPD1 OS=Mus musculus OX=10090 GN=Gdpd1 PE=1 SV=1	GDPD1	Q9CRY7	14.4778	14.5427	14.3572	15.0614	14.688	14.3843	15.108	13.1102	12.6284	13.1875	12.9148	14.246	14.6599	13.2174	7	5	enriched		dopaminergic
>sp|Q640M6|GDPD5_MOUSE Glycerophosphodiester phosphodiesterase domain-containing protein 5 OS=Mus musculus OX=10090 GN=Gdpd5 PE=1 SV=1	GDPD5	Q640M6	14.3666	14.7392	14.4213	14.8774	14.7428	14.6566	15.0951	13.1409	12.6481	12.7975	12.3082	13.9837	14.6999	12.9757	7	5	enriched		dopaminergic
>sp|Q3TLS3|GDPP1_MOUSE GDP-D-glucose phosphorylase 1 OS=Mus musculus OX=10090 GN=Gdpgp1 PE=1 SV=2	GDPGP1	Q3TLS3	13.5052	13.8095	13.39	14.0074	13.8127	13.1147	14.39	12.5303	12.476	12.7533	12.0465	13.2352	13.7185	12.6083	7	5	enriched		dopaminergic
>sp|Q8BX17|GEMI5_MOUSE Gem-associated protein 5 OS=Mus musculus OX=10090 GN=Gemin5 PE=1 SV=2	GEMIN5	Q8BX17	14.0837	14.0572	14.1108	14.2468	13.9601	13.4398	14.2431	12.9646	12.5464	12.3695	12.3538	13.2239	14.0202	12.6917	7	5	enriched		dopaminergic
>sp|Q8K0D7|GET1_MOUSE Guided entry of tail-anchored proteins factor 1 OS=Mus musculus OX=10090 GN=Get1 PE=1 SV=1	GET1	Q8K0D7		11.9474	11.4499	12.8516	12.8556	11.9988	12.9032						12.3344		6	0		exclusive	dopaminergic
>sp|O54984|GET3_MOUSE ATPase GET3 OS=Mus musculus OX=10090 GN=Get3 PE=1 SV=2	GET3	O54984	15.2422	15.2322	15.1892	16.0214	15.8174	15.5672	16.244	13.6945	13.7507	13.3374	13.3078	15.3113	15.6162	13.8803	7	5	enriched		dopaminergic
>sp|Q9D1H7|GET4_MOUSE Golgi to ER traffic protein 4 homolog OS=Mus musculus OX=10090 GN=Get4 PE=1 SV=2	GET4	Q9D1H7	13.9324	13.9194	13.6658	14.6896	14.5286	13.7433	14.8301	12.8642	11.7778	12.6954	12.2549	13.8771	14.187	12.6939	7	5	enriched		dopaminergic
>sp|Q8K0D5|EFGM_MOUSE Elongation factor G, mitochondrial OS=Mus musculus OX=10090 GN=Gfm1 PE=1 SV=1	GFM1	Q8K0D5	14.8131	14.8565	14.6834	15.2038	15.0217	14.6005	15.3278	13.4076	12.4103	13.148	12.6057	14.2421	14.9295	13.1627	7	5	enriched		dopaminergic
>sp|Q8R2Q4|RRF2M_MOUSE Ribosome-releasing factor 2, mitochondrial OS=Mus musculus OX=10090 GN=Gfm2 PE=1 SV=2	GFM2	Q8R2Q4	13.2529	13.2565	13.3278	13.6018	13.3236	13.1134	13.6613	12.8768	12.552	11.944	11.8331	12.9534	13.3625	12.4319	7	5	enriched		dopaminergic
>sp|P47856|GFPT1_MOUSE Glutamine--fructose-6-phosphate aminotransferase [isomerizing] 1 OS=Mus musculus OX=10090 GN=Gfpt1 PE=1 SV=3	GFPT1	P47856	14.2061	14.5668	14.6253	15.0665	14.7331	14.597	14.8781	14.0062	13.0109	12.695	12.8525	13.5159	14.6676	13.2161	7	5	enriched		dopaminergic
>sp|Q8R0H9|GGA1_MOUSE ADP-ribosylation factor-binding protein GGA1 OS=Mus musculus OX=10090 GN=Gga1 PE=1 SV=1	GGA1	Q8R0H9	14.2319	14.5925	14.5905	14.4125	14.3974	14.0345	15.1382	12.8484	11.7808	12.9375	12.9341	14.2675	14.4854	12.9537	7	5	enriched		dopaminergic
>sp|Q9D7X8|GGCT_MOUSE Gamma-glutamylcyclotransferase OS=Mus musculus OX=10090 GN=Ggct PE=1 SV=1	GGCT	Q9D7X8	15.6416	15.7848	15.691	16.1228	15.8521	15.6251	16.1083	14.474	14.2039	14.2884	14.1506	15.1163	15.8322	14.4466	7	5	enriched		dopaminergic
>sp|Q99JP7|GGT7_MOUSE Glutathione hydrolase 7 OS=Mus musculus OX=10090 GN=Ggt7 PE=1 SV=2	GGT7	Q99JP7	14.1279	14.3863	14.3818	14.7181	14.533	14.4322	15.0414	13.1309	11.8735	13.0255	12.8049	14.1193	14.5172	12.9908	7	5	enriched		dopaminergic
>sp|Q91VC9|GHITM_MOUSE Growth hormone-inducible transmembrane protein OS=Mus musculus OX=10090 GN=Ghitm PE=1 SV=1	GHITM	Q91VC9	14.719	14.9569	14.8582	14.754	14.8591	14.7632	14.9948	13.2219	13.2688	12.9892	12.78	13.8262	14.8436	13.2172	7	5	enriched		dopaminergic
>sp|Q68FF6|GIT1_MOUSE ARF GTPase-activating protein GIT1 OS=Mus musculus OX=10090 GN=Git1 PE=1 SV=1	GIT1	Q68FF6	14.8744	14.9798	14.9952	15.452	15.0978	14.8356	15.6913	13.715	13.4691	13.7788	13.4121	14.7504	15.1323	13.8251	7	5	enriched		dopaminergic
>sp|P23242|CXA1_MOUSE Gap junction alpha-1 protein OS=Mus musculus OX=10090 GN=Gja1 PE=1 SV=2	GJA1	P23242	15.3761	15.4992	15.7434	16.0407	15.8513	15.7001	16.0374	14.1967	13.4439	13.6739	13.9503	15.2607	15.7497	14.1051	7	5	enriched		dopaminergic
>sp|Q921C1|CXG3_MOUSE Gap junction gamma-3 protein OS=Mus musculus OX=10090 GN=Gjc3 PE=1 SV=2	GJC3	Q921C1	13.9324	13.4846	13.334	14.0052	13.8005	13.7943	14.0468	12.3166		12.7511	12.2632	13.0705	13.7711	12.6004	7	4	enriched		dopaminergic
>sp|P23780|BGAL_MOUSE Beta-galactosidase OS=Mus musculus OX=10090 GN=Glb1 PE=1 SV=1	GLB1	P23780	14.1788	14.0394	14.1034	14.256	14.201	13.7424	14.5557	12.5634	11.5139	12.4652	12.2438	13.5481	14.1538	12.4669	7	5	enriched		dopaminergic
>sp|Q9EPS3|GLCE_MOUSE D-glucuronyl C5-epimerase OS=Mus musculus OX=10090 GN=Glce PE=1 SV=2	GLCE	Q9EPS3		12.9772	13.2018	12.9376		12.9501	13.4373	11.8734					13.1008	11.8734	5	1	enriched		dopaminergic
>sp|Q91W43|GCSP_MOUSE Glycine dehydrogenase (decarboxylating), mitochondrial OS=Mus musculus OX=10090 GN=Gldc PE=1 SV=1	GLDC	Q91W43	13.4186	13.5795	13.2114	13.6552	13.3929	13.3469	14.4399	12.4182	12.1146	12.6187	12.3566	13.5487	13.5778	12.6113	7	5	enriched		dopaminergic
>sp|Q61543|GSLG1_MOUSE Golgi apparatus protein 1 OS=Mus musculus OX=10090 GN=Glg1 PE=1 SV=1	GLG1	Q61543	14.9944	15.069	15.0936	15.3395	15.2058	14.8372	15.5688	13.3107	13.0307	13.239	13.0992	14.2409	15.1583	13.3841	7	5	enriched		dopaminergic
>sp|P47806|GLI1_MOUSE Zinc finger protein GLI1 OS=Mus musculus OX=10090 GN=Gli1 PE=1 SV=4	GLI1	P47806	11.7212	11.485		13.8367	12.1924	13.0745	13.3584						12.6114		6	0		exclusive	dopaminergic
>sp|Q9CPV4|GLOD4_MOUSE Glyoxalase domain-containing protein 4 OS=Mus musculus OX=10090 GN=Glod4 PE=1 SV=1	GLOD4	Q9CPV4	15.1985	15.2876	15.4035	15.9404	15.5506	15.3672	16.0189	13.874	13.7144	13.9061	13.6618	15.0538	15.5381	14.042	7	5	enriched		dopaminergic
>sp|Q923X4|GLRX2_MOUSE Glutaredoxin-2, mitochondrial OS=Mus musculus OX=10090 GN=Glrx2 PE=1 SV=1	GLRX2	Q923X4	11.5202	11.9858		12.2954	12.0282		12.1951						12.005		5	0		exclusive	dopaminergic
>sp|Q9CQM9|GLRX3_MOUSE Glutaredoxin-3 OS=Mus musculus OX=10090 GN=Glrx3 PE=1 SV=1	GLRX3	Q9CQM9	13.5955	13.3482	13.0216	13.6465	13.5309	13.5093	13.9729	11.8317	11.5293	12.0415	12.0835	12.9468	13.5179	12.0865	7	5	enriched		dopaminergic
>sp|D3Z7P3|GLSK_MOUSE Glutaminase kidney isoform, mitochondrial OS=Mus musculus OX=10090 GN=Gls PE=1 SV=1	GLS	D3Z7P3	15.2217	15.2546	15.18	15.7488	15.6252	15.2409	16.0277	14.0579	13.3595	14.1739	13.6948	15.2081	15.4713	14.0989	7	5	enriched		dopaminergic
>sp|Q571F8|GLSL_MOUSE Glutaminase liver isoform, mitochondrial OS=Mus musculus OX=10090 GN=Gls2 PE=1 SV=2	GLS2	Q571F8	13.0847	13.8165	14.2576	14.0915	14.0655	13.8648	14.1922	11.7566	12.6866	12.6303	12.1171	13.5171	13.9104	12.5415	7	5	enriched		dopaminergic
>sp|P26443|DHE3_MOUSE Glutamate dehydrogenase 1, mitochondrial OS=Mus musculus OX=10090 GN=Glud1 PE=1 SV=1	GLUD1	P26443	16.2176	16.1808	16.2129	16.6991	16.3804	16.0554	16.9521	15.427	14.9899	15.4556	15.1476	16.4362	16.3855	15.4913	7	5	enriched		dopaminergic
>tr|D3YYT1|D3YYT1_MOUSE Cytokine-like nuclear factor N-PAC OS=Mus musculus OX=10090 GN=Glyr1 PE=1 SV=1	GLYR1	D3YYT1	14.4785	14.8524	14.7971	15.1036	15.2028	14.2491	15.0653			13.1888		14.0675	14.8213	13.6282	7	2	enriched		dopaminergic
>sp|Q922P9|GLYR1_MOUSE Cytokine-like nuclear factor N-PAC OS=Mus musculus OX=10090 GN=Glyr1 PE=1 SV=1	GLYR1	Q922P9	14.1576	14.2307	14.1019	14.4328	14.4317	13.7152	14.8041	12.4768	12.1987	12.487	11.8428	13.7969	14.2677	12.5604	7	5	enriched		dopaminergic
>tr|E9Q5K2|E9Q5K2_MOUSE Predicted gene, 17728 OS=Mus musculus OX=10090 GN=Gm17728 PE=4 SV=1	GM17728	E9Q5K2				15.2816	15.3159	14.9304	15.6798	13.2634		13.1937		14.5595	15.3019	13.6722	4	3	enriched		dopaminergic
>tr|F7BJH9|F7BJH9_MOUSE Predicted gene 21970 (Fragment) OS=Mus musculus OX=10090 GN=Gm21970 PE=4 SV=1	GM21970	F7BJH9			11.7996	13.1205	13.0945	13.6464	13.8785						13.1079		5	0		exclusive	dopaminergic
>tr|S4R1W1|S4R1W1_MOUSE Glyceraldehyde-3-phosphate dehydrogenase OS=Mus musculus OX=10090 GN=Gm3839 PE=1 SV=1	GM3839	S4R1W1	16.6385	16.779	16.8244	17.1456	17.4161	17.1993	17.3585	15.6544	15.9854			16.9777	17.0516	16.2058	7	3	enriched		dopaminergic
>sp|Q8K0C9|GMDS_MOUSE GDP-mannose 4,6 dehydratase OS=Mus musculus OX=10090 GN=Gmds PE=1 SV=1	GMDS	Q8K0C9	14.8707	15.064	15.1013	15.2816	15.3212	15.1221	15.848	13.8236	13.7178	14.1209	13.6329	15.433	15.2298	14.1456	7	5	enriched		dopaminergic
>sp|Q922H4|GMPPA_MOUSE Mannose-1-phosphate guanyltransferase alpha OS=Mus musculus OX=10090 GN=Gmppa PE=1 SV=1	GMPPA	Q922H4	13.4421	13.4389	13.2789	13.5297	13.5158	13.0215	13.7008	12.6153	12.6073	12.4651	12.4172	13.1997	13.4182	12.6609	7	5	enriched		dopaminergic
>sp|Q8BTZ7|GMPPB_MOUSE Mannose-1-phosphate guanyltransferase beta OS=Mus musculus OX=10090 GN=Gmppb PE=1 SV=1	GMPPB	Q8BTZ7	14.0202	13.87	13.8214	14.4887	14.099	13.8907	14.9017	12.6305	11.9914	12.4679	12.4051	13.9799	14.1559	12.695	7	5	enriched		dopaminergic
>sp|Q9DCZ1|GMPR1_MOUSE GMP reductase 1 OS=Mus musculus OX=10090 GN=Gmpr PE=1 SV=1	GMPR	Q9DCZ1	13.9003	13.9432	14.0954	13.9366	13.7557	13.6397	14.5597	12.8995	13.2278	13.2923	13.0288	13.9464	13.9758	13.279	7	5	enriched		dopaminergic
>sp|Q3THK7|GUAA_MOUSE GMP synthase [glutamine-hydrolyzing] OS=Mus musculus OX=10090 GN=Gmps PE=1 SV=2	GMPS	Q3THK7	14.557	14.6441	14.5967	15.1522	14.964	14.4947	15.2562	12.9328	12.8516	13.0725	12.7549	14.1395	14.8093	13.1503	7	5	enriched		dopaminergic
>sp|P21278|GNA11_MOUSE Guanine nucleotide-binding protein subunit alpha-11 OS=Mus musculus OX=10090 GN=Gna11 PE=1 SV=1	GNA11	P21278	15.0765	15.2537	15.2316	15.5429	15.478	14.6089	15.7068	13.7249	13.1716	13.4828	12.9216	14.5095	15.2712	13.5621	7	5	enriched		dopaminergic
>sp|P27601|GNA13_MOUSE Guanine nucleotide-binding protein subunit alpha-13 OS=Mus musculus OX=10090 GN=Gna13 PE=1 SV=1	GNA13	P27601	14.7571	14.8088	14.6107	15.3984	15.1154	14.9835	15.7506	14.5014	12.1025	13.9884	13.3924	14.9378	15.0606	13.7845	7	5	enriched		dopaminergic
>sp|B2RSH2|GNAI1_MOUSE Guanine nucleotide-binding protein G(i) subunit alpha-1 OS=Mus musculus OX=10090 GN=Gnai1 PE=1 SV=1	GNAI1	B2RSH2	15.9004	15.8221	15.9496	16.3194	16.2557	15.8883	16.9226	14.6983	14.808	15.2122	14.8727	16.378	16.1512	15.1938	7	5	enriched		dopaminergic
>sp|Q9DC51|GNAI3_MOUSE Guanine nucleotide-binding protein G(i) subunit alpha-3 OS=Mus musculus OX=10090 GN=Gnai3 PE=1 SV=3	GNAI3	Q9DC51	14.587	14.8169	14.6757	15.4743	15.1073	15.005	15.977	13.8256	13.8172	14.0139	13.9963	15.1249	15.0919	14.1556	7	5	enriched		dopaminergic
>sp|P21279|GNAQ_MOUSE Guanine nucleotide-binding protein G(q) subunit alpha OS=Mus musculus OX=10090 GN=Gnaq PE=1 SV=4	GNAQ	P21279	15.0478	14.9907	14.9966	14.9297	14.492	14.7121	15.0162	13.9216	13.4953	14.0052	13.4383	14.7119	14.8836	13.9145	7	5	enriched		dopaminergic
>sp|P63094|GNAS2_MOUSE Guanine nucleotide-binding protein G(s) subunit alpha isoforms short OS=Mus musculus OX=10090 GN=Gnas PE=1 SV=1;>sp|Q6R0H7|GNAS1_MOUSE Guanine nucleotide-binding protein G(s) subunit alpha isoforms XLas OS=Mus musculus OX=10090 GN=Gnas PE=1 SV=1	GNAS	P63094;Q6R0H7	15.7317	15.862	15.9867	16.2367	15.923	15.2718	16.6052	14.8955	14.288	14.7305	14.6914	14.8371	15.9453	14.6885	7	5	enriched		dopaminergic
>sp|O70443|GNAZ_MOUSE Guanine nucleotide-binding protein G(z) subunit alpha OS=Mus musculus OX=10090 GN=Gnaz PE=1 SV=4	GNAZ	O70443	14.9961	14.8742	14.8106	15.3476	15.3035	14.8265	15.7979	13.8799	13.2614	13.7123	13.047	14.779	15.1366	13.7359	7	5	enriched		dopaminergic
>tr|A0A1L1STC5|A0A1L1STC5_MOUSE Guanine nucleotide binding protein (G protein), beta 5 OS=Mus musculus OX=10090 GN=Gnb5 PE=1 SV=1	GNB5	A0A1L1STC5	16.9881	17.0168	16.6065		16.1593				15.0294	14.8861	14.9447		16.6927	14.9534	4	3	enriched		dopaminergic
>sp|P62881|GNB5_MOUSE Guanine nucleotide-binding protein subunit beta-5 OS=Mus musculus OX=10090 GN=Gnb5 PE=1 SV=1	GNB5	P62881	15.6954	15.7792	15.6727	16.139	15.8673	15.5853	16.2091	14.5324	13.8799	13.9645	13.8469	15.089	15.8497	14.2625	7	5	enriched		dopaminergic
>sp|Q91WG8|GLCNE_MOUSE Bifunctional UDP-N-acetylglucosamine 2-epimerase/N-acetylmannosamine kinase OS=Mus musculus OX=10090 GN=Gne PE=1 SV=1	GNE	Q91WG8	13.3838	13.6249	13.497	13.6671	13.482	12.2649	13.9733	12.0996	10.6908	11.5666	11.5752	12.8436	13.4133	11.7552	7	5	enriched		dopaminergic
>sp|P36916|GNL1_MOUSE Guanine nucleotide-binding protein-like 1 OS=Mus musculus OX=10090 GN=Gnl1 PE=1 SV=4	GNL1	P36916	14.2512	14.3978	14.2759	14.8523	14.5412	14.3753	14.9496	13.2456	12.8281	13.2309	12.704	14.1678	14.5205	13.2353	7	5	enriched		dopaminergic
>sp|Q6PGG6|GNL3L_MOUSE Guanine nucleotide-binding protein-like 3-like protein OS=Mus musculus OX=10090 GN=Gnl3l PE=1 SV=1	GNL3L	Q6PGG6	12.8881	12.686	12.7673	12.8646	12.6924	12.5854	13.0764					11.5224	12.7943	11.5224	7	1	enriched		dopaminergic
>sp|P98192|GNPAT_MOUSE Dihydroxyacetone phosphate acyltransferase OS=Mus musculus OX=10090 GN=Gnpat PE=1 SV=1	GNPAT	P98192	11.6474		12.3048	12.601	12.7556								12.3272		4	0		exclusive	dopaminergic
>sp|O88958|GNPI1_MOUSE Glucosamine-6-phosphate isomerase 1 OS=Mus musculus OX=10090 GN=Gnpda1 PE=1 SV=3	GNPDA1	O88958	14.3245	14.4899	14.3156	14.541	14.2385	14.0018	15.2395	13.1747	12.9884	13.2142	12.974	14.294	14.4501	13.3291	7	5	enriched		dopaminergic
>sp|Q8BFR4|GNS_MOUSE N-acetylglucosamine-6-sulfatase OS=Mus musculus OX=10090 GN=Gns PE=1 SV=1	GNS	Q8BFR4	14.0367	14.3697	14.2538	14.6657	14.2697	13.8723	14.6052				11.963	13.4508	14.2961	12.7069	7	2	enriched		dopaminergic
>sp|Q9CW79|GOGA1_MOUSE Golgin subfamily A member 1 OS=Mus musculus OX=10090 GN=Golga1 PE=1 SV=2	GOLGA1	Q9CW79		12.9571	13.9055		12.9549	13.8691							13.4217		4	0		exclusive	dopaminergic
>sp|Q921M4|GOGA2_MOUSE Golgin subfamily A member 2 OS=Mus musculus OX=10090 GN=Golga2 PE=1 SV=3	GOLGA2	Q921M4	13.6696	13.8041	14.0874	14.1371	13.8703	13.8665	14.5095		11.324	10.7514		13.5442	13.9921	11.8732	7	3	enriched		dopaminergic
>tr|E9PVZ8|E9PVZ8_MOUSE Golgi autoantigen, golgin subfamily b, macrogolgin 1 OS=Mus musculus OX=10090 GN=Golgb1 PE=1 SV=1;>tr|E9QAH1|E9QAH1_MOUSE Golgi autoantigen, golgin subfamily b, macrogolgin 1 OS=Mus musculus OX=10090 GN=Golgb1 PE=1 SV=1	GOLGB1	E9PVZ8;E9QAH1	12.7289	12.7351	12.7745	12.7594	12.9822	12.6052	12.8854	11.2359				11.9481	12.7815	11.592	7	2	enriched		dopaminergic
>sp|Q9CR60|GOT1B_MOUSE Vesicle transport protein GOT1B OS=Mus musculus OX=10090 GN=Golt1b PE=1 SV=1	GOLT1B	Q9CR60	10.2552	9.86132		11.9883	12.2053	12.5877	12.5697						11.5779		6	0		exclusive	dopaminergic
>sp|Q8BH60|GOPC_MOUSE Golgi-associated PDZ and coiled-coil motif-containing protein OS=Mus musculus OX=10090 GN=Gopc PE=1 SV=1	GOPC	Q8BH60	12.9958	13.0871	12.9687	13.6951	13.1926	13.1846	13.8995	12.2046	11.6159	12.0469	12.1357	13.1282	13.289	12.2263	7	5	enriched		dopaminergic
>sp|Q99JX3|GORS2_MOUSE Golgi reassembly-stacking protein 2 OS=Mus musculus OX=10090 GN=Gorasp2 PE=1 SV=3	GORASP2	Q99JX3	13.7938	14.106	14.1621	14.2782	13.8481	13.8055	14.7494	12.4746	12.1429	12.7646	12.3385	13.4113	14.1062	12.6264	7	5	enriched		dopaminergic
>sp|O88630|GOSR1_MOUSE Golgi SNAP receptor complex member 1 OS=Mus musculus OX=10090 GN=Gosr1 PE=1 SV=2	GOSR1	O88630	13.8271	14.451	13.9626			13.3594		13.2875	12.848	13.1023	12.9663		13.9	13.051	4	4	enriched		dopaminergic
>sp|P05201|AATC_MOUSE Aspartate aminotransferase, cytoplasmic OS=Mus musculus OX=10090 GN=Got1 PE=1 SV=3	GOT1	P05201	16.9506	16.9085	16.8753	17.1901	17.1016	16.8091	17.6472	15.5556	15.652	16.0704	15.6633	17.121	17.0689	16.0125	7	5	enriched		dopaminergic
>sp|P05202|AATM_MOUSE Aspartate aminotransferase, mitochondrial OS=Mus musculus OX=10090 GN=Got2 PE=1 SV=1	GOT2	P05202	15.9966	16.1649	16.0566	16.3202	16.2184	15.8596	16.4964	14.6156	14.3998	14.7734	14.4625	15.7982	16.1589	14.8099	7	5	enriched		dopaminergic
>sp|Q9WTK3|GPAA1_MOUSE Glycosylphosphatidylinositol anchor attachment 1 protein OS=Mus musculus OX=10090 GN=Gpaa1 PE=1 SV=3	GPAA1	Q9WTK3	14.3082	14.679	14.4001	14.8493	14.591	14.2556	14.8828		12.6732	13.1304		13.6322	14.5666	13.1453	7	3	enriched		dopaminergic
>sp|Q69ZC8|GPAM1_MOUSE GPALPP motifs-containing protein 1 OS=Mus musculus OX=10090 GN=Gpalpp1 PE=1 SV=2	GPALPP1	Q69ZC8	12.6724	12.7494	12.6658	13.5951	12.4925		13.3257						12.9168		6	0		exclusive	dopaminergic
>sp|Q8C0N2|GPAT3_MOUSE Glycerol-3-phosphate acyltransferase 3 OS=Mus musculus OX=10090 GN=Gpat3 PE=1 SV=1	GPAT3	Q8C0N2	14.2203	14.4578	14.2915	14.8791	14.5076	14.2934	14.5979	13.0757			12.3959	13.5668	14.4639	13.0128	7	3	enriched		dopaminergic
>sp|Q9QZF2|GPC1_MOUSE Glypican-1 OS=Mus musculus OX=10090 GN=Gpc1 PE=1 SV=1	GPC1	Q9QZF2	14.2943	14.3115	14.4861	14.8189	14.5655	14.557	14.8352	12.4573		11.9868	11.7851	13.7064	14.5526	12.4839	7	4	enriched		dopaminergic
>sp|Q8C0L9|GPCP1_MOUSE Glycerophosphocholine phosphodiesterase GPCPD1 OS=Mus musculus OX=10090 GN=Gpcpd1 PE=1 SV=1	GPCPD1	Q8C0L9	14.0267	14.1193	14.0331	14.2801	14.2661	13.8165	14.5541	13.1478	11.7555	12.6205	12.4714	13.4309	14.1566	12.6852	7	5	enriched		dopaminergic
>sp|P13707|GPDA_MOUSE Glycerol-3-phosphate dehydrogenase [NAD(+)], cytoplasmic OS=Mus musculus OX=10090 GN=Gpd1 PE=1 SV=3	GPD1	P13707	15.1324	15.3244	15.1955	15.6935	15.3739	14.9025	15.7123	13.2181	13.079	13.2773	13.159	14.5453	15.3335	13.4557	7	5	enriched		dopaminergic
>sp|Q3ULJ0|GPD1L_MOUSE Glycerol-3-phosphate dehydrogenase 1-like protein OS=Mus musculus OX=10090 GN=Gpd1l PE=1 SV=2	GPD1L	Q3ULJ0	15.2027	15.2402	15.0656	15.4785	15.2987	15.2344	15.5271	13.7795	13.5721	13.6273	13.3796	14.8446	15.2925	13.8406	7	5	enriched		dopaminergic
>sp|Q64521|GPDM_MOUSE Glycerol-3-phosphate dehydrogenase, mitochondrial OS=Mus musculus OX=10090 GN=Gpd2 PE=1 SV=2	GPD2	Q64521	15.2231	15.2044	15.0708	15.4746	15.2741	15.1016	15.8879	14.1566	13.9993	14.2089	13.9414	15.3504	15.3195	14.3313	7	5	enriched		dopaminergic
>sp|Q8BUV3|GEPH_MOUSE Gephyrin OS=Mus musculus OX=10090 GN=Gphn PE=1 SV=2	GPHN	Q8BUV3	14.8363	14.8801	14.8617	15.3486	14.9928	14.7854	15.6947	13.6383	13.3746	13.7588	13.4801	14.8237	15.0571	13.8151	7	5	enriched		dopaminergic
>sp|P06745|G6PI_MOUSE Glucose-6-phosphate isomerase OS=Mus musculus OX=10090 GN=Gpi PE=1 SV=4	GPI	P06745	16.5949	16.6548	16.5994	17.1199	17.0463	16.5397	17.237	14.9078	14.342	14.9884	14.4541	16.4328	16.8274	15.025	7	5	enriched		dopaminergic
>sp|O70362|PHLD_MOUSE Phosphatidylinositol-glycan-specific phospholipase D OS=Mus musculus OX=10090 GN=Gpld1 PE=1 SV=1	GPLD1	O70362	13.8193	14.0694	13.8766	14.6754	14.3415	14.1447	14.6459	13.4332		13.1611	12.2189	13.5342	14.2247	13.0869	7	4	enriched		dopaminergic
>sp|P35802|GPM6A_MOUSE Neuronal membrane glycoprotein M6-a OS=Mus musculus OX=10090 GN=Gpm6a PE=1 SV=1	GPM6A	P35802	17.2146	17.1938	17.0762	17.6484	17.5951	16.9056	17.9887	15.8542	16.0217	16.1126	15.7737	17.0497	17.3746	16.1624	7	5	enriched		dopaminergic
>sp|P35803|GPM6B_MOUSE Neuronal membrane glycoprotein M6-b OS=Mus musculus OX=10090 GN=Gpm6b PE=1 SV=2	GPM6B	P35803	15.4582	15.3529	15.3069	15.6595	15.7363	15.3999	15.863	14.2429	13.8231	14.2508	13.9894	14.8044	15.5395	14.2221	7	5	enriched		dopaminergic
>sp|Q8C419|GP158_MOUSE Probable G-protein coupled receptor 158 OS=Mus musculus OX=10090 GN=Gpr158 PE=1 SV=2	GPR158	Q8C419	14.4012	14.4954	14.4237	14.5941	14.3621	14.4156	14.8706	13.1203	12.8902	13.0479	13.1906	14.0998	14.509	13.2698	7	5	enriched		dopaminergic
[truncated: 4,651 more rows]

## Sheet: b) DA-Enriched proteins
protein_id	accessions	fasta_headers	gene_symbols_or_id	foldchange.log2	pvalue_msqrob_contrast	qvalue_msqrob_contrast	significant
[truncated: 5,526 more rows]

[truncated: 7 more sheets: c) DA-Proteome, d) 3h+6h All quantified prot., e)3h Excitatory enriched prot, f) 3h Excitatory Proteome, g) 6h Enriched proteins, h) 6h Excitatory Proteome, i) 3h vs 6h comparison]
